# Supplementary material for: Genes and Diseases: Insights from Transcriptomics Studies
Source: Genes (Basel). 2022 Jun 28;13(7):1168. doi: 10.3390/genes13071168 (PMC9317567; doi:10.3390/genes13071168)
Supplement: Supplementary file 1 [file genes-13-01168-s001.zip]

Archive with 2 entries (2 files):
- Proofreading_Supplementary Figures.pdf
- Tables S1-11.xlsx
