# Supplementary material for: Genes and Diseases: Insights from Transcriptomics Studies
Source: Genes (Basel). 2022 Jun 28;13(7):1168. doi: 10.3390/genes13071168 (PMC9317567; doi:10.3390/genes13071168)
Supplement: Supplementary file 1 [file genes-13-01168-s001.zip › Tables S1-11.xlsx]

## Sheet: Table_S1
The list of disease genes from OMIM, ORPHANET, DDG2P, IUIS, DisGeNet and MalaCards. The total number of diseases per gene in each database is indicated. The numbers of immune, nervous and respiratory diseases are specified in accordance with the database classifications. Examples of respiratory, nervous and ‘other’ diseases include no more than three diseases per gene. An example of a complete li…
Gene			OMIM							ORPHANET									DDG2P							IUIS	DisGeNet									MalaCards
HGNC Symbol	ENSG ID	Locus Type	Total, #	Immunology, #	Neurologic (Neuro), #	Diseases with Neurologic Features	Respiratory (Pulmonary, Pulm), #	Diseases with Respiratory Features	Other Disease Names	Total, #	Only Non Rare	Immunological Diseases, #	Neurological Diseases, #	Neurological Disease Names	Respiratory Diseases, #	Respiratory Disease Names, #	Other Disease Names	Rare-1, Non Rare-2	Total, #	Bone Marrow/Immune, #	Brain/Cognition, #	Brain/Cognition Disease Names	Lungs, #	Lung Disease Names	Other Disease Names	Immune, #	Total, #	Only Non Rare	Immune System Diseases, #	Nervous System Diseases, #	Nervous System Disease Names	Respiratory Tract Diseases, #	Respiratory Tract Disease Names	Other Disease Names	Rare-1, Non Rare-2	Total, #	Only Non Rare	Immune, #	Neuronal, #	Neuronal Disease Names	Respiratory, #	Respiratory Disease Names	Other Disease Names	Rare-1, Non Rare-2
A1BG	ENSG00000121410	gene with protein product	0	0	0	.	0	.	.	0	0	0	0	.	0	.	.	.	0	0	0	.	0	.	.	0	2	0	0	0	.	0	.	Hepatomegaly|Schizophrenia	1,2	0	0	0	0	.	0	.	.	.
A1CF	ENSG00000148584	gene with protein product	0	0	0	.	0	.	.	0	0	0	0	.	0	.	.	.	0	0	0	.	0	.	.	0	0	0	0	0	.	0	.	.	.	1	0	0	0	.	0	.	cayler cardiofacial syndrome	1
A2M	ENSG00000175899	gene with protein product	0	0	0	.	0	.	.	0	0	0	0	.	0	.	.	.	0	0	0	.	0	.	.	0	24	0	0	7	Acute Confusional Senile Dementia|Alzheimer Disease, Early Onset|Alzheimer's Disease, Focal Onset	4	alpha-2-Macroglobulin Deficiency|Lung diseases|Lung Neoplasms	.	1,2	1	0	0	1	alzheimer disease	0	.	.	1
A2ML1	ENSG00000166535	gene with protein product	1	0	0	.	0	.	{Otitis media, susceptibility to}	1	0	0	1	Noonan syndrome	0	.	.	1	0	0	0	.	0	.	.	0	2	0	0	0	.	0	.	Cardio-facio-cutaneous syndrome|Costello syndrome (disorder)|LEOPARD Syndrome	1,2	2	0	0	1	noonan syndrome 1	0	.	.	1
A4GALT	ENSG00000128274	gene with protein product	3	0	0	.	0	.	[Blood group, P1Pk system, p phenotype]|[Blood group, P1Pk system, P(2) phenotype]|NOR polyagglutination syndrome	0	0	0	0	.	0	.	.	.	0	0	0	.	0	.	.	0	3	0	3	0	.	0	.	.	1,2	2	0	0	0	.	0	.	blood group, p1pk system|caffey disease	1
AAA1	ENSG00000197085	RNA, long non-coding	0	0	0	.	0	.	.	0	0	0	0	.	0	.	.	.	0	0	0	.	0	.	.	0	0	0	0	0	.	0	.	.	.	1	0	0	0	.	0	.	aortic aneurysm, familial abdominal, 1	1
AAAS	ENSG00000094914	gene with protein product	1	0	1	Achalasia-addisonianism-alacrimia syndrome	0	.	.	1	0	0	1	Triple A syndrome	0	.	.	1	1	0	0	.	0	.	ACHALASIA-ADDISONIANISM-ALACRIMA SYNDROME	0	3	0	0	0	.	0	.	Glucocorticoid deficiency with achalasia|Malignant neoplasm of prostate|Prostatic Neoplasms	1,2	2	0	0	1	achalasia-addisonianism-alacrima syndrome	0	.	.	1
AADAC	ENSG00000114771	gene with protein product	0	0	0	.	0	.	.	0	0	0	0	.	0	.	.	.	0	0	0	.	0	.	.	0	1	1	0	0	.	0	.	Liver Cirrhosis, Experimental	2	0	0	0	0	.	0	.	.	.
AADAT	ENSG00000109576	gene with protein product	0	0	0	.	0	.	.	0	0	0	0	.	0	.	.	.	0	0	0	.	0	.	.	0	2	0	0	0	.	0	.	Liver carcinoma|Liver Cirrhosis, Experimental	1,2	0	0	0	0	.	0	.	.	.
AAGAB	ENSG00000103591	gene with protein product	1	0	0	.	0	.	Keratoderma, palmoplantar, punctate type IA	1	0	0	0	.	0	.	Punctate palmoplantar keratoderma type 1	1	0	0	0	.	0	.	.	0	4	0	0	0	.	0	.	Keratoderma, Palmoplantar|Keratosis palmoplantaris papulosa|Meleda Disease	1	1	0	0	0	.	0	.	palmoplantar keratoderma, punctate type ia	1
AANAT	ENSG00000129673	gene with protein product	0	0	0	.	0	.	.	0	0	0	0	.	0	.	.	.	0	0	0	.	0	.	.	0	9	1	0	6	Advanced Sleep Phase Syndrome|Delayed Sleep Phase Syndrome|Non-24 Hour Sleep-Wake Disorder	0	.	.	2	0	0	0	0	.	0	.	.	.
AARS1	ENSG00000090861	gene with protein product	2	0	2	Charcot-Marie-Tooth disease, axonal, type 2N|Developmental and epileptic encephalopathy 29	0	.	.	2	0	0	2	Autosomal dominant Charcot-Marie-Tooth disease type 2N|Non-specific early-onset epileptic encephalopathy	0	.	.	1	1	0	1	EARLY-ONSET EPILEPTIC ENCEPHALOPATHY WITH PERSISTENT MYELINATION DEFECT.	0	.	.	0	2	0	0	1	Charcot-Marie-Tooth Disease, Axonal, Type 2n	0	.	.	1	5	0	0	5	charcot-marie-tooth disease|charcot-marie-tooth disease, axonal, type 2e|charcot-marie-tooth disease, axonal, type 2n	1	developmental and epileptic encephalopathy 29	.	1
AARS2	ENSG00000124608	gene with protein product	2	0	2	Combined oxidative phosphorylation deficiency 8|Leukoencephalopathy, progressive, with ovarian failure	1	Combined oxidative phosphorylation deficiency 8	.	3	0	0	2	Hereditary diffuse leukoencephalopathy with axonal spheroids and pigmented glia|Ovarioleukodystrophy	0	.	.	1	0	0	0	.	0	.	.	0	5	0	0	2	Hereditary Diffuse Leukoencephalopathy with Spheroids|OVARIOLEUKODYSTROPHY	0	.	.	1,2	4	0	0	3	leukoencephalopathy with vanishing white matter|leukoencephalopathy, hereditary diffuse, with spheroids|leukoencephalopathy, progressive, with ovarian failure	0	.	.	1
AASS	ENSG00000008311	gene with protein product	1	0	1	Hyperlysinemia	0	.	.	2	0	0	0	.	0	.	Hyperlysinemia|Saccharopinuria	1	1	0	1	HYPERLYSINEMIA	0	.	.	0	12	0	0	6	Hyperlysinemia, type I|Hyperlysinemias|Intellectual Disability	0	.	.	1,2	2	0	0	0	.	0	.	hyperlysinemia, type i|saccharopinuria	1
ABAT	ENSG00000183044	gene with protein product	1	0	1	GABA-transaminase deficiency	0	.	.	1	0	0	1	Gamma-aminobutyric acid transaminase deficiency	0	.	.	1	1	0	1	ABAT-related GABA-transaminase Deficiency	0	.	.	0	72	0	0	66	Abnormal Deep Tendon Reflex|Absence Seizures|Absent reflex	0	.	.	1,2	2	0	0	2	gaba aminotransferase deficiency|gaba-transaminase deficiency	0	.	.	1
ABCA1	ENSG00000165029	gene with protein product	2	0	1	Tangier disease	0	.	.	2	0	0	1	Tangier disease	0	.	.	1	0	0	0	.	0	.	.	0	18	0	0	3	Peripheral Nervous System Diseases|Tangier Disease|Tangier Disease Neuropathy	0	.	.	1,2	3	0	0	1	tangier disease	0	.	.	1
ABCA10	ENSG00000154263	gene with protein product	0	0	0	.	0	.	.	0	0	0	0	.	0	.	.	.	0	0	0	.	0	.	.	0	2	0	0	0	.	0	.	Colorectal Carcinoma|Colorectal Neoplasms	1,2	0	0	0	0	.	0	.	.	.
ABCA12	ENSG00000144452	gene with protein product	2	0	0	.	0	.	Ichthyosis, congenital, autosomal recessive 4A|Ichthyosis, congenital, autosomal recessive 4B (harlequin)	3	0	0	0	.	0	.	Congenital non-bullous ichthyosiform erythroderma|Harlequin ichthyosis|Lamellar ichthyosis	1	0	0	0	.	0	.	.	0	10	0	0	0	.	0	.	Collodion Fetus|Colorectal Carcinoma|Colorectal Neoplasms	1,2	3	0	0	0	.	3	autosomal recessive congenital ichthyosis|ichthyosis, congenital, autosomal recessive 4a|ichthyosis, congenital, autosomal recessive 4b	.	1
ABCA13	ENSG00000179869	gene with protein product	0	0	0	.	0	.	.	0	0	0	0	.	0	.	.	.	0	0	0	.	0	.	.	0	5	0	0	0	.	0	.	Bipolar Disorder|Colorectal Carcinoma|Colorectal Neoplasms	1,2	0	0	0	0	.	0	.	.	.
ABCA2	ENSG00000107331	gene with protein product	1	0	1	Intellectual developmental disorder with poor growth and with or without seizures or ataxia	0	.	.	0	0	0	0	.	0	.	.	.	0	0	0	.	0	.	.	0	0	0	0	0	.	0	.	.	.	1	0	0	0	.	0	.	intellectual developmental disorder with poor growth and with or without seizures or ataxia	1
ABCA3	ENSG00000167972	gene with protein product	1	0	0	.	1	Surfactant metabolism dysfunction, pulmonary, 3	.	3	0	0	0	.	3	Idiopathic pulmonary fibrosis|Infant acute respiratory distress syndrome|Interstitial lung disease due to ABCA3 deficiency	.	1	0	0	0	.	0	.	.	0	13	0	0	0	.	8	Alveolitis, Fibrosing|Hamman-Rich syndrome|Hyaline Membrane Disease	.	1,2	4	0	0	0	.	4	primary interstitial lung disease specific to childhood due to pulmonary surfactant protein anomalies|pulmonary fibrosis, idiopathic|respiratory distress syndrome in premature infants	.	1
ABCA4	ENSG00000198691	gene with protein product	6	0	0	.	0	.	{Macular degeneration, age-related, 2}|Cone-rod dystrophy 3|Fundus flavimaculatus	4	0	0	0	.	0	.	Cone rod dystrophy|NON RARE IN EUROPE: Age-related macular degeneration|Retinitis pigmentosa	1,2	0	0	0	.	0	.	.	0	14	0	0	0	.	0	.	Age related macular degeneration|Cleft upper lip|Colorectal Carcinoma	1,2	19	0	0	16	aland island eye disease|bietti crystalline corneoretinal dystrophy|cone dystrophy	0	.	.	1,2
ABCA5	ENSG00000154265	gene with protein product	1	0	0	.	0	.	?Hypertrichosis, congenital generalized, with gingival hyperplasia	1	0	0	0	.	0	.	Gingival fibromatosis-hypertrichosis syndrome	1	0	0	0	.	0	.	.	0	3	0	0	0	.	0	.	Colorectal Carcinoma|Colorectal Neoplasms|Hypertrichosis Terminalis, Generalized, with or without Gingival Hyperplasia	1,2	1	0	0	0	.	0	.	hypertrichosis, congenital generalized, with or without gingival hyperplasia	1
ABCA6	ENSG00000154262	gene with protein product	0	0	0	.	0	.	.	0	0	0	0	.	0	.	.	.	0	0	0	.	0	.	.	0	3	0	1	0	.	0	.	.	1,2	0	0	0	0	.	0	.	.	.
ABCA7	ENSG00000064687	gene with protein product	1	0	1	{Alzheimer disease 9, susceptibility to}	0	.	.	2	0	0	1	Early-onset autosomal dominant Alzheimer disease	0	.	.	1,2	0	0	0	.	0	.	.	0	9	0	0	7	Acute Confusional Senile Dementia|Alzheimer Disease, Early Onset|Alzheimer Disease, Late Onset	0	.	.	1,2	2	0	0	2	alzheimer disease 9|early-onset, autosomal dominant alzheimer disease	0	.	.	1
ABCA8	ENSG00000141338	gene with protein product	0	0	0	.	0	.	.	0	0	0	0	.	0	.	.	.	0	0	0	.	0	.	.	0	2	0	0	0	.	0	.	Colorectal Carcinoma|Colorectal Neoplasms	1,2	0	0	0	0	.	0	.	.	.
ABCA9	ENSG00000154258	gene with protein product	0	0	0	.	0	.	.	0	0	0	0	.	0	.	.	.	0	0	0	.	0	.	.	0	2	0	0	0	.	0	.	Colorectal Carcinoma|Colorectal Neoplasms	1,2	0	0	0	0	.	0	.	.	.
ABCB1	ENSG00000085563	gene with protein product	2	0	0	.	0	.	{Colchicine resistance}|{Inflammatory bowel disease 13}	1	1	0	0	.	0	.	NON RARE IN EUROPE: Ulcerative colitis	2	0	0	0	.	0	.	.	0	80	0	4	14	Atherosclerotic Parkinsonism|Aura|Awakening Epilepsy	1	Non-Small Cell Lung Carcinoma	.	1,2	2	0	1	0	.	0	.	.	1
ABCB10	ENSG00000135776	gene with protein product	0	0	0	.	0	.	.	0	0	0	0	.	0	.	.	.	0	0	0	.	0	.	.	0	3	0	0	0	.	0	.	Colorectal Carcinoma|Colorectal Neoplasms|Malignant neoplasm of breast	1,2	0	0	0	0	.	0	.	.	.
ABCB11	ENSG00000073734	gene with protein product	2	0	0	.	0	.	Cholestasis, benign recurrent intrahepatic, 2|Cholestasis, progressive familial intrahepatic 2	3	0	0	0	.	0	.	Benign recurrent intrahepatic cholestasis type 2|Intrahepatic cholestasis of pregnancy|Progressive familial intrahepatic cholestasis type 2	1	1	0	0	.	0	.	ABCB11-RELATED INTRAHEPATIC CHOLESTASIS	0	14	0	0	0	.	0	.	Afibrinogenemia|Cholestasis|Cholestasis of pregnancy	1,2	11	0	0	0	.	0	.	atp8b1 deficiency|cholestasis, benign recurrent intrahepatic, 1|cholestasis, benign recurrent intrahepatic, 2	1,2
ABCB4	ENSG00000005471	gene with protein product	3	0	0	.	0	.	Cholestasis, intrahepatic, of pregnancy, 3|Cholestasis, progressive familial intrahepatic 3|Gallbladder disease 1	3	0	0	0	.	0	.	Intrahepatic cholestasis of pregnancy|Low phospholipid-associated cholelithiasis|Progressive familial intrahepatic cholestasis type 3	1	0	0	0	.	0	.	.	0	27	0	0	0	.	0	.	Biliary cirrhosis|Biliary Cirrhosis, Primary, 1|Cholangitis	1,2	6	0	0	0	.	0	.	cholecystitis|cholestasis, intrahepatic, of pregnancy 3|cholestasis, progressive familial intrahepatic, 1	1
ABCB5	ENSG00000004846	gene with protein product	0	0	0	.	0	.	.	0	0	0	0	.	0	.	.	.	0	0	0	.	0	.	.	0	3	0	0	0	.	0	.	Colorectal Carcinoma|Colorectal Neoplasms|melanoma	1,2	0	0	0	0	.	0	.	.	.
ABCB6	ENSG00000115657	gene with protein product	4	0	0	.	0	.	[Blood group, Langereis system]|Dyschromatosis universalis hereditaria 3|Microphthalmia, isolated, with coloboma 7	9	0	0	0	.	0	.	Coloboma of choroid and retina|Coloboma of eye lens|Coloboma of eyelid	1	1	0	0	.	0	.	MICROPHTHALMIA, ISOLATED, WITH COLOBOMA 7	0	16	0	0	0	.	0	.	Coloboma of choroid and retina|Coloboma of eyelid|Coloboma of lens	1,2	11	0	0	6	coloboma of macula|coloboma of optic nerve|coloboma, ocular, autosomal dominant	0	.	.	1
ABCB7	ENSG00000131269	gene with protein product	1	0	1	Anemia, sideroblastic, with ataxia	0	.	.	1	0	0	1	X-linked sideroblastic anemia and spinocerebellar ataxia	0	.	.	1	1	1	1	ANEMIA, SIDEROBLASTIC, WITH ATAXIA	0	.	.	0	9	0	0	8	Abnormal coordination|ANEMIA, SIDEROBLASTIC, AND SPINOCEREBELLAR ATAXIA|Ataxia	0	.	.	1,2	1	0	1	1	anemia, sideroblastic, and spinocerebellar ataxia	0	.	.	1
ABCC1	ENSG00000103222	gene with protein product	1	0	0	.	0	.	?Deafness, autosomal dominant 77	1	0	0	0	.	0	.	Autosomal dominant non-syndromic sensorineural deafness type DFNA	1	0	0	0	.	0	.	.	0	20	0	0	1	Peripheral Nervous System Diseases	0	.	.	1,2	2	0	0	2	autosomal dominant non-syndromic sensorineural deafness type dfna|deafness, autosomal dominant 77	0	.	.	1
ABCC11	ENSG00000121270	gene with protein product	3	0	0	.	0	.	[Axillary odor, variation in]|[Colostrum secretion, variation in]|[Earwax, wet/dry]	0	0	0	0	.	0	.	.	.	0	0	0	.	0	.	.	0	1	1	0	0	.	0	.	Disease Exacerbation	2	1	0	0	0	.	0	.	apocrine gland secretion, variation in	1
ABCC12	ENSG00000140798	gene with protein product	0	0	0	.	0	.	.	0	0	0	0	.	0	.	.	.	0	0	0	.	0	.	.	0	3	1	0	0	.	0	.	Adverse reaction to drug|Bone Marrow Diseases|Drug toxicity	2	0	0	0	0	.	0	.	.	.
ABCC13	ENSG00000243064	pseudogene	0	0	0	.	0	.	.	0	0	0	0	.	0	.	.	.	0	0	0	.	0	.	.	0	2	0	0	0	.	0	.	Colorectal Carcinoma|Colorectal Neoplasms	1,2	0	0	0	0	.	0	.	.	.
ABCC2	ENSG00000023839	gene with protein product	1	0	0	.	0	.	Dubin-Johnson syndrome	1	0	0	0	.	0	.	Dubin-Johnson syndrome	1	0	0	0	.	0	.	.	0	67	0	2	34	Absence Seizures|Atonic Absence Seizures|Clonic Seizures	0	.	.	1,2	1	0	0	0	.	0	.	dubin-johnson syndrome	1
ABCC3	ENSG00000108846	gene with protein product	0	0	0	.	0	.	.	0	0	0	0	.	0	.	.	.	0	0	0	.	0	.	.	0	4	0	1	0	.	0	.	.	1,2	0	0	0	0	.	0	.	.	.
ABCC4	ENSG00000125257	gene with protein product	0	0	0	.	0	.	.	0	0	0	0	.	0	.	.	.	0	0	0	.	0	.	.	0	22	0	1	0	.	0	.	.	1,2	0	0	0	0	.	0	.	.	.
ABCC5	ENSG00000114770	gene with protein product	0	0	0	.	0	.	.	0	0	0	0	.	0	.	.	.	0	0	0	.	0	.	.	0	4	0	1	0	.	0	.	.	1,2	0	0	0	0	.	0	.	.	.
ABCC6	ENSG00000091262	gene with protein product	3	0	2	Pseudoxanthoma elasticum|Pseudoxanthoma elasticum, forme fruste	0	.	.	2	0	0	1	Pseudoxanthoma elasticum	0	.	.	1	1	0	0	.	0	.	ARTERIAL CALCIFICATION, GENERALIZED, OF INFANCY, 2	0	9	0	0	0	.	0	.	Arterial calcification of infancy|ARTERIAL CALCIFICATION, GENERALIZED, OF INFANCY, 2|Colorectal Carcinoma	1,2	6	0	0	3	cutis laxa|eye disease|pseudoxanthoma elasticum	1	cutis laxa	.	1,2
ABCC8	ENSG00000006071	gene with protein product	5	0	3	Diabetes mellitus, permanent neonatal 3, with or without neurologic features|Hyperinsulinemic hypoglycemia, familial, 1|Optic atrophy 12	0	.	.	7	0	0	1	DEND syndrome	0	.	.	1	0	0	0	.	0	.	.	0	20	0	5	1	Developmental Delay, Epilepsy, and Neonatal Diabetes	0	.	.	1,2	11	0	1	7	diabetes mellitus, permanent neonatal, 1|diabetes mellitus, permanent neonatal, 3|hyperinsulinemic hypoglycemia	0	.	.	1
ABCC9	ENSG00000069431	gene with protein product	3	0	1	Hypertrichotic osteochondrodysplasia	0	.	.	6	0	0	0	.	0	.	Acromegaloid facial appearance syndrome|Brugada syndrome|Familial atrial fibrillation	1	1	0	0	.	0	.	CANTU SYNDROME HYPERTRICHOTIC OSTEOCHONDRODYSPLASIA	0	17	0	0	1	Acromegaloid facial appearance syndrome	0	.	.	1,2	13	0	3	2	cardiomyopathy, dilated, 1o|dilated cardiomyopathy	4	atrial fibrillation, familial, 12|brugada syndrome|familial atrial fibrillation	.	1,2
ABCD1	ENSG00000101986	gene with protein product	2	0	2	Adrenoleukodystrophy|Adrenomyeloneuropathy, adult	0	.	.	3	0	0	3	Adrenomyeloneuropathy|CADDS|X-linked cerebral adrenoleukodystrophy	0	.	.	1	1	0	1	ADRENOLEUKODYSTROPHY, X-LINKED	0	.	.	0	6	0	0	4	Adrenoleukodystrophy|Adrenomyeloneuropathy|Paraparesis, Spastic	0	.	.	1,2	5	0	0	2	adrenoleukodystrophy|deafness, dystonia, and cerebral hypomyelination	0	.	.	1
ABCD2	ENSG00000173208	gene with protein product	0	0	0	.	0	.	.	0	0	0	0	.	0	.	.	.	0	0	0	.	0	.	.	0	2	0	0	0	.	0	.	Colorectal Carcinoma|Colorectal Neoplasms|Pancreatic Ductal Adenocarcinoma	1,2	0	0	0	0	.	0	.	.	.
ABCD3	ENSG00000117528	gene with protein product	1	0	0	.	0	.	?Bile acid synthesis defect, congenital, 5	0	0	0	0	.	0	.	.	.	0	0	0	.	0	.	.	0	6	0	0	3	Zellweger Spectrum|Zellweger Syndrome|Zellweger-Like Syndrome	0	.	.	1,2	1	0	0	1	bile acid synthesis defect, congenital, 5	0	.	.	1
ABCD4	ENSG00000119688	gene with protein product	1	0	1	Methylmalonic aciduria and homocystinuria, cblJ type	1	Methylmalonic aciduria and homocystinuria, cblJ type	.	1	0	0	0	.	0	.	Methylmalonic acidemia with homocystinuria, type cblJ	1	1	0	1	METHYLMALONIC ACIDURIA AND HOMOCYSTINURIA, CBLJ TYPE	0	.	.	0	6	0	0	0	.	0	.	Colorectal Carcinoma|Colorectal Neoplasms|Disease Exacerbation	1,2	2	0	0	0	.	0	.	disorders of intracellular cobalamin metabolism|methylmalonic aciduria and homocystinuria, cblj type	1,2
ABCE1	ENSG00000164163	gene with protein product	0	0	0	.	0	.	.	0	0	0	0	.	0	.	.	.	0	0	0	.	0	.	.	0	2	0	0	0	.	0	.	Colorectal Carcinoma|Colorectal Neoplasms	1,2	0	0	0	0	.	0	.	.	.
ABCF1	ENSG00000204574	gene with protein product	0	0	0	.	0	.	.	0	0	0	0	.	0	.	.	.	0	0	0	.	0	.	.	0	7	1	2	0	.	4	Experimental Lung Inflammation|Lobar Pneumonia|Pneumonia	.	2	0	0	0	0	.	0	.	.	.
ABCF2	ENSG00000033050	gene with protein product	0	0	0	.	0	.	.	0	0	0	0	.	0	.	.	.	0	0	0	.	0	.	.	0	1	1	0	0	.	0	.	Disease Exacerbation	2	0	0	0	0	.	0	.	.	.
ABCG1	ENSG00000160179	gene with protein product	0	0	0	.	0	.	.	0	0	0	0	.	0	.	.	.	0	0	0	.	0	.	.	0	5	0	0	0	.	0	.	Colorectal Carcinoma|Colorectal Neoplasms|Kidney Failure, Chronic	1,2	0	0	0	0	.	0	.	.	.
ABCG2	ENSG00000118777	gene with protein product	2	0	0	.	0	.	[Junior blood group system]|[Uric acid concentration, serum, QTL1]	0	0	0	0	.	0	.	.	.	0	0	0	.	0	.	.	0	29	0	3	1	nervous system disorder	0	.	.	1,2	2	0	1	0	.	0	.	.	1
ABCG5	ENSG00000138075	gene with protein product	1	0	0	.	0	.	Sitosterolemia 2	2	0	0	0	.	0	.	Homozygous familial hypercholesterolemia|Sitosterolemia	1	0	0	0	.	0	.	.	0	19	0	0	0	.	0	.	Atherogenesis|Atherosclerosis|Blood Platelet Disorders	1,2	7	0	0	0	.	1	short-rib thoracic dysplasia 1 with or without polydactyly	.	1
ABCG8	ENSG00000143921	gene with protein product	2	0	0	.	0	.	{Gallbladder disease 4}|Sitosterolemia 1	2	0	0	0	.	0	.	Homozygous familial hypercholesterolemia|Sitosterolemia	1	0	0	0	.	0	.	.	0	12	0	0	0	.	0	.	Biliary calculi|Blood Platelet Disorders|Cholestasis of pregnancy	1,2	5	0	0	0	.	0	.	gallbladder disease 4|homozygous familial hypercholesterolemia|sitosterolemia	1
ABHD11	ENSG00000106077	gene with protein product	0	0	0	.	0	.	.	1	0	0	1	Williams syndrome	0	.	.	1	0	0	0	.	0	.	.	0	0	0	0	0	.	0	.	.	.	0	0	0	0	.	0	.	.	.
ABHD12	ENSG00000100997	gene with protein product	1	0	1	Polyneuropathy, hearing loss, ataxia, retinitis pigmentosa, and cataract	0	.	.	1	0	0	1	Polyneuropathy-hearing loss-ataxia-retinitis pigmentosa-cataract syndrome	0	.	.	1	0	0	0	.	0	.	.	0	17	0	1	10	Ataxias, Hereditary|Distal sensory impairment|hearing impairment	0	.	.	1,2	3	0	0	3	cone dystrophy|fundus dystrophy|polyneuropathy, hearing loss, ataxia, retinitis pigmentosa, and cataract	0	.	.	1,2
ABHD14A-ACY1	ENSG00000114786	readthrough	0	0	0	.	0	.	.	0	0	0	0	.	0	.	.	.	0	0	0	.	0	.	.	0	0	0	0	0	.	0	.	.	.	1	0	0	1	aminoacylase 1 deficiency	0	.	.	1
ABHD5	ENSG00000011198	gene with protein product	1	0	1	Chanarin-Dorfman syndrome	0	.	.	1	0	0	1	Neutral lipid storage disease with ichthyosis	0	.	.	1	1	1	0	.	0	.	.	0	1	0	0	1	Triglyceride storage disease with ichthyosis	0	.	.	1	1	0	0	1	chanarin-dorfman syndrome	0	.	.	1
ABI1	ENSG00000136754	gene with protein product	0	0	0	.	0	.	.	0	0	0	0	.	0	.	.	.	0	0	0	.	0	.	.	0	6	1	0	0	.	0	.	Chemical and Drug Induced Liver Injury|Chemically-Induced Liver Toxicity|Drug-Induced Acute Liver Injury	2	0	0	0	0	.	0	.	.	.
ABI3	ENSG00000108798	gene with protein product	0	0	0	.	0	.	.	0	0	0	0	.	0	.	.	.	0	0	0	.	0	.	.	0	7	0	0	7	Acute Confusional Senile Dementia|Alzheimer Disease, Early Onset|Alzheimer Disease, Late Onset	0	.	.	1,2	0	0	0	0	.	0	.	.	.
ABI3BP	ENSG00000154175	gene with protein product	0	0	0	.	0	.	.	0	0	0	0	.	0	.	.	.	0	0	0	.	0	.	.	0	4	0	0	0	.	0	.	Endometrioma|Endometriosis|Major Depressive Disorder	1,2	0	0	0	0	.	0	.	.	.
ABL1	ENSG00000097007	gene with protein product	2	0	1	Congenital heart defects and skeletal malformations syndrome	1	Congenital heart defects and skeletal malformations syndrome	.	3	0	0	0	.	0	.	Chronic myeloid leukemia|Precursor B-cell acute lymphoblastic leukemia|Precursor T-cell acute lymphoblastic leukemia	1	1	0	0	.	0	.	Congenital heart defects and skeletal malformations	0	36	0	6	0	.	1	Large cell carcinoma of lung	.	1,2	7	0	4	0	.	1	heart disease	.	1,2
ABLIM1	ENSG00000099204	gene with protein product	0	0	0	.	0	.	.	0	0	0	0	.	0	.	.	.	0	0	0	.	0	.	.	0	10	1	0	0	.	0	.	Drug abuse|Drug Dependence|Drug habituation	2	0	0	0	0	.	0	.	.	.
ABLIM3	ENSG00000173210	gene with protein product	0	0	0	.	0	.	.	0	0	0	0	.	0	.	.	.	0	0	0	.	0	.	.	0	1	1	0	0	.	0	.	Liver Cirrhosis, Experimental	2	0	0	0	0	.	0	.	.	.
ABO	ENSG00000175164	gene with protein product	1	0	0	.	0	.	[Blood group, ABO system]	0	0	0	0	.	0	.	.	.	0	0	0	.	0	.	.	0	15	0	0	2	Acute Cerebrovascular Accidents|Cerebrovascular accident	0	.	.	1,2	0	0	0	0	.	0	.	.	.
ABR	ENSG00000159842	gene with protein product	0	0	0	.	0	.	.	0	0	0	0	.	0	.	.	.	0	0	0	.	0	.	.	0	2	0	0	0	.	0	.	Malignant neoplasm of prostate|Prostatic Neoplasms	1,2	0	0	0	0	.	0	.	.	.
ABRA	ENSG00000174429	gene with protein product	0	0	0	.	0	.	.	0	0	0	0	.	0	.	.	.	0	0	0	.	0	.	.	0	2	0	0	0	.	0	.	Cardiomyopathy, Dilated|Cardiomyopathy, Familial Idiopathic	1,2	0	0	0	0	.	0	.	.	.
ABRAXAS1	ENSG00000163322	gene with protein product	0	0	0	.	0	.	.	0	0	0	0	.	0	.	.	.	0	0	0	.	0	.	.	0	0	0	0	0	.	0	.	.	.	4	0	1	0	.	1	tumor predisposition syndrome	.	1
ABT1	ENSG00000146109	gene with protein product	0	0	0	.	0	.	.	0	0	0	0	.	0	.	.	.	0	0	0	.	0	.	.	0	4	0	0	0	.	0	.	Disease Exacerbation|Hereditary Diffuse Gastric Cancer|Malignant neoplasm of stomach	1,2	0	0	0	0	.	0	.	.	.
ACAA2	ENSG00000167315	gene with protein product	0	0	0	.	0	.	.	0	0	0	0	.	0	.	.	.	0	0	0	.	0	.	.	0	3	1	0	0	.	1	Respiratory Distress Syndrome, Adult	.	2	0	0	0	0	.	0	.	.	.
ACACA	ENSG00000278540	gene with protein product	1	0	1	Acetyl-CoA carboxylase deficiency	0	.	.	0	0	0	0	.	0	.	.	.	0	0	0	.	0	.	.	0	8	0	0	0	.	0	.	Acetyl-CoA: carboxylase deficiency|Colorectal Carcinoma|Congestive heart failure	1,2	1	1	0	0	.	0	.	acetyl-coa carboxylase deficiency	2
ACACB	ENSG00000076555	gene with protein product	0	0	0	.	0	.	.	0	0	0	0	.	0	.	.	.	0	0	0	.	0	.	.	0	3	0	0	0	.	0	.	Insulin Resistance|Insulin Sensitivity|Obesity	1,2	0	0	0	0	.	0	.	.	.
ACAD11	ENSG00000240303	gene with protein product	0	0	0	.	0	.	.	0	0	0	0	.	0	.	.	.	0	0	0	.	0	.	.	0	0	0	0	0	.	0	.	.	.	1	0	0	1	developmental and epileptic encephalopathy 44	1	developmental and epileptic encephalopathy 44	.	1
ACAD8	ENSG00000151498	gene with protein product	1	0	1	Isobutyryl-CoA dehydrogenase deficiency	0	.	.	1	0	0	0	.	0	.	Isobutyryl-CoA dehydrogenase deficiency	1	0	0	0	.	0	.	.	0	5	0	0	0	.	0	.	Disease Exacerbation|Hereditary Diffuse Gastric Cancer|Isobutyryl-CoA dehydrogenase deficiency	1,2	1	0	0	0	.	0	.	isobutyryl-coa dehydrogenase deficiency	1
ACAD9	ENSG00000177646	gene with protein product	1	0	1	Mitochondrial complex I deficiency, nuclear type 20	0	.	.	1	0	0	0	.	0	.	Acyl-CoA dehydrogenase 9 deficiency	1	1	0	1	ACYL-COA DEHYDROGENASE FAMILY MEMBER TYPE 9 DEFICIENCY	0	.	.	0	2	0	0	1	Acyl-CoA Dehydrogenase Family, Member 9, Deficiency of	0	.	.	1	1	0	0	0	.	0	.	mitochondrial complex i deficiency, nuclear type 20	1
ACADL	ENSG00000115361	gene with protein product	0	0	0	.	0	.	.	0	0	0	0	.	0	.	.	.	0	0	0	.	0	.	.	0	1	0	0	0	.	0	.	Long chain acyl-CoA dehydrogenase deficiency	1	1	0	0	1	acyl-coa dehydrogenase, very long-chain, deficiency of	0	.	.	1
ACADM	ENSG00000117054	gene with protein product	1	0	1	Acyl-CoA dehydrogenase, medium chain, deficiency of	0	.	.	1	0	0	0	.	0	.	Medium chain acyl-CoA dehydrogenase deficiency	1	1	0	1	MEDIUM CHAIN ACYL-COENZYME A DEHYDROGENASE DEFICIENCY	0	.	.	0	7	0	0	0	.	0	.	Liver Failure|Malignant neoplasm of breast|Medium-chain acyl-coenzyme A dehydrogenase deficiency	1,2	2	0	0	0	.	0	.	acyl-coa dehydrogenase, medium-chain, deficiency of|medium-chain acyl-coenzyme a dehydrogenase deficiency	1
ACADS	ENSG00000122971	gene with protein product	1	0	1	Acyl-CoA dehydrogenase, short-chain, deficiency of	0	.	.	1	0	0	1	Short chain acyl-CoA dehydrogenase deficiency	0	.	.	1	1	0	0	.	0	.	SHORT CHAIN ACYL-COA DEHYDROGENASE DEFICIENCY	0	8	0	0	0	.	0	.	Bipolar Disorder|Congestive heart failure|Deficiency of butyryl-CoA dehydrogenase	1,2	1	0	0	1	acyl-coa dehydrogenase, short-chain, deficiency of	0	.	.	1
ACADSB	ENSG00000196177	gene with protein product	1	0	1	2-methylbutyrylglycinuria	1	2-methylbutyrylglycinuria	.	1	0	0	1	2-methylbutyryl-CoA dehydrogenase deficiency	0	.	.	1	0	0	0	.	0	.	.	0	2	0	0	0	.	0	.	2-Methylbutyryl-CoA Dehydrogenase Deficiency|Autistic Disorder	1	1	0	0	1	2-methylbutyryl-coa dehydrogenase deficiency	1	2-methylbutyryl-coa dehydrogenase deficiency	.	1
ACADVL	ENSG00000072778	gene with protein product	1	0	1	VLCAD deficiency	1	VLCAD deficiency	.	1	0	0	1	Very long chain acyl-CoA dehydrogenase deficiency	0	.	.	1	1	0	0	.	0	.	VERY LONG CHAIN ACYL-COENZYME A DEHYDROGENASE DEFICIENCY	0	8	0	0	2	Metabolic myopathy|Very long chain acyl-CoA dehydrogenase deficiency	0	.	.	1,2	2	0	0	1	acyl-coa dehydrogenase, very long-chain, deficiency of	0	.	.	1
ACAN	ENSG00000157766	gene with protein product	3	0	0	.	1	Spondyloepimetaphyseal dysplasia, aggrecan type	.	4	0	0	0	.	0	.	Familial osteochondritis dissecans|Short stature-advanced bone age-early-onset osteoarthritis syndrome|Spondyloepimetaphyseal dysplasia, aggrecan type	1	2	0	0	.	0	.	SPONDYLOEPIMETAPHYSEAL DYSPLASIA AGGRECAN TYPE|SPONDYLOEPIPHYSEAL DYSPLASIA TYPE KIMBERLEY	0	7	0	1	1	Muscular Dystrophy, Facioscapulohumeral	2	Bagassosis|Pneumoconiosis	.	1,2	4	0	0	0	.	0	.	osteochondritis dissecans|short stature and advanced bone age, with or without early-onset osteoarthritis and/or osteochondritis dissecans|spondyloepimetaphyseal dysplasia, aggrecan type	1
ACAT1	ENSG00000075239	gene with protein product	1	0	1	Alpha-methylacetoacetic aciduria	0	.	.	1	0	0	0	.	0	.	Beta-ketothiolase deficiency	1	1	0	0	.	0	.	ALPHA-METHYLACETOACETIC ACIDURIA	0	29	0	0	26	Absence Seizures|Atonic Absence Seizures|Clonic Seizures	0	.	.	1,2	1	0	0	0	.	1	alpha-methylacetoacetic aciduria	.	1
ACAT2	ENSG00000120437	gene with protein product	1	0	1	?ACAT2 deficiency	0	.	.	0	0	0	0	.	0	.	.	.	0	0	0	.	0	.	.	0	0	0	0	0	.	0	.	.	.	2	0	0	0	.	1	alpha-methylacetoacetic aciduria	.	1
ACBD4	ENSG00000181513	gene with protein product	0	0	0	.	0	.	.	0	0	0	0	.	0	.	.	.	0	0	0	.	0	.	.	0	1	1	0	0	.	0	.	Liver Cirrhosis, Experimental	2	0	0	0	0	.	0	.	.	.
ACBD5	ENSG00000107897	gene with protein product	1	0	1	Retinal dystrophy with leukodystrophy	0	.	.	0	0	0	0	.	0	.	.	.	0	0	0	.	0	.	.	0	0	0	0	0	.	0	.	.	.	1	0	0	0	.	0	.	retinal dystrophy with leukodystrophy	1
ACBD6	ENSG00000230124	gene with protein product	0	0	0	.	0	.	.	0	0	0	0	.	0	.	.	.	1	0	1	AUTOSOMAL RECESSIVE MENTAL RETARDATION	0	.	.	0	4	1	0	4	Intellectual Disability|Mental deficiency|Mental Retardation, Psychosocial	0	.	.	2	1	0	0	0	.	0	.	pituitary hormone deficiency, combined, 4	1
ACCS	ENSG00000110455	gene with protein product	0	0	0	.	0	.	.	0	0	0	0	.	0	.	.	.	0	0	0	.	0	.	.	0	1	0	0	0	.	0	.	Malignant neoplasm of breast	1	0	0	0	0	.	0	.	.	.
ACD	ENSG00000102977	gene with protein product	2	0	2	?Dyskeratosis congenita, autosomal dominant 6|?Dyskeratosis congenita, autosomal recessive 7	0	.	.	3	0	1	1	Hoyeraal-Hreidarsson syndrome	0	.	.	1	0	0	0	.	0	.	.	2	4	0	0	1	HOYERAAL-HREIDARSSON SYNDROME	0	.	.	1	3	0	2	2	dyskeratosis congenita, autosomal dominant 6|hoyeraal hreidarsson syndrome	0	.	.	1
ACE	ENSG00000159640	gene with protein product	6	0	0	.	1	Renal tubular dysgenesis	.	2	0	0	0	.	0	.	NON RARE IN EUROPE: Berger disease|Renal tubular dysgenesis of genetic origin	1,2	0	0	0	.	0	.	.	0	89	0	1	14	Acute Cerebrovascular Accidents|Acute Confusional Senile Dementia|Alzheimer Disease, Early Onset	8	Berylliosis|Beryllium Disease|Coughing	.	1,2	6	0	1	2	hemorrhage, intracerebral|microvascular complications of diabetes 3	1	renal tubular dysgenesis	.	1,2
ACE2	ENSG00000130234	gene with protein product	0	0	0	.	0	.	.	0	0	0	0	.	0	.	.	.	0	0	0	.	0	.	.	0	10	0	0	1	Intellectual Disability	0	.	.	1,2	0	0	0	0	.	0	.	.	.
ACER3	ENSG00000078124	gene with protein product	1	0	1	?Leukodystrophy, progressive, early childhood-onset	0	.	.	1	0	0	1	Alkaline ceramidase 3 deficiency	0	.	.	1	0	0	0	.	0	.	.	0	2	0	0	0	.	0	.	LEUKODYSTROPHY, PROGRESSIVE, EARLY CHILDHOOD-ONSET|melanoma	1,2	1	0	0	1	leukodystrophy, progressive, early childhood-onset	0	.	.	1
ACHE	ENSG00000087085	gene with protein product	1	0	0	.	0	.	[Blood group, Yt system]	0	0	0	0	.	0	.	.	.	0	0	0	.	0	.	.	0	100	0	0	70	Absence Seizures|Action Tremor|Acute Confusional Senile Dementia	0	.	.	1,2	1	0	0	0	.	0	.	yt blood group antigen	1
ACIN1	ENSG00000100813	gene with protein product	0	0	0	.	0	.	.	0	0	0	0	.	0	.	.	.	0	0	0	.	0	.	.	0	2	0	0	1	Intellectual Disability	0	.	.	1,2	0	0	0	0	.	0	.	.	.
ACKR1	ENSG00000213088	gene with protein product	3	1	0	.	0	.	.	0	0	0	0	.	0	.	.	.	0	0	0	.	0	.	.	0	1	1	0	0	.	0	.	Malaria	2	2	0	0	0	.	0	.	malaria|white blood cell count quantitative trait locus 1	1
ACKR3	ENSG00000144476	gene with protein product	1	0	0	.	0	.	?Oculomotor-abducens synkinesis	0	0	0	0	.	0	.	.	.	0	0	0	.	0	.	.	0	11	0	1	0	.	0	.	.	1,2	1	0	0	0	.	0	.	oculomotor-abducens synkinesis	1
ACKR4	ENSG00000129048	gene with protein product	0	0	0	.	0	.	.	0	0	0	0	.	0	.	.	.	0	0	0	.	0	.	.	0	4	1	0	0	.	0	.	Abortion, Tubal|Early Pregnancy Loss|Miscarriage	2	0	0	0	0	.	0	.	.	.
ACLY	ENSG00000131473	gene with protein product	0	0	0	.	0	.	.	0	0	0	0	.	0	.	.	.	0	0	0	.	0	.	.	0	8	0	0	0	.	0	.	Congestive heart failure|Heart Decompensation|Heart failure	1,2	0	0	0	0	.	0	.	.	.
ACO1	ENSG00000122729	gene with protein product	0	0	0	.	0	.	.	0	0	0	0	.	0	.	.	.	0	0	0	.	0	.	.	0	3	1	0	0	.	0	.	Degenerative polyarthritis|Neoplasm Invasiveness|Osteoarthrosis Deformans	2	0	0	0	0	.	0	.	.	.
ACO2	ENSG00000100412	gene with protein product	2	0	1	Infantile cerebellar-retinal degeneration	0	.	.	2	0	0	1	Infantile cerebellar-retinal degeneration	0	.	.	1	1	0	1	INFANTILE CEREBELLAR-RETINAL DEGENERATION	0	.	.	0	4	0	0	0	.	1	Respiratory Distress Syndrome, Adult	.	1,2	3	0	0	2	infantile cerebellar-retinal degeneration|optic atrophy 9	0	.	.	1
ACOT1	ENSG00000184227	gene with protein product	0	0	0	.	0	.	.	0	0	0	0	.	0	.	.	.	0	0	0	.	0	.	.	0	6	0	0	0	.	0	.	Alloxan Diabetes|Diabetes Mellitus, Experimental|Hepatomegaly	1,2	0	0	0	0	.	0	.	.	.
ACOT2	ENSG00000119673	gene with protein product	0	0	0	.	0	.	.	0	0	0	0	.	0	.	.	.	0	0	0	.	0	.	.	0	1	1	0	0	.	0	.	Myocardial Ischemia	2	0	0	0	0	.	0	.	.	.
ACOT6	ENSG00000205669	gene with protein product	0	0	0	.	0	.	.	0	0	0	0	.	0	.	.	.	0	0	0	.	0	.	.	0	1	0	0	0	.	0	.	Schizophrenia	1	0	0	0	0	.	0	.	.	.
ACOT9	ENSG00000123130	gene with protein product	0	0	0	.	0	.	.	0	0	0	0	.	0	.	.	.	0	0	0	.	0	.	.	0	2	1	0	1	Intellectual Disability	0	.	.	2	0	0	0	0	.	0	.	.	.
ACOX1	ENSG00000161533	gene with protein product	2	0	2	Mitchell syndrome|Peroxisomal acyl-CoA oxidase deficiency	1	Mitchell syndrome	.	1	0	0	1	Peroxisomal acyl-CoA oxidase deficiency	0	.	.	1	1	0	1	ADRENOLEUKODYSTROPHY PSEUDONEONATAL	0	.	.	0	5	0	0	1	Peroxisomal ACYL-COA oxidase deficiency	0	.	.	1,2	2	0	0	1	peroxisomal acyl-coa oxidase deficiency	0	.	.	1
ACOX2	ENSG00000168306	gene with protein product	1	0	1	Bile acid synthesis defect, congenital, 6	0	.	.	0	0	0	0	.	0	.	.	.	0	0	0	.	0	.	.	0	2	0	0	0	.	0	.	BILE ACID SYNTHESIS DEFECT, CONGENITAL, 6|Liver Cirrhosis, Experimental	1,2	1	0	0	1	bile acid synthesis defect, congenital, 6	0	.	.	1
ACOX3	ENSG00000087008	gene with protein product	0	0	0	.	0	.	.	0	0	0	0	.	0	.	.	.	0	0	0	.	0	.	.	0	6	1	0	0	.	0	.	Chemical and Drug Induced Liver Injury|Chemically-Induced Liver Toxicity|Drug-Induced Acute Liver Injury	2	0	0	0	0	.	0	.	.	.
ACOXL	ENSG00000153093	gene with protein product	0	0	0	.	0	.	.	0	0	0	0	.	0	.	.	.	0	0	0	.	0	.	.	0	1	0	1	0	.	0	.	.	1	0	0	0	0	.	0	.	.	.
ACP1	ENSG00000143727	gene with protein product	0	0	0	.	0	.	.	0	0	0	0	.	0	.	.	.	0	0	0	.	0	.	.	0	3	0	0	0	.	0	.	Major Depressive Disorder|Schizophrenia|Unipolar Depression	1	0	0	0	0	.	0	.	.	.
ACP2	ENSG00000134575	gene with protein product	1	0	1	?Lysosomal acid phosphatase deficiency	0	.	.	0	0	0	0	.	0	.	.	.	0	0	0	.	0	.	.	0	0	0	0	0	.	0	.	.	.	1	0	0	0	.	0	.	acid phosphatase deficiency	1
ACP3	ENSG00000014257	gene with protein product	0	0	0	.	0	.	.	0	0	0	0	.	0	.	.	.	0	0	0	.	0	.	.	0	5	1	5	0	.	0	.	.	2	0	0	0	0	.	0	.	.	.
ACP4	ENSG00000142513	gene with protein product	1	0	0	.	0	.	Amelogenesis imperfecta, type IJ	1	0	0	0	.	0	.	Hypoplastic amelogenesis imperfecta	1	0	0	0	.	0	.	.	0	2	0	0	0	.	0	.	Amelogenesis imperfecta local hypoplastic form|AMELOGENESIS IMPERFECTA, TYPE IJ	1	2	0	0	0	.	0	.	amelogenesis imperfecta, type ij|hypoplastic amelogenesis imperfecta	1
ACP5	ENSG00000102575	gene with protein product	1	1	1	Spondyloenchondrodysplasia with immune dysregulation	1	Spondyloenchondrodysplasia with immune dysregulation	.	1	0	1	0	.	0	.	.	1	1	1	0	.	0	.	.	1	6	0	2	0	.	0	.	.	1,2	1	0	0	0	.	0	.	spondyloenchondrodysplasia with immune dysregulation	1
ACR	ENSG00000100312	gene with protein product	1	0	0	.	0	.	?Male infertility due to acrosin deficiency	0	0	0	0	.	0	.	.	.	0	0	0	.	0	.	.	0	0	0	0	0	.	0	.	.	.	0	0	0	0	.	0	.	.	.
ACRBP	ENSG00000111644	gene with protein product	0	0	0	.	0	.	.	0	0	0	0	.	0	.	.	.	0	0	0	.	0	.	.	0	7	0	5	0	.	0	.	.	1,2	0	0	0	0	.	0	.	.	.
ACSF3	ENSG00000176715	gene with protein product	1	0	0	.	0	.	Combined malonic and methylmalonic aciduria	1	0	0	0	.	0	.	Combined malonic and methylmalonic acidemia	1	0	0	0	.	0	.	.	0	4	0	0	0	.	0	.	Combined Malonic and Methylmalonic Aciduria|Malonic aciduria|Methylmalonic acidemia	1	3	0	0	1	combined malonic and methylmalonic aciduria	0	.	.	1,2
ACSL1	ENSG00000151726	gene with protein product	0	0	0	.	0	.	.	0	0	0	0	.	0	.	.	.	0	0	0	.	0	.	.	0	22	0	0	0	.	0	.	Alloxan Diabetes|Anaplastic carcinoma|Animal Mammary Neoplasms	1,2	0	0	0	0	.	0	.	.	.
ACSL4	ENSG00000068366	gene with protein product	1	0	1	Mental retardation, X-linked 63	0	.	.	2	0	0	2	Alport syndrome-intellectual disability-midface hypoplasia-elliptocytosis syndrome|X-linked non-syndromic intellectual disability	0	.	.	1	1	0	1	MENTAL RETARDATION X-LINKED TYPE 63	0	.	.	0	18	0	0	3	Alport Syndrome, Mental Retardation, Midface Hypoplasia, and Elliptocytosis|Mental Retardation, X-Linked 63|Mental Retardation, X-Linked Nonsyndromic	0	.	.	1,2	4	0	0	4	amme complex|non-syndromic x-linked intellectual disability|non-syndromic x-linked intellectual disability 63	0	.	.	1
ACSL5	ENSG00000197142	gene with protein product	0	0	0	.	0	.	.	0	0	0	0	.	0	.	.	.	0	0	0	.	0	.	.	0	4	0	0	0	.	0	.	Arthritis, Adjuvant-Induced|Arthritis, Collagen-Induced|Arthritis, Experimental	1,2	0	0	0	0	.	0	.	.	.
ACSL6	ENSG00000164398	gene with protein product	2	0	0	.	0	.	Myelodysplastic syndrome|Myelogenous leukemia, acute	0	0	0	0	.	0	.	.	.	0	0	0	.	0	.	.	0	5	0	0	0	.	0	.	Amphetamine Abuse|Amphetamine Addiction|Amphetamine-Related Disorders	1,2	0	0	0	0	.	0	.	.	.
ACSM1	ENSG00000166743	gene with protein product	0	0	0	.	0	.	.	0	0	0	0	.	0	.	.	.	0	0	0	.	0	.	.	0	5	0	0	0	.	2	Lung Neoplasms|Malignant neoplasm of lung	.	1,2	0	0	0	0	.	0	.	.	.
ACSM3	ENSG00000005187	gene with protein product	1	0	0	.	0	.	{?Hypertension, essential}	0	0	0	0	.	0	.	.	.	0	0	0	.	0	.	.	0	2	0	0	0	.	0	.	Malignant neoplasm of prostate|Prostatic Neoplasms	1,2	0	0	0	0	.	0	.	.	.
ACSS2	ENSG00000131069	gene with protein product	0	0	0	.	0	.	.	0	0	0	0	.	0	.	.	.	0	0	0	.	0	.	.	0	0	0	0	0	.	0	.	.	.	1	0	0	0	.	0	.	orofacial cleft 1	1
ACTA1	ENSG00000143632	gene with protein product	5	0	4	?Myopathy, scapulohumeroperoneal|Myopathy, actin, congenital, with cores|Myopathy, actin, congenital, with excess of thin myofilaments	4	Myopathy, actin, congenital, with cores|Myopathy, actin, congenital, with excess of thin myofilaments|Myopathy, congenital, with fiber-type disproportion 1	.	9	0	0	9	Childhood-onset nemaline myopathy|Congenital fiber-type disproportion myopathy|Congenital myopathy with excess of thin filaments	0	.	.	1	1	0	0	.	0	.	NEMALINE MYOPATHY 3	0	11	0	0	7	Actin-Accumulation Myopathy|Congenital Fiber Type Disproportion|Eichsfeld type congenital muscular dystrophy	0	.	.	1,2	14	0	0	12	childhood-onset nemaline myopathy|congenital fiber-type disproportion|distal arthrogryposis	6	actin-accumulation myopathy|fetal akinesia deformation sequence 1|intermediate congenital nemaline myopathy	.	1,2
ACTA2	ENSG00000107796	gene with protein product	3	0	1	Multisystemic smooth muscle dysfunction syndrome	1	Multisystemic smooth muscle dysfunction syndrome	.	3	0	0	2	Moyamoya disease|Multisystemic smooth muscle dysfunction syndrome	0	.	.	1	1	0	0	.	0	.	MOYAMOYA DISEASE 5	0	40	0	0	3	Copper-Overload Cirrhosis|Moyamoya Disease|Moyamoya disease 1	2	Alveolitis, Fibrosing|Pulmonary Fibrosis	.	1,2	8	0	0	3	moyamoya disease 1|moyamoya disease 5|multisystemic smooth muscle dysfunction syndrome	0	.	.	1,2
ACTA2-AS1	ENSG00000180139	RNA, long non-coding	0	0	0	.	0	.	.	0	0	0	0	.	0	.	.	.	0	0	0	.	0	.	.	0	0	0	0	0	.	0	.	.	.	5	0	0	2	moyamoya disease 1|moyamoya disease 5	0	.	.	1
ACTB	ENSG00000075624	gene with protein product	2	0	2	?Dystonia, juvenile-onset|Baraitser-Winter syndrome 1	0	.	.	3	0	0	2	Baraitser-Winter cerebrofrontofacial syndrome|Developmental malformations-deafness-dystonia syndrome	0	.	.	1	2	0	2	ACTB Haploinsufficiency syndtome|BARAITSER-WINTER SYNDROME	0	.	.	1	48	0	0	12	Congenital neurologic anomalies|Cranioschisis|Dystonia	2	Lung Neoplasms|Malignant neoplasm of lung	.	1,2	8	0	2	3	baraitser-winter cerebrofrontofacial syndrome|disease of mental health|dystonia, juvenile-onset	0	.	.	1,2
ACTC1	ENSG00000159251	gene with protein product	4	0	0	.	0	.	Atrial septal defect 5|Cardiomyopathy, dilated, 1R|Cardiomyopathy, hypertrophic, 11	4	0	0	0	.	0	.	Atrial septal defect, ostium secundum type|Familial isolated dilated cardiomyopathy|Left ventricular noncompaction	1,2	0	0	0	.	0	.	.	0	18	0	0	0	.	0	.	Ametropia|Atrial Septal Defect 5|Cardiomyopathies	1,2	11	0	2	2	cardiomyopathy, dilated, 1r|dilated cardiomyopathy	1	patent foramen ovale	.	1
ACTG1	ENSG00000184009	gene with protein product	2	0	1	Baraitser-Winter syndrome 2	0	.	.	4	0	0	1	Baraitser-Winter cerebrofrontofacial syndrome	0	.	.	1	1	0	1	BARAITSER-WINTER SYNDROME	0	.	.	0	57	0	0	9	Congenital neurologic anomalies|Cranioschisis|Deafness, Autosomal Dominant 20	0	.	.	1,2	5	0	0	4	autosomal dominant non-syndromic sensorineural deafness type dfna|baraitser-winter cerebrofrontofacial syndrome|coloboma, ocular, autosomal dominant	0	.	.	1
ACTG2	ENSG00000163017	gene with protein product	2	0	0	.	0	.	Megacystis-microcolon-intestinal hypoperistalsis syndrome 5|Visceral myopathy 1	3	0	0	0	.	0	.	Familial visceral myopathy|Megacystis-microcolon-intestinal hypoperistalsis syndrome|Myopathic intestinal pseudoobstruction	1	0	0	0	.	0	.	.	0	6	0	0	0	.	0	.	Colonic Neoplasms|Malignant tumor of colon|Megacystis microcolon intestinal hypoperistalsis syndrome	1,2	5	0	0	1	visceral neuropathy, familial, autosomal dominant	0	.	.	1
ACTL6A	ENSG00000136518	gene with protein product	0	0	0	.	0	.	.	1	0	0	1	Non-specific syndromic intellectual disability	0	.	.	1	0	0	0	.	0	.	.	0	3	1	0	1	Intellectual Disability	0	.	.	2	1	0	0	1	non-specific syndromic intellectual disability	0	.	.	1
ACTL6B	ENSG00000077080	gene with protein product	2	0	2	Developmental and epileptic encephalopathy 76|Intellectual developmental disorder with severe speech and ambulation defects	0	.	.	2	0	0	2	Non-specific early-onset epileptic encephalopathy|Non-specific syndromic intellectual disability	0	.	.	1	2	0	2	EPILEPTIC ENCEPHALOPATHY, EARLY INFANTILE|INTELLECTUAL DEVELOPMENTAL DISORDER WITH SEVERE SPEECH AND AMBULATION DEFECTS	0	.	.	0	6	1	0	4	Epileptic encephalopathy|Intellectual Disability|Muscle Spasticity	0	.	.	2	4	0	0	4	developmental and epileptic encephalopathy 76|intellectual developmental disorder with severe speech and ambulation defects|non-specific syndromic intellectual disability	1	developmental and epileptic encephalopathy 76	.	1
ACTL9	ENSG00000181786	gene with protein product	1	0	0	.	0	.	Spermatogenic failure 53	0	0	0	0	.	0	.	.	.	0	0	0	.	0	.	.	0	2	0	2	0	.	0	.	.	1	0	0	0	0	.	0	.	.	.
ACTN1	ENSG00000072110	gene with protein product	1	0	0	.	0	.	Bleeding disorder, platelet-type, 15	1	0	0	0	.	0	.	Autosomal dominant macrothrombocytopenia	1	0	0	0	.	0	.	.	0	3	0	0	0	.	0	.	Autosomal dominant macrothrombocytopenia|BLEEDING DISORDER, PLATELET-TYPE, 15|Liver Cirrhosis, Experimental	1,2	3	0	2	0	.	0	.	.	1
ACTN2	ENSG00000077522	gene with protein product	4	0	1	Myopathy, congenital with structured cores and Z-line abnormalities	1	Myopathy, congenital with structured cores and Z-line abnormalities	.	2	0	0	0	.	0	.	Familial isolated dilated cardiomyopathy|NON RARE IN EUROPE: Familial isolated hypertrophic cardiomyopathy	1,2	0	0	0	.	0	.	.	0	3	0	0	0	.	0	.	Cardiomyopathies|Cardiomyopathy, Dilated, 1AA|Familial dilated cardiomyopathy	1,2	6	0	1	2	dilated cardiomyopathy|myopathy, distal, 6, adult-onset, autosomal dominant	0	.	.	1
ACTN3	ENSG00000248746	gene with protein product	2	0	0	.	0	.	[Alpha-actinin-3 deficiency]|[Sprinting performance]	0	0	0	0	.	0	.	.	.	0	0	0	.	0	.	.	0	0	0	0	0	.	0	.	.	.	1	0	0	0	.	0	.	actn3 deficiency	1
ACTN4	ENSG00000130402	gene with protein product	1	0	0	.	0	.	Glomerulosclerosis, focal segmental, 1	1	0	0	0	.	0	.	Genetic steroid-resistant nephrotic syndrome	1	0	0	0	.	0	.	.	0	17	0	0	0	.	0	.	Anaplastic carcinoma|Animal Mammary Neoplasms|Carcinoma	1,2	2	0	1	0	.	0	.	.	1
ACTR2	ENSG00000138071	gene with protein product	0	0	0	.	0	.	.	0	0	0	0	.	0	.	.	.	0	0	0	.	0	.	.	0	1	0	0	0	.	0	.	Schizophrenia	1	0	0	0	0	.	0	.	.	.
ACTR3	ENSG00000115091	gene with protein product	0	0	0	.	0	.	.	0	0	0	0	.	0	.	.	.	0	0	0	.	0	.	.	0	6	1	0	0	.	0	.	Chemical and Drug Induced Liver Injury|Chemically-Induced Liver Toxicity|Drug-Induced Acute Liver Injury	2	0	0	0	0	.	0	.	.	.
ACTRT1	ENSG00000123165	gene with protein product	0	0	0	.	0	.	.	0	0	0	0	.	0	.	.	.	0	0	0	.	0	.	.	0	2	0	0	0	.	0	.	Carcinoma, Basal Cell|Follicular atrophoderma and basal cell epitheliomata	1,2	0	0	0	0	.	0	.	.	.
ACTRT2	ENSG00000169717	gene with protein product	0	0	0	.	0	.	.	0	0	0	0	.	0	.	.	.	0	0	0	.	0	.	.	0	1	1	0	0	.	0	.	Keloid	2	0	0	0	0	.	0	.	.	.
ACVR1	ENSG00000115170	gene with protein product	1	0	1	Fibrodysplasia ossificans progressiva	1	Fibrodysplasia ossificans progressiva	.	1	0	0	0	.	0	.	Fibrodysplasia ossificans progressiva	1	1	0	0	.	0	.	FIBRODYSPLASIA OSSIFICANS PROGRESSIVA	0	25	0	0	0	.	1	Acute Lung Injury	.	1,2	1	0	0	0	.	1	fibrodysplasia ossificans progressiva	.	1
ACVR1B	ENSG00000135503	gene with protein product	1	0	0	.	0	.	Pancreatic cancer, somatic	0	0	0	0	.	0	.	.	.	0	0	0	.	0	.	.	0	0	0	0	0	.	0	.	.	.	1	0	0	0	.	0	.	pancreatic cancer	1
ACVR2A	ENSG00000121989	gene with protein product	0	0	0	.	0	.	.	0	0	0	0	.	0	.	.	.	0	0	0	.	0	.	.	0	2	1	0	0	.	0	.	Gastric Adenocarcinoma|Microsatellite Instability|Replication Error Phenotype	2	1	0	0	1	mbd5 haploinsufficiency	0	.	.	1
ACVR2B	ENSG00000114739	gene with protein product	1	0	0	.	0	.	Heterotaxy, visceral, 4, autosomal	1	0	0	0	.	0	.	Situs ambiguus	1	1	0	0	.	0	.	HETEROTAXY SYNDROME	0	8	0	0	0	.	0	.	Asplenia Syndrome|Ciliopathies|Heterotaxy Syndrome	1	2	0	0	0	.	2	heterotaxy, visceral, 4, autosomal|visceral heterotaxy	.	1
ACVRL1	ENSG00000139567	gene with protein product	1	0	1	Telangiectasia, hereditary hemorrhagic, type 2	1	Telangiectasia, hereditary hemorrhagic, type 2	.	2	0	0	1	Hereditary hemorrhagic telangiectasia	2	Hereditary hemorrhagic telangiectasia|Heritable pulmonary arterial hypertension	.	1	0	0	0	.	0	.	.	0	20	0	0	0	.	7	Congenital pulmonary arteriovenous malformation|Epistaxis|Familial primary pulmonary hypertension	.	1,2	5	0	0	2	hereditary hemorrhagic telangiectasia|telangiectasia, hereditary hemorrhagic, type 2	5	hereditary hemorrhagic telangiectasia|heritable pulmonary arterial hypertension|idiopathic/heritable pulmonary arterial hypertension	.	1
ACY1	ENSG00000243989	gene with protein product	1	0	1	Aminoacylase 1 deficiency	0	.	.	1	0	0	1	Neurological conditions associated with aminoacylase 1 deficiency	0	.	.	1	1	0	1	AMINOACYLASE-1 DEFICIENCY	0	.	.	0	10	0	0	1	Intellectual Disability	0	.	.	1,2	1	0	0	1	aminoacylase 1 deficiency	0	.	.	1
ACYP2	ENSG00000170634	gene with protein product	0	0	0	.	0	.	.	0	0	0	0	.	0	.	.	.	0	0	0	.	0	.	.	0	1	0	0	0	.	0	.	HEARING LOSS, CISPLATIN-INDUCED, SUSCEPTIBILITY TO	1	0	0	0	0	.	0	.	.	.
ADA	ENSG00000196839	gene with protein product	2	2	0	.	2	Adenosine deaminase deficiency, partial|Severe combined immunodeficiency due to ADA deficiency	.	2	0	2	0	.	0	.	.	1	1	1	0	.	0	.	.	1	16	0	5	1	Spinal Cord Diseases	2	Lung Neoplasms|Malignant neoplasm of lung	.	1,2	5	0	5	0	.	1	adenosine deaminase deficiency	.	1
ADA2	ENSG00000093072	gene with protein product	2	2	2	Sneddon syndrome|Vasculitis, autoinflammation, immunodeficiency, and hematologic defects syndrome	0	.	.	3	0	1	1	Sneddon syndrome	0	.	.	1	0	0	0	.	0	.	.	1	8	0	2	1	Sneddon Syndrome	0	.	.	1,2	5	0	3	2	behcet syndrome|sneddon syndrome	0	.	.	1
ADAM10	ENSG00000137845	gene with protein product	2	0	0	.	0	.	{Alzheimer disease 18, susceptibility to}|Reticulate acropigmentation of Kitamura	1	0	0	0	.	0	.	Reticulate acropigmentation of Kitamura	1	0	0	0	.	0	.	.	0	13	0	0	6	Acute Confusional Senile Dementia|Alzheimer Disease, Early Onset|Alzheimer Disease, Late Onset	0	.	.	1,2	3	0	0	1	alzheimer disease 18	0	.	.	1
ADAM12	ENSG00000148848	gene with protein product	0	0	0	.	0	.	.	0	0	0	0	.	0	.	.	.	0	0	0	.	0	.	.	0	2	0	0	0	.	0	.	Malignant neoplasm of breast|Schizophrenia|Stage IV Skin Melanoma	1	0	0	0	0	.	0	.	.	.
ADAM17	ENSG00000151694	gene with protein product	1	1	0	.	0	.	.	1	0	1	1	Neonatal inflammatory skin and bowel disease	0	.	.	1	0	0	0	.	0	.	.	1	6	0	0	0	.	0	.	ATYPICAL MYCOBACTERIOSIS, FAMILIAL, X-LINKED 1 (disorder)|Autoinflammatory disorder|Bulla	1,2	2	0	0	2	inflammatory skin and bowel disease, neonatal, 1|neonatal inflammatory skin and bowel disease	0	.	.	1
ADAM19	ENSG00000135074	gene with protein product	0	0	0	.	0	.	.	0	0	0	0	.	0	.	.	.	0	0	0	.	0	.	.	0	1	0	0	0	.	0	.	Colorectal Carcinoma|Pancreatic Ductal Adenocarcinoma	1	0	0	0	0	.	0	.	.	.
ADAM22	ENSG00000008277	gene with protein product	1	0	1	Developmental and epileptic encephalopathy 61	0	.	.	0	0	0	0	.	0	.	.	.	0	0	0	.	0	.	.	0	1	0	0	0	.	0	.	EPILEPTIC ENCEPHALOPATHY, EARLY INFANTILE, 61	1	1	0	0	1	developmental and epileptic encephalopathy 61	1	developmental and epileptic encephalopathy 61	.	1
ADAM28	ENSG00000042980	gene with protein product	0	0	0	.	0	.	.	0	0	0	0	.	0	.	.	.	0	0	0	.	0	.	.	0	4	0	0	0	.	2	Lung Neoplasms|Malignant neoplasm of lung	.	1,2	0	0	0	0	.	0	.	.	.
ADAM33	ENSG00000149451	gene with protein product	0	0	0	.	0	.	.	0	0	0	0	.	0	.	.	.	0	0	0	.	0	.	.	0	6	0	0	0	.	1	Bronchial Hyperreactivity	.	1,2	0	0	0	0	.	0	.	.	.
ADAM3A	ENSG00000197475	pseudogene	0	0	0	.	0	.	.	0	0	0	0	.	0	.	.	.	0	0	0	.	0	.	.	0	1	1	0	0	.	0	.	Hepatomegaly	2	0	0	0	0	.	0	.	.	.
ADAM8	ENSG00000151651	gene with protein product	0	0	0	.	0	.	.	0	0	0	0	.	0	.	.	.	0	0	0	.	0	.	.	0	6	1	0	0	.	0	.	Chemical and Drug Induced Liver Injury|Chemically-Induced Liver Toxicity|Drug-Induced Acute Liver Injury	2	0	0	0	0	.	0	.	.	.
ADAM9	ENSG00000168615	gene with protein product	1	0	0	.	0	.	Cone-rod dystrophy 9	1	0	0	0	.	0	.	Cone rod dystrophy	1	0	0	0	.	0	.	.	0	5	0	0	0	.	0	.	Cone-Rod Dystrophy 2|CONE-ROD DYSTROPHY 9|Disorder of eye	1,2	3	0	0	3	cone-rod dystrophy 2|cone-rod dystrophy 9|retinitis pigmentosa	0	.	.	1
ADAMTS1	ENSG00000154734	gene with protein product	0	0	0	.	0	.	.	0	0	0	0	.	0	.	.	.	0	0	0	.	0	.	.	0	15	0	0	7	Acute Confusional Senile Dementia|Alzheimer Disease, Early Onset|Alzheimer Disease, Late Onset	1	Non-Small Cell Lung Carcinoma	.	1,2	0	0	0	0	.	0	.	.	.
ADAMTS10	ENSG00000142303	gene with protein product	1	0	1	Weill-Marchesani syndrome 1, recessive	0	.	.	1	0	0	0	.	0	.	Weill-Marchesani syndrome	1	0	0	0	.	0	.	.	0	4	0	0	0	.	0	.	Familial thoracic aortic aneurysm and aortic dissection|Weill-Marchesani syndrome|WEILL-MARCHESANI SYNDROME 1	1	2	0	0	0	.	0	.	weill-marchesani syndrome|weill-marchesani syndrome 1	1
ADAMTS12	ENSG00000151388	gene with protein product	0	0	0	.	0	.	.	0	0	0	0	.	0	.	.	.	0	0	0	.	0	.	.	0	1	0	0	0	.	0	.	Schizophrenia	1	0	0	0	0	.	0	.	.	.
ADAMTS13	ENSG00000160323	gene with protein product	1	0	1	Thrombotic thrombocytopenic purpura, hereditary	1	Thrombotic thrombocytopenic purpura, hereditary	.	1	0	0	0	.	0	.	Congenital thrombotic thrombocytopenic purpura	1	0	0	0	.	0	.	.	0	6	0	1	0	.	0	.	.	1,2	4	0	2	2	thrombotic thrombocytopenic purpura|thrombotic thrombocytopenic purpura, hereditary	0	.	.	1
ADAMTS15	ENSG00000166106	gene with protein product	0	0	0	.	0	.	.	0	0	0	0	.	0	.	.	.	0	0	0	.	0	.	.	0	1	0	0	0	.	0	.	Colorectal Carcinoma	1	0	0	0	0	.	0	.	.	.
ADAMTS17	ENSG00000140470	gene with protein product	1	0	0	.	0	.	Weill-Marchesani 4 syndrome, recessive	1	0	0	0	.	0	.	Ichthyosis-short stature-brachydactyly-microspherophakia syndrome	1	0	0	0	.	0	.	.	0	2	0	0	0	.	0	.	Liver neoplasms|Malignant neoplasm of liver|Weill-Marchesani-Like Syndrome	1,2	4	0	0	3	anterior segment dysgenesis|anterior segment dysgenesis 1|axenfeld-rieger syndrome, type 3	0	.	.	1
ADAMTS18	ENSG00000140873	gene with protein product	1	0	0	.	0	.	Microcornea, myopic chorioretinal atrophy, and telecanthus	1	0	0	0	.	0	.	Microcornea-myopic chorioretinal atrophy-telecanthus syndrome	1	1	0	0	.	0	.	Microcornea, myopic chorioretinal atrophy, and telecanthus	0	2	0	0	0	.	0	.	Colorectal Carcinoma|MICROCORNEA, MYOPIC CHORIORETINAL ATROPHY, AND TELECANTHUS	1	1	0	0	0	.	0	.	microcornea, myopic chorioretinal atrophy, and telecanthus	1
ADAMTS2	ENSG00000087116	gene with protein product	1	0	1	Ehlers-Danlos syndrome, dermatosparaxis type	1	Ehlers-Danlos syndrome, dermatosparaxis type	.	1	0	0	0	.	0	.	Dermatosparaxis Ehlers-Danlos syndrome	1	0	0	0	.	0	.	.	0	2	0	0	0	.	1	Malignant mesothelioma	.	1	1	0	0	0	.	0	.	ehlers-danlos syndrome, dermatosparaxis type	1
ADAMTS20	ENSG00000173157	gene with protein product	0	0	0	.	0	.	.	0	0	0	0	.	0	.	.	.	0	0	0	.	0	.	.	0	1	1	0	0	.	0	.	melanoma	2	0	0	0	0	.	0	.	.	.
ADAMTS3	ENSG00000156140	gene with protein product	1	0	0	.	0	.	Hennekam lymphangiectasia-lymphedema syndrome 3	1	0	1	1	Hennekam syndrome	0	.	.	1	0	0	0	.	0	.	.	0	3	0	0	0	.	0	.	Hennekam lymphangiectasia-lymphedema syndrome|HENNEKAM LYMPHANGIECTASIA-LYMPHEDEMA SYNDROME 3|Schizophrenia	1	2	0	2	1	hennekam syndrome	0	.	.	1
ADAMTS5	ENSG00000154736	gene with protein product	0	0	0	.	0	.	.	0	0	0	0	.	0	.	.	.	0	0	0	.	0	.	.	0	1	1	0	0	.	0	.	Hepatomegaly	2	0	0	0	0	.	0	.	.	.
ADAMTS7	ENSG00000136378	gene with protein product	0	0	0	.	0	.	.	0	0	0	0	.	0	.	.	.	0	0	0	.	0	.	.	0	4	0	0	0	.	0	.	Coronary Arteriosclerosis|Coronary Artery Disease|Polycystic Ovary Syndrome	1,2	0	0	0	0	.	0	.	.	.
ADAMTS8	ENSG00000134917	gene with protein product	0	0	0	.	0	.	.	0	0	0	0	.	0	.	.	.	0	0	0	.	0	.	.	0	2	0	0	0	.	0	.	Malignant neoplasm of prostate|Prostatic Neoplasms	1,2	0	0	0	0	.	0	.	.	.
ADAMTS9	ENSG00000163638	gene with protein product	0	0	0	.	0	.	.	1	0	0	0	.	0	.	Juvenile nephronophthisis	1	1	0	0	.	0	.	Nephronophthisis Related Ciliopathy	0	2	0	0	0	.	0	.	Diabetes Mellitus, Non-Insulin-Dependent|Nephronophthisis, familial juvenile	1	1	0	0	1	juvenile nephronophthisis	0	.	.	1
ADAMTSL1	ENSG00000178031	gene with protein product	0	0	0	.	0	.	.	1	0	0	1	Microcephaly-facial dysmorphism-ocular anomalies-multiple congenital anomalies syndrome	0	.	.	1	0	0	0	.	0	.	.	0	0	0	0	0	.	0	.	.	.	1	0	0	1	microcephaly-facial dysmorphism-ocular anomalies-multiple congenital anomalies syndrome	0	.	.	1
ADAMTSL2	ENSG00000197859	gene with protein product	1	0	1	Geleophysic dysplasia 1	1	Geleophysic dysplasia 1	.	1	0	0	0	.	0	.	Geleophysic dysplasia	1	1	0	0	.	0	.	GELEOPHYSIC DYSPLASIA 1	0	19	0	0	0	.	0	.	Acromicric Dysplasia|Congenital Hand Deformities|Contracture	1,2	2	0	0	0	.	0	.	geleophysic dysplasia|geleophysic dysplasia 1	1
ADAMTSL3	ENSG00000156218	gene with protein product	0	0	0	.	0	.	.	0	0	0	0	.	0	.	.	.	0	0	0	.	0	.	.	0	2	0	0	0	.	0	.	Colorectal Carcinoma|Schizophrenia	1	0	0	0	0	.	0	.	.	.
ADAMTSL4	ENSG00000143382	gene with protein product	2	0	0	.	0	.	Ectopia lentis et pupillae|Ectopia lentis, isolated, autosomal recessive	1	0	0	0	.	0	.	Isolated ectopia lentis	1	0	0	0	.	0	.	.	0	4	0	0	1	Ectopia Lentis with Ectopia of Pupil	0	.	.	1	4	0	0	3	ectopia lentis 2, isolated, autosomal recessive|ectopia lentis et pupillae|isolated ectopia lentis	0	.	.	1
ADAMTSL4-AS2	ENSG00000237781	RNA, long non-coding	0	0	0	.	0	.	.	0	0	0	0	.	0	.	.	.	0	0	0	.	0	.	.	0	0	0	0	0	.	0	.	.	.	4	0	0	3	ectopia lentis 2, isolated, autosomal recessive|ectopia lentis et pupillae|isolated ectopia lentis	0	.	.	1
ADAR	ENSG00000160710	gene with protein product	2	0	1	Aicardi-Goutieres syndrome 6	0	.	.	3	0	1	2	Aicardi-Goutieres syndrome|Familial infantile bilateral striatal necrosis	0	.	.	1	3	0	3	AICARDI-GOUTIERES SYNDROME ASSOCIATED WITH A TYPE I INTERFERON SIGNATURE|AICARDI-GOUTIERES SYNDROME ASSOCIATED WITH A TYPE I INTERFERON SIGNATURE BIALLELIC|DYSCHROMATOSIS SYMMETRICA HEREDITARIA 1	0	.	.	1	14	0	4	6	AICARDI-GOUTIERES SYNDROME|AICARDI-GOUTIERES SYNDROME 1|Aicardi-Goutieres Syndrome 2	0	.	.	1,2	4	0	2	3	aicardi-goutieres syndrome|aicardi-goutieres syndrome 6|familial infantile bilateral striatal necrosis	0	.	.	1
ADARB1	ENSG00000197381	gene with protein product	1	0	1	Neurodevelopmental disorder with hypotonia, microcephaly, and seizures	0	.	.	0	0	0	0	.	0	.	.	.	1	0	1	ADARB1-associated Microcephaly, Intellectual Disability, and Seizures	0	.	.	0	4	0	0	0	.	0	.	Bipolar Disorder|Polycystic Ovary Syndrome|Psychotic Disorders	1,2	1	0	0	1	neurodevelopmental disorder with hypotonia, microcephaly, and seizures	0	.	.	1
ADARB2	ENSG00000185736	gene with protein product	0	0	0	.	0	.	.	0	0	0	0	.	0	.	.	.	0	0	0	.	0	.	.	0	11	0	0	1	Parkinson Disease	0	.	.	1,2	0	0	0	0	.	0	.	.	.
ADAT3	ENSG00000213638	gene with protein product	1	0	1	Mental retardation, autosomal recessive 36	0	.	.	1	0	0	1	Intellectual disability-strabismus syndrome	0	.	.	1	0	0	0	.	0	.	.	0	1	0	0	0	.	0	.	Malignant neoplasm of breast|MENTAL RETARDATION, AUTOSOMAL RECESSIVE 36	1	1	0	0	1	mental retardation, autosomal recessive 36	0	.	.	1
ADCY1	ENSG00000164742	gene with protein product	1	0	0	.	0	.	?Deafness, autosomal recessive 44	1	0	0	0	.	0	.	Autosomal recessive non-syndromic sensorineural deafness type DFNB	1	0	0	0	.	0	.	.	0	8	0	0	4	DEAFNESS, AUTOSOMAL RECESSIVE (disorder)|DEAFNESS, AUTOSOMAL RECESSIVE 44|Hyperkinesia	1	Small cell carcinoma of lung	.	1,2	2	0	0	2	autosomal recessive non-syndromic sensorineural deafness type dfnb|deafness, autosomal recessive 44	0	.	.	1
ADCY10	ENSG00000143199	gene with protein product	1	0	0	.	0	.	{Hypercalciuria, absorptive, susceptibility to}	1	0	0	0	.	0	.	Idiopathic hypercalciuria	1	0	0	0	.	0	.	.	0	2	0	0	0	.	0	.	Familial idiopathic hypercalciuria|Idiopathic hypercalciuria	1	3	0	0	0	.	0	.	hypercalciuria, absorptive, 2|idiopathic hypercalciuria|spermatogenic failure 6	1
ADCY2	ENSG00000078295	gene with protein product	0	0	0	.	0	.	.	0	0	0	0	.	0	.	.	.	0	0	0	.	0	.	.	0	5	0	1	0	.	1	Asthma	.	1,2	0	0	0	0	.	0	.	.	.
ADCY3	ENSG00000138031	gene with protein product	1	0	1	{Obesity, susceptibility to, BMIQ19}	0	.	.	0	0	0	0	.	0	.	.	.	0	0	0	.	0	.	.	0	6	0	0	0	.	0	.	Bipolar Disorder|Diabetic Angiopathies|Microangiopathy, Diabetic	1,2	1	0	0	0	.	0	.	body mass index quantitative trait locus 19	1
ADCY5	ENSG00000173175	gene with protein product	1	0	1	Dyskinesia, familial, with facial myokymia	0	.	.	2	0	0	2	Benign hereditary chorea|Familial dyskinesia and facial myokymia	0	.	.	1	1	0	0	.	0	.	ADCY5-related developmental disorder (monoallelic)	0	31	0	0	4	Benign Hereditary Chorea|Chorea, Benign Familial|Dyskinesia, Familial, with Facial Myokymia	0	.	.	1,2	2	0	0	2	chorea, benign hereditary|dyskinesia, familial, with facial myokymia	1	chorea, benign hereditary	.	1
ADCY6	ENSG00000174233	gene with protein product	1	0	1	Lethal congenital contracture syndrome 8	1	Lethal congenital contracture syndrome 8	.	1	0	0	0	.	0	.	Hypomyelination neuropathy-arthrogryposis syndrome	1	0	0	0	.	0	.	.	0	1	0	0	0	.	0	.	LETHAL CONGENITAL CONTRACTURE SYNDROME 8	1	2	0	0	2	hypomyelination neuropathy-arthrogryposis syndrome|lethal congenital contracture syndrome 8	1	lethal congenital contracture syndrome 8	.	1
ADCY7	ENSG00000121281	gene with protein product	0	0	0	.	0	.	.	0	0	0	0	.	0	.	.	.	0	0	0	.	0	.	.	0	16	0	5	0	.	0	.	.	1,2	0	0	0	0	.	0	.	.	.
ADCY8	ENSG00000155897	gene with protein product	0	0	0	.	0	.	.	0	0	0	0	.	0	.	.	.	0	0	0	.	0	.	.	0	11	0	0	2	Hyperkinesia|Hyperkinesia, Generalized	0	.	.	1,2	0	0	0	0	.	0	.	.	.
ADCYAP1	ENSG00000141433	gene with protein product	0	0	0	.	0	.	.	0	0	0	0	.	0	.	.	.	0	0	0	.	0	.	.	0	44	1	0	32	Absence Seizures|Akathisia|Atonic Absence Seizures	0	.	.	2	0	0	0	0	.	0	.	.	.
ADCYAP1R1	ENSG00000078549	gene with protein product	0	0	0	.	0	.	.	0	0	0	0	.	0	.	.	.	0	0	0	.	0	.	.	0	2	0	1	0	.	1	Asthma	.	1,2	0	0	0	0	.	0	.	.	.
ADD1	ENSG00000087274	gene with protein product	1	0	0	.	0	.	{Hypertension, essential, salt-sensitive}	0	0	0	0	.	0	.	.	.	0	0	0	.	0	.	.	0	2	0	0	0	.	0	.	Essential Hypertension|Hypertensive disease|Liver carcinoma	1	1	0	0	0	.	0	.	hypertension, essential	1
ADD3	ENSG00000148700	gene with protein product	1	0	1	Cerebral palsy, spastic quadriplegic, 3	0	.	.	1	0	0	1	Inherited congenital spastic tetraplegia	0	.	.	1	0	0	0	.	0	.	.	0	12	0	0	6	Brain Ischemia|Cerebral Ischemia|Cerebral Palsy, Spastic Quadriplegic, 1	0	.	.	1,2	3	0	0	3	cerebral palsy|cerebral palsy, spastic quadriplegic, 3|inherited congenital spastic tetraplegia	0	.	.	1
ADGRA3	ENSG00000152990	gene with protein product	0	0	0	.	0	.	.	0	0	0	0	.	0	.	.	.	0	0	0	.	0	.	.	0	0	0	0	0	.	0	.	.	.	1	0	0	1	retinitis pigmentosa	0	.	.	1
ADGRD2	ENSG00000180264	gene with protein product	0	0	0	.	0	.	.	0	0	0	0	.	0	.	.	.	0	0	0	.	0	.	.	0	2	0	0	0	.	0	.	Polycystic Ovary Syndrome|Sclerocystic Ovaries	1,2	0	0	0	0	.	0	.	.	.
ADGRE1	ENSG00000174837	gene with protein product	0	0	0	.	0	.	.	0	0	0	0	.	0	.	.	.	0	0	0	.	0	.	.	0	1	1	0	0	.	0	.	Liver Cirrhosis, Experimental	2	0	0	0	0	.	0	.	.	.
ADGRE2	ENSG00000127507	gene with protein product	1	0	1	Vibratory urticaria	0	.	.	1	0	0	0	.	0	.	Vibratory urticaria	1	0	0	0	.	0	.	.	0	3	0	3	0	.	0	.	.	1	1	0	1	0	.	0	.	.	1
ADGRE5	ENSG00000123146	gene with protein product	0	0	0	.	0	.	.	0	0	0	0	.	0	.	.	.	0	0	0	.	0	.	.	0	1	1	0	0	.	1	Lung diseases	.	2	0	0	0	0	.	0	.	.	.
ADGRF4	ENSG00000153294	gene with protein product	0	0	0	.	0	.	.	0	0	0	0	.	0	.	.	.	0	0	0	.	0	.	.	0	1	0	0	0	.	0	.	Malignant neoplasm of breast|Schizophrenia	1	0	0	0	0	.	0	.	.	.
ADGRG1	ENSG00000205336	gene with protein product	2	0	1	Polymicrogyria, bilateral frontoparietal	0	.	.	2	0	0	2	Bilateral frontoparietal polymicrogyria|Bilateral perisylvian polymicrogyria	0	.	.	1	1	0	1	POLYMICROGYRIA	0	.	.	0	5	0	0	3	Perisylvian syndrome|Polymicrogyria|POLYMICROGYRIA, BILATERAL FRONTOPARIETAL	0	.	.	1,2	6	0	0	5	aland island eye disease|pachygyria|polymicrogyria, bilateral frontoparietal	0	.	.	1
ADGRG2	ENSG00000173698	gene with protein product	1	0	0	.	0	.	Congenital bilateral absence of vas deferens, X-linked	1	0	0	0	.	0	.	Congenital bilateral absence of vas deferens	1	0	0	0	.	0	.	.	0	2	1	0	0	.	0	.	Congenital bilateral aplasia of vas deferens|Degenerative polyarthritis|Osteoarthrosis Deformans	2	2	0	0	0	.	0	.	vas deferens, congenital bilateral aplasia of|vas deferens, congenital bilateral aplasia of, x-linked	1
ADGRG6	ENSG00000112414	gene with protein product	1	0	0	.	1	Lethal congenital contracture syndrome 9	.	0	0	0	0	.	0	.	.	.	1	0	0	.	0	.	LETHAL CONGENITAL CONTRACTURE SYNDROME 9	0	2	0	0	0	.	0	.	LETHAL CONGENITAL CONTRACTURE SYNDROME 9|SCOLIOSIS, IDIOPATHIC, SUSCEPTIBILITY TO, 1 (finding)	1	2	0	0	2	distal arthrogryposis|lethal congenital contracture syndrome 9	1	lethal congenital contracture syndrome 9	.	1
ADGRG7	ENSG00000144820	gene with protein product	0	0	0	.	0	.	.	0	0	0	0	.	0	.	.	.	0	0	0	.	0	.	.	0	1	0	0	0	.	0	.	Liver carcinoma	1	0	0	0	0	.	0	.	.	.
ADGRL3	ENSG00000150471	gene with protein product	0	0	0	.	0	.	.	0	0	0	0	.	0	.	.	.	0	0	0	.	0	.	.	0	3	0	0	0	.	0	.	Attention Deficit Disorder|Attention deficit hyperactivity disorder|Minimal Brain Dysfunction	1,2	0	0	0	0	.	0	.	.	.
ADGRL4	ENSG00000162618	gene with protein product	0	0	0	.	0	.	.	0	0	0	0	.	0	.	.	.	0	0	0	.	0	.	.	0	1	1	0	0	.	0	.	Cannabis use	2	0	0	0	0	.	0	.	.	.
ADGRV1	ENSG00000164199	gene with protein product	3	0	1	?Febrile seizures, familial, 4	0	.	.	2	0	0	1	Generalized epilepsy with febrile seizures-plus	0	.	.	1	0	0	0	.	0	.	.	0	5	0	0	5	FEBRILE CONVULSIONS, FAMILIAL, 4|Generalized Epilepsy with Febrile Seizures Plus|hearing impairment	0	.	.	1,2	10	0	0	3	febrile seizures, familial, 4|fundus dystrophy|generalized epilepsy with febrile seizures plus	0	.	.	1,2
ADH1A	ENSG00000187758	gene with protein product	0	0	0	.	0	.	.	0	0	0	0	.	0	.	.	.	0	0	0	.	0	.	.	0	3	0	0	0	.	0	.	Alcoholic Intoxication, Chronic|Non-alcoholic Fatty Liver Disease|Nonalcoholic Steatohepatitis	1,2	0	0	0	0	.	0	.	.	.
ADH1B	ENSG00000196616	gene with protein product	2	0	2	{Aerodigestive tract cancer, squamous cell, alcohol-related, protection against}|{Alcohol dependence, protection against}	0	.	.	0	0	0	0	.	0	.	.	.	0	0	0	.	0	.	.	0	25	0	0	7	Anterior Choroidal Artery Infarction|Cerebral Infarction|Cerebral Infarction, Left Hemisphere	2	Laryngeal neoplasm|Malignant neoplasm of larynx	.	1,2	1	0	0	0	.	0	.	alcohol dependence	1
ADH1C	ENSG00000248144	gene with protein product	2	0	2	{Alcohol dependence, protection against}|{Parkinson disease, susceptibility to}	0	.	.	0	0	0	0	.	0	.	.	.	0	0	0	.	0	.	.	0	6	0	0	0	.	0	.	Alcohol abuse|Alcohol Use Disorder|Alcoholic Intoxication	1,2	2	0	0	1	parkinson disease, late-onset	0	.	.	1
ADH4	ENSG00000198099	gene with protein product	0	0	0	.	0	.	.	0	0	0	0	.	0	.	.	.	0	0	0	.	0	.	.	0	7	0	0	0	.	0	.	Alcohol abuse|Alcohol Use Disorder|Alcoholic Intoxication, Chronic	1,2	0	0	0	0	.	0	.	.	.
ADH5	ENSG00000197894	gene with protein product	1	0	1	AMED syndrome, digenic	0	.	.	0	0	0	0	.	0	.	.	.	0	0	0	.	0	.	.	0	1	0	0	0	.	0	.	Alcoholic Intoxication, Chronic	1	1	0	1	0	.	0	.	.	1
ADH6	ENSG00000172955	gene with protein product	0	0	0	.	0	.	.	0	0	0	0	.	0	.	.	.	0	0	0	.	0	.	.	0	1	0	0	0	.	0	.	Alcoholic Intoxication, Chronic	1	0	0	0	0	.	0	.	.	.
ADH7	ENSG00000196344	gene with protein product	0	0	0	.	0	.	.	0	0	0	0	.	0	.	.	.	0	0	0	.	0	.	.	0	9	0	0	0	.	2	Laryngeal neoplasm|Malignant neoplasm of larynx	.	1,2	0	0	0	0	.	0	.	.	.
ADHFE1	ENSG00000147576	gene with protein product	0	0	0	.	0	.	.	0	0	0	0	.	0	.	.	.	0	0	0	.	0	.	.	0	2	0	0	0	.	0	.	Liver Cirrhosis, Experimental|Malignant neoplasm of breast	1,2	0	0	0	0	.	0	.	.	.
ADI1	ENSG00000182551	gene with protein product	0	0	0	.	0	.	.	0	0	0	0	.	0	.	.	.	0	0	0	.	0	.	.	0	2	0	0	0	.	0	.	Malignant neoplasm of prostate|Prostatic Neoplasms	1,2	0	0	0	0	.	0	.	.	.
ADIPOQ	ENSG00000181092	gene with protein product	1	0	0	.	0	.	Adiponectin deficiency	0	0	0	0	.	0	.	.	.	0	0	0	.	0	.	.	0	65	0	1	0	.	3	Alveolitis, Fibrosing|Pulmonary Edema|Pulmonary Fibrosis	.	1,2	1	0	0	0	.	0	.	adiponectin, serum level of, quantitative trait locus 1	1
ADIPOQ-AS1	ENSG00000226482	RNA, long non-coding	0	0	0	.	0	.	.	0	0	0	0	.	0	.	.	.	0	0	0	.	0	.	.	0	0	0	0	0	.	0	.	.	.	1	0	0	0	.	0	.	adiponectin, serum level of, quantitative trait locus 1	1
ADIPOR1	ENSG00000159346	gene with protein product	0	0	0	.	0	.	.	0	0	0	0	.	0	.	.	.	0	0	0	.	0	.	.	0	5	1	0	0	.	0	.	Female infertility|Female sterility|Kidney Failure, Chronic	2	0	0	0	0	.	0	.	.	.
ADIPOR2	ENSG00000006831	gene with protein product	0	0	0	.	0	.	.	0	0	0	0	.	0	.	.	.	0	0	0	.	0	.	.	0	4	1	0	0	.	0	.	Female infertility|Female sterility|Sterility, Postpartum	2	0	0	0	0	.	0	.	.	.
ADK	ENSG00000156110	gene with protein product	1	0	1	Hypermethioninemia due to adenosine kinase deficiency	0	.	.	1	0	0	1	Hypermethioninemia encephalopathy due to adenosine kinase deficiency	0	.	.	1	1	0	1	AUTOSOMAL RECESSIVE MENTAL RETARDATION	0	.	.	0	10	0	0	4	Intellectual Disability|Mental deficiency|Mental Retardation, Psychosocial	0	.	.	1,2	2	0	0	2	autosomal recessive non-syndromic intellectual disability|hypermethioninemia due to adenosine kinase deficiency	0	.	.	1
ADM	ENSG00000148926	gene with protein product	0	0	0	.	0	.	.	0	0	0	0	.	0	.	.	.	0	0	0	.	0	.	.	0	26	0	0	7	Allodynia|Hyperalgesia|Hyperalgesia, Primary	0	.	.	1,2	0	0	0	0	.	0	.	.	.
ADM2	ENSG00000128165	gene with protein product	0	0	0	.	0	.	.	0	0	0	0	.	0	.	.	.	0	0	0	.	0	.	.	0	2	1	0	0	.	0	.	Myocardial Ischemia|Vascular Diseases	2	0	0	0	0	.	0	.	.	.
ADNP	ENSG00000101126	gene with protein product	1	1	1	Helsmoortel-van der Aa syndrome	0	.	.	1	0	0	1	ADNP syndrome	0	.	.	1	1	0	1	MENTAL RETARDATION, AUTOSOMAL DOMINANT, 28	0	.	.	0	6	0	0	1	ADNP-related multiple congenital anomalies, intellectual disability, autism spectrum disorder	0	.	.	1,2	3	0	0	2	disease of mental health|helsmoortel-van der aa syndrome	0	.	.	1,2
ADNP2	ENSG00000101544	gene with protein product	0	0	0	.	0	.	.	0	0	0	0	.	0	.	.	.	0	0	0	.	0	.	.	0	1	0	0	0	.	0	.	Schizophrenia	1	0	0	0	0	.	0	.	.	.
ADNP-AS1	ENSG00000259456	RNA, long non-coding	0	0	0	.	0	.	.	0	0	0	0	.	0	.	.	.	0	0	0	.	0	.	.	0	0	0	0	0	.	0	.	.	.	1	0	1	1	congenital disorder of glycosylation, type ie	0	.	.	1
ADORA1	ENSG00000163485	gene with protein product	0	0	0	.	0	.	.	0	0	0	0	.	0	.	.	.	0	0	0	.	0	.	.	0	39	0	1	24	Brain Stem Ischemia, Transient|Carotid Circulation Transient Ischemic Attack|Catalepsy	0	.	.	1,2	0	0	0	0	.	0	.	.	.
ADORA2A	ENSG00000128271	gene with protein product	0	0	0	.	0	.	.	1	0	0	1	Acute encephalopathy with biphasic seizures and late reduced diffusion	0	.	.	1	0	0	0	.	0	.	.	0	99	0	2	64	Absence Seizures|Action Tremor|Acute encephalopathy with biphasic seizures and late reduced diffusion	0	.	.	1,2	1	0	0	1	acute encephalopathy with biphasic seizures and late reduced diffusion	0	.	.	1
ADORA2B	ENSG00000170425	gene with protein product	0	0	0	.	0	.	.	0	0	0	0	.	0	.	.	.	0	0	0	.	0	.	.	0	6	1	0	0	.	0	.	Neoplasm Metastasis|Pyemia|Reperfusion Injury	2	0	0	0	0	.	0	.	.	.
ADORA3	ENSG00000282608	gene with protein product	0	0	0	.	0	.	.	0	0	0	0	.	0	.	.	.	0	0	0	.	0	.	.	0	3	1	0	0	.	0	.	Colorectal Carcinoma|Ischemia|Liver Cirrhosis, Experimental	2	0	0	0	0	.	0	.	.	.
ADPRS	ENSG00000116863	gene with protein product	1	0	1	Neurodegeneration, childhood-onset, stress-induced, with variable ataxia and seizures	0	.	.	0	0	0	0	.	0	.	.	.	1	0	1	Neurodegeneration with Developmental Delay Ataxia and Axonal Neuropathy	0	.	.	0	5	0	0	3	Ataxia|Intellectual Disability|Seizures	0	.	.	1,2	1	0	0	1	neurodegeneration, childhood-onset, stress-induced, with variable ataxia and seizures	0	.	.	1
ADRA1A	ENSG00000120907	gene with protein product	0	0	0	.	0	.	.	0	0	0	0	.	0	.	.	.	0	0	0	.	0	.	.	0	17	0	0	0	.	0	.	Alloxan Diabetes|Bipolar Disorder|Cannabis Dependence	1,2	0	0	0	0	.	0	.	.	.
ADRA1B	ENSG00000170214	gene with protein product	0	0	0	.	0	.	.	0	0	0	0	.	0	.	.	.	0	0	0	.	0	.	.	0	36	1	0	29	Absence Seizures|Atonic Absence Seizures|Clonic Seizures	0	.	.	2	0	0	0	0	.	0	.	.	.
ADRA1D	ENSG00000171873	gene with protein product	0	0	0	.	0	.	.	0	0	0	0	.	0	.	.	.	0	0	0	.	0	.	.	0	1	1	0	0	.	0	.	Heart Failure, Diastolic	2	0	0	0	0	.	0	.	.	.
ADRA2A	ENSG00000150594	gene with protein product	0	0	0	.	0	.	.	0	0	0	0	.	0	.	.	.	0	0	0	.	0	.	.	0	15	0	0	4	Aura|Awakening Epilepsy|Epilepsy	0	.	.	1,2	0	0	0	0	.	0	.	.	.
ADRA2B	ENSG00000274286	gene with protein product	0	0	0	.	0	.	.	1	0	0	1	Benign adult familial myoclonic epilepsy	0	.	.	1	1	0	1	AUTOSOMAL RECESSIVE MENTAL RETARDATION	0	.	.	0	9	0	0	6	EPILEPSY, FAMILIAL ADULT MYOCLONIC, 1|EPILEPSY, MYOCLONIC, BENIGN ADULT FAMILIAL, TYPE 2|Intellectual Disability	1	Lung diseases	.	1,2	2	0	0	2	epilepsy, familial adult myoclonic, 2|familial adult myoclonic epilepsy	0	.	.	1
ADRA2C	ENSG00000184160	gene with protein product	1	0	0	.	0	.	{Congestive heart failure and beta-blocker response, modifier of}	0	0	0	0	.	0	.	.	.	0	0	0	.	0	.	.	0	10	0	0	0	.	0	.	Bipolar Disorder|Cardiac Hypertrophy|Cardiomegaly	1,2	0	0	0	0	.	0	.	.	.
ADRB1	ENSG00000043591	gene with protein product	2	0	1	[Short sleep, familial natural, 2]	0	.	.	0	0	0	0	.	0	.	.	.	0	0	0	.	0	.	.	0	25	0	0	0	.	0	.	Active Hyperemia|Birth Weight|Cardiomyopathy, Dilated	1,2	2	0	0	0	.	0	.	resting heart rate, variation in|short sleep, familial natural, 2	1
ADRB2	ENSG00000169252	gene with protein product	3	0	0	.	1	{Asthma, nocturnal, susceptibility to}	.	0	0	0	0	.	0	.	.	.	0	0	0	.	0	.	.	0	52	0	6	27	Action Tremor|AIDS Dementia Complex|Coarse Tremor	2	Asthma|Lung diseases	.	1,2	2	0	1	0	.	1	asthma	.	1
ADRB3	ENSG00000188778	gene with protein product	1	0	0	.	0	.	{Obesity, susceptibility to}	0	0	0	0	.	0	.	.	.	0	0	0	.	0	.	.	0	12	0	0	0	.	0	.	Alloxan Diabetes|Congestive heart failure|Diabetes Mellitus, Experimental	1,2	1	0	0	0	.	0	.	body mass index quantitative trait locus 11	1
ADSL	ENSG00000239900	gene with protein product	1	0	1	Adenylosuccinase deficiency	0	.	.	1	0	0	1	Adenylosuccinate lyase deficiency	0	.	.	1	1	0	1	ADENYLOSUCCINASE DEFICIENCY	0	.	.	0	8	0	0	2	Epileptic encephalopathy|Intellectual Disability	0	.	.	1,2	3	0	0	3	adenylosuccinase deficiency|early myoclonic encephalopathy|myoclonic epilepsy of unverricht and lundborg	0	.	.	1
ADSS1	ENSG00000185100	gene with protein product	1	0	1	Myopathy, distal, 5	1	Myopathy, distal, 5	.	1	0	0	1	Adenylosuccinate synthetase-like 1-related distal myopathy	0	.	.	1	0	0	0	.	0	.	.	0	1	0	0	0	.	0	.	MYOPATHY, DISTAL, 5	1	3	0	0	2	distal arthrogryposis|myopathy, distal, 5	1	fetal akinesia deformation sequence 1	.	1
ADSS2	ENSG00000035687	gene with protein product	0	0	0	.	0	.	.	0	0	0	0	.	0	.	.	.	0	0	0	.	0	.	.	0	1	0	0	0	.	0	.	Schizophrenia	1	0	0	0	0	.	0	.	.	.
ADTRP	ENSG00000111863	gene with protein product	0	0	0	.	0	.	.	0	0	0	0	.	0	.	.	.	0	0	0	.	0	.	.	0	2	1	0	0	.	0	.	Coronary Arteriosclerosis|Coronary Artery Disease	2	0	0	0	0	.	0	.	.	.
AEBP1	ENSG00000106624	gene with protein product	1	0	0	.	0	.	Ehlers-Danlos syndrome, classic-like, 2	1	0	0	0	.	0	.	Classical-like Ehlers-Danlos syndrome type 2	1	0	0	0	.	0	.	.	0	1	0	0	0	.	0	.	EHLERS-DANLOS SYNDROME, CLASSIC-LIKE, 2	1	2	0	0	0	.	0	.	ehlers-danlos syndrome, classic type, 1|ehlers-danlos syndrome, classic-like, 2	1
AEN	ENSG00000181026	gene with protein product	0	0	0	.	0	.	.	0	0	0	0	.	0	.	.	.	0	0	0	.	0	.	.	0	1	1	0	0	.	0	.	Liver Cirrhosis, Experimental	2	0	0	0	0	.	0	.	.	.
AFAP1-AS1	ENSG00000272620	RNA, long non-coding	0	0	0	.	0	.	.	0	0	0	0	.	0	.	.	.	0	0	0	.	0	.	.	0	4	0	0	0	.	0	.	Aganglionosis, Colonic|Aganglionosis, Rectosigmoid Colon|Congenital Intestinal Aganglionosis	1	0	0	0	0	.	0	.	.	.
AFAP1L2	ENSG00000169129	gene with protein product	0	0	0	.	0	.	.	0	0	0	0	.	0	.	.	.	0	0	0	.	0	.	.	0	1	1	0	0	.	0	.	Squamous cell carcinoma	2	0	0	0	0	.	0	.	.	.
AFF1	ENSG00000172493	gene with protein product	0	0	0	.	0	.	.	1	0	0	0	.	0	.	Precursor B-cell acute lymphoblastic leukemia	1	0	0	0	.	0	.	.	0	1	0	1	0	.	0	.	.	1	1	0	1	0	.	0	.	.	1
AFF2	ENSG00000155966	gene with protein product	1	0	1	Intellectual developmental disorder, X-linked 109	0	.	.	1	0	0	1	FRAXE intellectual disability	0	.	.	1	1	0	1	FRAGILE X-E MENTAL RETARDATION SYNDROME	0	.	.	0	2	0	0	2	Fragile X Syndrome|FRAXE Syndrome	0	.	.	1	4	0	0	2	disease of mental health|fragile x syndrome	0	.	.	1,2
AFF3	ENSG00000144218	gene with protein product	1	0	1	KINSSHIP syndrome	1	KINSSHIP syndrome	.	0	0	0	0	.	0	.	.	.	1	0	1	Skeletal dysplasia with severe neurological disease	0	.	.	0	13	0	1	2	Intellectual Disability|Seizures	0	.	.	1,2	0	0	0	0	.	0	.	.	.
AFF4	ENSG00000072364	gene with protein product	1	0	1	CHOPS syndrome	1	CHOPS syndrome	.	1	0	0	1	Cognitive impairment-coarse facies-heart defects-obesity-pulmonary involvement-short stature-skeletal dysplasia syndrome	0	.	.	1	1	0	1	CORNELIA DE LANGE-LIKE SYNDROME	0	.	.	0	9	0	0	1	CHOPS SYNDROME	1	Lung diseases	.	1,2	1	0	0	1	chops syndrome	1	chops syndrome	.	1
AFG1L	ENSG00000135537	gene with protein product	0	0	0	.	0	.	.	0	0	0	0	.	0	.	.	.	0	0	0	.	0	.	.	0	1	0	0	0	.	0	.	Bipolar Disorder	1	0	0	0	0	.	0	.	.	.
AFG3L2	ENSG00000141385	gene with protein product	3	0	3	Optic atrophy 12|Spastic ataxia 5, autosomal recessive|Amyotrophic lateral sclerosis 2, juvenile	0	.	.	2	0	0	2	Early-onset spastic ataxia-myoclonic epilepsy-neuropathy syndrome|Spinocerebellar ataxia type 28	0	.	.	1	2	0	2	ATAXIA, SPASTIC, 5, AUTOSOMAL RECESSIVE|SPINOCEREBELLAR ATAXIA 28	0	.	.	0	16	0	0	15	Action Myoclonus-Renal Failure Syndrome|Ataxia, Spinocerebellar|Atypical Inclusion-Body Disease	0	.	.	1,2	16	0	0	14	3-methylglutaconic aciduria, type iii|aceruloplasminemia|cerebellar disease	0	.	.	1,2
AFM	ENSG00000079557	gene with protein product	0	0	0	.	0	.	.	0	0	0	0	.	0	.	.	.	0	0	0	.	0	.	.	0	6	1	0	0	.	0	.	Acute kidney injury|Acute Kidney Insufficiency|Adverse reaction to drug	2	0	0	0	0	.	0	.	.	.
AFP	ENSG00000081051	gene with protein product	2	0	0	.	0	.	[Hereditary persistence of alpha-fetoprotein]|Alpha-fetoprotein deficiency	2	0	0	0	.	0	.	Congenital deficiency in alpha-fetoprotein|Hereditary persistence of alpha-fetoprotein	1	0	0	0	.	0	.	.	0	19	0	0	0	.	0	.	alpha-Fetoprotein Deficiency|ALPHA-FETOPROTEIN, HEREDITARY PERSISTENCE OF|Breast Carcinoma	1,2	2	0	0	0	.	0	.	alpha-fetoprotein deficiency|alpha-fetoprotein, hereditary persistence of	1
AGA	ENSG00000038002	gene with protein product	1	1	1	Aspartylglucosaminuria	1	Aspartylglucosaminuria	.	1	0	0	1	Aspartylglucosaminuria	0	.	.	1	1	0	1	ASPARTYLGLUCOSAMINURIA	0	.	.	0	3	0	0	0	.	0	.	Aspartylglucosamidase (AGA) deficiency|Aspartylglucosaminuria|Schizophrenia	1	1	0	0	1	aspartylglucosaminuria	0	.	.	1
AGAP1	ENSG00000157985	gene with protein product	0	0	0	.	0	.	.	0	0	0	0	.	0	.	.	.	0	0	0	.	0	.	.	0	1	0	0	0	.	0	.	Autistic Disorder	1	0	0	0	0	.	0	.	.	.
AGBL1	ENSG00000273540	gene with protein product	1	0	0	.	0	.	Corneal dystrophy, Fuchs endothelial, 8	1	0	0	0	.	0	.	Fuchs endothelial corneal dystrophy	1	0	0	0	.	0	.	.	0	2	0	0	0	.	0	.	CORNEAL DYSTROPHY, FUCHS ENDOTHELIAL, 8|Fuchs Endothelial Dystrophy	1	2	0	0	1	fuchs' endothelial dystrophy	0	.	.	1
AGBL4	ENSG00000186094	gene with protein product	0	0	0	.	0	.	.	0	0	0	0	.	0	.	.	.	0	0	0	.	0	.	.	0	14	1	0	0	.	0	.	Atrial Fibrillation|Drug abuse|Drug Dependence	2	0	0	0	0	.	0	.	.	.
AGBL5	ENSG00000084693	gene with protein product	1	0	0	.	0	.	Retinitis pigmentosa 75	1	0	0	0	.	0	.	Retinitis pigmentosa	1	0	0	0	.	0	.	.	0	1	0	0	0	.	0	.	Retinitis Pigmentosa|RETINITIS PIGMENTOSA 75	1	3	0	0	3	cone-rod dystrophy 2|retinitis pigmentosa|retinitis pigmentosa 75	0	.	.	1
AGER	ENSG00000204305	gene with protein product	0	0	0	.	0	.	.	0	0	0	0	.	0	.	.	.	0	0	0	.	0	.	.	0	36	0	1	18	Allodynia|Hyperalgesia|Hyperalgesia, Primary	4	Centriacinar Emphysema|Focal Emphysema|Panacinar Emphysema	.	1,2	0	0	0	0	.	0	.	.	.
AGFG1	ENSG00000173744	gene with protein product	0	0	0	.	0	.	.	0	0	0	0	.	0	.	.	.	0	0	0	.	0	.	.	0	1	1	0	0	.	0	.	Liver Cirrhosis, Experimental	2	0	0	0	0	.	0	.	.	.
AGGF1	ENSG00000164252	gene with protein product	0	0	0	.	0	.	.	1	0	0	0	.	0	.	Klippel-Trénaunay syndrome	1	0	0	0	.	0	.	.	0	1	0	0	0	.	0	.	Klippel-Trenaunay-Weber Syndrome	1	1	0	0	0	.	0	.	klippel-trenaunay-weber syndrome	1
AGK	ENSG00000006530	gene with protein product	2	0	1	Sengers syndrome	1	Sengers syndrome	.	2	0	0	0	.	0	.	Congenital cataract-hypertrophic cardiomyopathy-mitochondrial myopathy syndrome|Total early-onset cataract	1	1	0	0	.	0	.	SENGERS SYNDROME	0	4	0	0	1	Congenital cataract	0	.	.	1	5	0	1	2	cataract 38|cataract 44	0	.	.	1
AGL	ENSG00000162688	gene with protein product	2	0	0	.	0	.	Glycogen storage disease IIIa|Glycogen storage disease IIIb	1	0	0	1	Glycogen storage disease due to glycogen debranching enzyme deficiency	0	.	.	1	1	0	0	.	0	.	GLYCOGEN STORAGE DISEASE TYPE III	0	6	0	0	0	.	0	.	Amylo-1,6-glucosidase deficiency|Erythrocyte Mean Corpuscular Hemoglobin Test|Finding of Mean Corpuscular Hemoglobin	1,2	1	0	0	1	glycogen storage disease iii	1	glycogen storage disease iii	.	1
AGMO	ENSG00000187546	gene with protein product	0	0	0	.	0	.	.	0	0	0	0	.	0	.	.	.	0	0	0	.	0	.	.	0	3	0	0	3	Epilepsy|Intellectual Disability|Microcephaly	0	.	.	1,2	0	0	0	0	.	0	.	.	.
AGO1	ENSG00000092847	gene with protein product	0	0	0	.	0	.	.	0	0	0	0	.	0	.	.	.	1	0	0	.	0	.	AGO1-related developmental disorder (monoallelic)	0	6	0	0	2	Generalized hypotonia|Intellectual Disability	1	Malignant mesothelioma	.	1,2	0	0	0	0	.	0	.	.	.
AGO2	ENSG00000123908	gene with protein product	1	0	1	Lessel-Kreienkamp syndrome	1	Lessel-Kreienkamp syndrome	.	0	0	0	0	.	0	.	.	.	0	0	0	.	0	.	.	0	7	0	0	0	.	1	Malignant mesothelioma	.	1,2	1	0	0	0	.	0	.	lessel-kreienkamp syndrome	1
AGPAT1	ENSG00000204310	gene with protein product	0	0	0	.	0	.	.	0	0	0	0	.	0	.	.	.	0	0	0	.	0	.	.	0	1	0	0	0	.	0	.	Exfoliation Syndrome	1	0	0	0	0	.	0	.	.	.
AGPAT2	ENSG00000169692	gene with protein product	1	0	0	.	0	.	Lipodystrophy, congenital generalized, type 1	1	0	0	0	.	0	.	Congenital generalized lipodystrophy	1	0	0	0	.	0	.	.	0	3	0	0	0	.	0	.	Congenital Generalized Lipodystrophy Type 1|Congenital Generalized Lipodystrophy Type 2|Familial generalized lipodystrophy	1,2	2	0	2	0	.	0	.	.	1
AGPAT3	ENSG00000160216	gene with protein product	0	0	0	.	0	.	.	0	0	0	0	.	0	.	.	.	0	0	0	.	0	.	.	0	3	1	0	3	Degenerative Diseases, Central Nervous System|Degenerative Diseases, Spinal Cord|Neurodegenerative Disorders	0	.	.	2	0	0	0	0	.	0	.	.	.
AGPS	ENSG00000018510	gene with protein product	1	0	0	.	0	.	Rhizomelic chondrodysplasia punctata, type 3	1	0	0	1	Rhizomelic chondrodysplasia punctata type 3	0	.	.	1	1	0	1	RHIZOMELIC CHONDRODYSPLASIA PUNCTATA TYPE 3	0	.	.	0	2	0	0	0	.	0	.	Chondrodysplasia Punctata, Rhizomelic|Congenital Generalized Lipodystrophy Type 1|Dermatitis, Photoallergic	1	2	0	0	2	rhizomelic chondrodysplasia punctata|rhizomelic chondrodysplasia punctata, type 3	0	.	.	1
AGR2	ENSG00000106541	gene with protein product	0	0	0	.	0	.	.	0	0	0	0	.	0	.	.	.	0	0	0	.	0	.	.	0	7	0	0	0	.	0	.	Breast Carcinoma|Malignant neoplasm of breast|Malignant neoplasm of prostate	1,2	0	0	0	0	.	0	.	.	.
AGRN	ENSG00000188157	gene with protein product	1	0	0	.	1	Myasthenic syndrome, congenital, 8, with pre- and postsynaptic defects	.	2	0	0	2	Postsynaptic congenital myasthenic syndromes|Presynaptic congenital myasthenic syndromes	0	.	.	1	0	0	0	.	0	.	.	0	7	0	0	3	Congenital Myasthenic Syndromes, Postsynaptic|Congenital Myasthenic Syndromes, Presynaptic|Myasthenic Syndromes, Congenital	0	.	.	1,2	4	0	0	4	congenital myasthenic syndrome|myasthenic syndrome, congenital, 8|postsynaptic congenital myasthenic syndromes	2	congenital myasthenic syndrome|myasthenic syndrome, congenital, 8	.	1
AGRP	ENSG00000159723	gene with protein product	2	0	0	.	0	.	{Leanness, inherited}|{Obesity, late-onset}	0	0	0	0	.	0	.	.	.	0	0	0	.	0	.	.	0	1	0	0	0	.	0	.	Obesity	1	1	0	0	0	.	0	.	body mass index quantitative trait locus 11	1
AGT	ENSG00000135744	gene with protein product	3	0	0	.	1	Renal tubular dysgenesis	.	2	0	0	0	.	0	.	NON RARE IN EUROPE: Essential hypertension|Renal tubular dysgenesis of genetic origin	1,2	0	0	0	.	0	.	.	0	145	0	1	40	Absence Seizures|Allodynia|Arterial Diseases, Common Carotid	7	Alveolitis, Fibrosing|Experimental Lung Inflammation|Lobar Pneumonia	.	1,2	4	0	0	0	.	1	renal tubular dysgenesis	.	1
AGTPBP1	ENSG00000135049	gene with protein product	1	0	1	Neurodegeneration, childhood-onset, with cerebellar atrophy	0	.	.	1	0	0	1	Pontocerebellar hypoplasia type 1	0	.	.	1	1	0	1	NEURODEGENERATION, CHILDHOOD-ONSET, WITH CEREBELLAR ATROPHY	0	.	.	0	2	0	0	0	.	0	.	Colorectal Carcinoma|Nerve Degeneration|NEURODEGENERATION, CHILDHOOD-ONSET, WITH CEREBELLAR ATROPHY	1,2	2	0	0	1	neurodegeneration, childhood-onset, with cerebellar atrophy	0	.	.	1,2
AGTR1	ENSG00000144891	gene with protein product	2	0	0	.	1	Renal tubular dysgenesis	.	2	0	0	0	.	0	.	NON RARE IN EUROPE: Essential hypertension|Renal tubular dysgenesis of genetic origin	1,2	0	0	0	.	0	.	.	0	25	0	0	3	Pituitary Adenoma|Pituitary carcinoma|Pituitary Neoplasms	1	Renal Tubular Dysgenesis With Choanal Atresia And Athelia	.	1,2	4	0	0	0	.	1	renal tubular dysgenesis	.	1
AGTR2	ENSG00000180772	gene with protein product	0	0	0	.	0	.	.	1	0	0	1	X-linked non-syndromic intellectual disability	0	.	.	1	0	0	0	.	0	.	.	0	15	0	0	3	Mental Retardation, X-Linked|Mental Retardation, X-Linked 1|Mental Retardation, X-Linked Nonsyndromic	0	.	.	1,2	1	0	0	1	non-syndromic x-linked intellectual disability	0	.	.	1
AGXT	ENSG00000172482	gene with protein product	1	0	1	Hyperoxaluria, primary, type 1	0	.	.	1	0	0	0	.	0	.	Primary hyperoxaluria type 1	1	1	0	0	.	0	.	HYPEROXALURIA, PRIMARY, TYPE 1	0	3	0	0	0	.	0	.	Hyperoxaluria|Primary Hyperoxaluria|Primary hyperoxaluria, type I	1,2	2	0	0	0	.	0	.	hyperoxaluria, primary, type i|primary hyperoxaluria	1
AGXT2	ENSG00000113492	gene with protein product	1	0	0	.	0	.	[Beta-aminoisobutyric acid, urinary excretion of]	0	0	0	0	.	0	.	.	.	0	0	0	.	0	.	.	0	1	0	0	0	.	0	.	Inborn Errors of Metabolism	1	1	0	0	0	.	0	.	beta-aminoisobutyric aciduria	1
AHCY	ENSG00000101444	gene with protein product	1	0	1	Hypermethioninemia with deficiency of S-adenosylhomocysteine hydrolase	0	.	.	1	0	0	1	S-adenosylhomocysteine hydrolase deficiency	0	.	.	1	0	0	0	.	0	.	.	0	16	0	0	3	Hepatic Form of Wilson Disease|Hepatolenticular Degeneration|Psychomotor retardation due to S-adenosylhomocysteine hydrolase deficiency	0	.	.	1,2	1	0	0	1	hypermethioninemia with s-adenosylhomocysteine hydrolase deficiency	0	.	.	1
AHCYL2	ENSG00000158467	gene with protein product	0	0	0	.	0	.	.	0	0	0	0	.	0	.	.	.	0	0	0	.	0	.	.	0	2	0	0	0	.	0	.	Malignant neoplasm of prostate|Prostatic Neoplasms	1,2	0	0	0	0	.	0	.	.	.
AHDC1	ENSG00000126705	gene with protein product	1	0	1	Xia-Gibbs syndrome	1	Xia-Gibbs syndrome	.	1	0	0	1	AHDC1-related intellectual disability-obstructive sleep apnea-mild dysmorphism syndrome	0	.	.	1	1	0	1	XIA-GIBBS SYNDROME	0	.	.	0	1	0	0	1	AHDC1-related intellectual disability, obstructive sleep apnea, mild dysmorphism syndrome	1	AHDC1-related intellectual disability, obstructive sleep apnea, mild dysmorphism syndrome	.	1	6	0	0	5	agenesis of corpus callosum, cardiac, ocular, and genital syndrome|cohen syndrome|disease of mental health	1	sleep apnea	.	1,2
AHI1	ENSG00000135541	gene with protein product	1	0	1	Joubert syndrome 3	1	Joubert syndrome 3	.	3	0	0	2	Joubert syndrome|Joubert syndrome with ocular defect	0	.	.	1	1	0	0	.	0	.	JOUBERT SYNDROME	0	17	0	1	6	Cerebellar Diseases|Intellectual Disability|JOUBERT SYNDROME 3	0	.	.	1,2	9	0	0	9	cone-rod dystrophy 2|fundus dystrophy|joubert syndrome 1	2	joubert syndrome 1|joubert syndrome 3	.	1,2
AHNAK	ENSG00000124942	gene with protein product	0	0	0	.	0	.	.	0	0	0	0	.	0	.	.	.	0	0	0	.	0	.	.	0	9	0	0	0	.	0	.	Chloracne|Chromophobe Renal Cell Carcinoma|Collecting Duct Carcinoma of the Kidney	1,2	0	0	0	0	.	0	.	.	.
AHR	ENSG00000106546	gene with protein product	1	0	0	.	0	.	?Retinitis pigmentosa 85	1	0	0	0	.	0	.	Retinitis pigmentosa	1	0	0	0	.	0	.	.	0	98	0	2	4	Chronobiology Disorders|Circadian Rhythm Disorders|Congenital nystagmus	8	Chronic Lung Injury|Experimental Lung Inflammation|Hyperventilation	.	1,2	2	0	0	2	retinitis pigmentosa|retinitis pigmentosa 85	0	.	.	1
AHSA2P	ENSG00000173209	pseudogene	0	0	0	.	0	.	.	0	0	0	0	.	0	.	.	.	0	0	0	.	0	.	.	0	1	0	0	0	.	0	.	Malignant neoplasm of breast	1	0	0	0	0	.	0	.	.	.
AHSG	ENSG00000145192	gene with protein product	1	0	1	?Alopecia-mental retardation syndrome 1	0	.	.	1	0	0	1	Alopecia-intellectual disability syndrome	0	.	.	1	0	0	0	.	0	.	.	0	11	0	0	3	Alopecia-Mental Retardation Syndrome 1|AMR Syndrome|Perniola Krajewska Carnevale syndrome	0	.	.	1,2	2	0	0	2	alopecia-intellectual disability syndrome|alopecia-mental retardation syndrome 1	0	.	.	1
AICDA	ENSG00000111732	gene with protein product	1	1	0	.	1	Immunodeficiency with hyper-IgM, type 2	.	1	0	1	0	.	0	.	.	1	0	0	0	.	0	.	.	1	5	0	4	0	.	0	.	.	1,2	1	0	1	0	.	0	.	.	1
AIDA	ENSG00000186063	gene with protein product	0	0	0	.	0	.	.	0	0	0	0	.	0	.	.	.	0	0	0	.	0	.	.	0	1	1	0	0	.	0	.	Liver Cirrhosis, Experimental	2	0	0	0	0	.	0	.	.	.
AIF1	ENSG00000204472	gene with protein product	0	0	0	.	0	.	.	0	0	0	0	.	0	.	.	.	0	0	0	.	0	.	.	0	13	0	0	12	Allodynia|Hyperalgesia|Hyperalgesia, Primary	0	.	.	1,2	0	0	0	0	.	0	.	.	.
AIFM1	ENSG00000156709	gene with protein product	4	0	4	Combined oxidative phosphorylation deficiency 6|Cowchock syndrome|Deafness, X-linked 5	2	Combined oxidative phosphorylation deficiency 6|Spondyloepimetaphyseal dysplasia, X-linked, with hypomyelinating leukodystrophy	.	4	0	0	4	Leukoencephalopathy-spondyloepimetaphyseal dysplasia syndrome|Severe X-linked mitochondrial encephalomyopathy|X-linked Charcot-Marie-Tooth disease type 4	0	.	.	1	1	0	1	COMBINED OXIDATIVE PHOSPHORYLATION DEFICIENCY 6	0	.	.	0	26	0	5	8	Akinetic-Rigid Variant of Huntington Disease|COWCHOCK SYNDROME|DEAFNESS, X-LINKED 5 (disorder)	0	.	.	1,2	5	0	0	5	charcot-marie-tooth disease x-linked recessive 4|charcot-marie-tooth disease, x-linked recessive, 4, with or without cerebellar ataxia|combined oxidative phosphorylation deficiency 6	0	.	.	1
AIMP1	ENSG00000164022	gene with protein product	1	0	1	Leukodystrophy, hypomyelinating, 3	0	.	.	2	0	0	2	Autosomal recessive non-syndromic intellectual disability|Pelizaeus-Merzbacher-like disease due to AIMP1 mutation	0	.	.	1	1	0	1	LEUKODYSTROPHY, HYPOMYELINATING, 3	0	.	.	0	1	0	1	1	Pelizaeus-Merzbacher-like disease, autosomal recessive, 2	0	.	.	1	3	0	0	3	autosomal recessive non-syndromic intellectual disability|leukodystrophy, hypomyelinating, 3|pelizaeus-merzbacher-like disease	0	.	.	1
AIMP2	ENSG00000106305	gene with protein product	1	0	1	Leukodystrophy, hypomyelinating, 17	1	Leukodystrophy, hypomyelinating, 17	.	0	0	0	0	.	0	.	.	.	0	0	0	.	0	.	.	0	3	0	0	2	Epileptic encephalopathy|West Syndrome	0	.	.	1,2	1	0	0	1	leukodystrophy, hypomyelinating, 17	0	.	.	1
AIP	ENSG00000110711	gene with protein product	2	0	2	Pituitary adenoma 1, multiple types|Pituitary adenoma predisposition	0	.	.	6	0	0	0	.	0	.	Acromegaly|Familial isolated pituitary adenoma|Null pituitary adenoma	1	0	0	0	.	0	.	.	0	16	0	0	8	Acromegaly|ACTH-Secreting Pituitary Adenoma|Growth Hormone-Secreting Pituitary Adenoma	0	.	.	1,2	12	0	0	1	acromegaly	1	tumor predisposition syndrome	.	1
AIPL1	ENSG00000129221	gene with protein product	3	0	0	.	0	.	Cone-rod dystrophy|Leber congenital amaurosis 4|Retinitis pigmentosa, juvenile	2	0	0	0	.	0	.	Cone rod dystrophy|Leber congenital amaurosis	1	1	0	0	.	0	.	LEBER CONGENITAL AMAUROSIS 4	0	8	0	0	0	.	0	.	Ciliopathies|Cone-Rod Dystrophies|Cone-Rod Dystrophy 2	1,2	5	0	0	5	cone-rod dystrophy 2|fundus dystrophy|leber congenital amaurosis 4	0	.	.	1,2
AIRE	ENSG00000160224	gene with protein product	1	1	0	.	0	.	.	2	0	1	0	.	0	.	.	1	1	0	0	.	0	.	AUTOIMMUNE POLYENDOCRINOPATHY SYNDROME TYPE 1	1	10	0	8	0	.	0	.	.	1,2	3	0	1	0	.	0	.	.	1
AJUBA	ENSG00000129474	gene with protein product	0	0	0	.	0	.	.	0	0	0	0	.	0	.	.	.	0	0	0	.	0	.	.	0	1	1	0	0	.	0	.	Squamous cell carcinoma of esophagus	2	0	0	0	0	.	0	.	.	.
AK1	ENSG00000106992	gene with protein product	1	0	0	.	0	.	Hemolytic anemia due to adenylate kinase deficiency	1	0	0	0	.	0	.	Hemolytic anemia due to adenylate kinase deficiency	1	0	0	0	.	0	.	.	0	4	0	2	0	.	0	.	.	1,2	1	0	0	0	.	0	.	adenylate kinase deficiency, hemolytic anemia due to	1
AK2	ENSG00000004455	gene with protein product	1	1	0	.	0	.	.	1	0	1	0	.	0	.	.	1	1	1	0	.	0	.	.	1	12	0	5	7	Bilateral Deafness|Complete Hearing Loss|Deaf Mutism	0	.	.	1,2	2	0	2	0	.	0	.	.	1,2
AK4	ENSG00000162433	gene with protein product	0	0	0	.	0	.	.	0	0	0	0	.	0	.	.	.	0	0	0	.	0	.	.	0	2	1	0	0	.	0	.	Degenerative polyarthritis|Osteoarthrosis Deformans	2	0	0	0	0	.	0	.	.	.
AK5	ENSG00000154027	gene with protein product	0	0	0	.	0	.	.	0	0	0	0	.	0	.	.	.	0	0	0	.	0	.	.	0	3	1	0	0	.	0	.	Amphetamine Abuse|Amphetamine Addiction|Amphetamine-Related Disorders	2	0	0	0	0	.	0	.	.	.
AK7	ENSG00000140057	gene with protein product	1	0	0	.	0	.	?Spermatogenic failure 27	1	0	0	0	.	0	.	Non-syndromic male infertility due to sperm motility disorder	1	0	0	0	.	0	.	.	0	1	0	0	0	.	0	.	SPERMATOGENIC FAILURE 27	1	2	0	0	0	.	0	.	non-syndromic male infertility due to sperm motility disorder|spermatogenic failure 27	1
AK9	ENSG00000155085	gene with protein product	0	0	0	.	0	.	.	1	0	0	1	Postsynaptic congenital myasthenic syndromes	0	.	.	1	0	0	0	.	0	.	.	0	1	0	0	1	Congenital Myasthenic Syndromes, Postsynaptic	0	.	.	1	1	0	0	1	postsynaptic congenital myasthenic syndromes	0	.	.	1
AKAP1	ENSG00000121057	gene with protein product	0	0	0	.	0	.	.	0	0	0	0	.	0	.	.	.	0	0	0	.	0	.	.	0	1	0	0	0	.	0	.	Obesity	1	0	0	0	0	.	0	.	.	.
AKAP10	ENSG00000108599	gene with protein product	1	0	1	{Cardiac conduction defect, susceptibility to}	0	.	.	0	0	0	0	.	0	.	.	.	0	0	0	.	0	.	.	0	1	0	0	0	.	0	.	Bipolar Disorder|Conduction disorder of the heart|Increased risk of sudden cardiac death	1	2	0	0	0	.	0	.	cardiac conduction defect|heart conduction disease	1,2
AKAP12	ENSG00000131016	gene with protein product	0	0	0	.	0	.	.	0	0	0	0	.	0	.	.	.	0	0	0	.	0	.	.	0	6	0	0	0	.	0	.	Breast Carcinoma|Colorectal Carcinoma|Malignant neoplasm of breast	1,2	0	0	0	0	.	0	.	.	.
AKAP13	ENSG00000170776	gene with protein product	0	0	0	.	0	.	.	0	0	0	0	.	0	.	.	.	0	0	0	.	0	.	.	0	10	0	0	0	.	0	.	Chromophobe Renal Cell Carcinoma|Collecting Duct Carcinoma of the Kidney|Conventional (Clear Cell) Renal Cell Carcinoma	1,2	0	0	0	0	.	0	.	.	.
AKAP5	ENSG00000179841	gene with protein product	0	0	0	.	0	.	.	0	0	0	0	.	0	.	.	.	0	0	0	.	0	.	.	0	10	1	0	6	Age-Related Memory Disorders|Memory Disorder, Semantic|Memory Disorder, Spatial	0	.	.	2	0	0	0	0	.	0	.	.	.
AKAP6	ENSG00000151320	gene with protein product	0	0	0	.	0	.	.	0	0	0	0	.	0	.	.	.	0	0	0	.	0	.	.	0	5	1	0	1	Intellectual Disability	0	.	.	2	0	0	0	0	.	0	.	.	.
AKAP7	ENSG00000118507	gene with protein product	0	0	0	.	0	.	.	0	0	0	0	.	0	.	.	.	0	0	0	.	0	.	.	0	10	1	0	0	.	0	.	Drug abuse|Drug Dependence|Drug habituation	2	0	0	0	0	.	0	.	.	.
AKAP8	ENSG00000105127	gene with protein product	0	0	0	.	0	.	.	0	0	0	0	.	0	.	.	.	0	0	0	.	0	.	.	0	3	0	0	0	.	0	.	Major Depressive Disorder|Malignant neoplasm of breast|Unipolar Depression	1	0	0	0	0	.	0	.	.	.
AKAP9	ENSG00000127914	gene with protein product	1	0	0	.	0	.	?Long QT syndrome 11	2	0	0	0	.	0	.	Brugada syndrome|Romano-Ward syndrome	1	0	0	0	.	0	.	.	0	11	0	0	5	Arsenic Encephalopathy|Arsenic Induced Polyneuropathy|Arsenic Poisoning	0	.	.	1,2	4	0	0	0	.	1	brugada syndrome	.	1
AKIP1	ENSG00000166452	gene with protein product	0	0	0	.	0	.	.	0	0	0	0	.	0	.	.	.	0	0	0	.	0	.	.	0	1	1	0	0	.	0	.	Heart Failure, Diastolic	2	0	0	0	0	.	0	.	.	.
AKR1A1	ENSG00000117448	gene with protein product	0	0	0	.	0	.	.	0	0	0	0	.	0	.	.	.	0	0	0	.	0	.	.	0	5	0	0	0	.	0	.	Alcohol abuse|Alcoholic Intoxication|Alcoholic Intoxication, Chronic	1,2	0	0	0	0	.	0	.	.	.
AKR1B1	ENSG00000085662	gene with protein product	0	0	0	.	0	.	.	0	0	0	0	.	0	.	.	.	0	0	0	.	0	.	.	0	10	0	0	0	.	1	Respiratory Distress Syndrome, Adult	.	1,2	0	0	0	0	.	0	.	.	.
AKR1B10	ENSG00000198074	gene with protein product	0	0	0	.	0	.	.	0	0	0	0	.	0	.	.	.	0	0	0	.	0	.	.	0	12	0	0	0	.	0	.	Benign Neoplasm|Colorectal Carcinoma|Colorectal Neoplasms	1,2	0	0	0	0	.	0	.	.	.
AKR1C1	ENSG00000187134	gene with protein product	0	0	0	.	0	.	.	0	0	0	0	.	0	.	.	.	0	0	0	.	0	.	.	0	18	0	0	0	.	1	Non-Small Cell Lung Carcinoma	.	1,2	1	0	0	0	.	0	.	developmental dysplasia of the hip 1	1
AKR1C2	ENSG00000151632	gene with protein product	1	0	0	.	0	.	46XY sex reversal 8	1	0	0	0	.	0	.	46,XY disorder of sex development due to testicular 17,20-desmolase deficiency	1	0	0	0	.	0	.	.	0	19	0	0	0	.	0	.	Ambiguous Genitalia|Contact Dermatitis|Contact hypersensitivity	1,2	1	0	0	0	.	0	.	46,xy sex reversal 8	1
AKR1C3	ENSG00000196139	gene with protein product	0	0	0	.	0	.	.	0	0	0	0	.	0	.	.	.	0	0	0	.	0	.	.	0	24	0	0	0	.	0	.	Alcoholic Intoxication, Chronic|Ambiguous Genitalia|Disorders of Sex Development	1,2	0	0	0	0	.	0	.	.	.
AKR1C4	ENSG00000198610	gene with protein product	1	0	0	.	0	.	{46XY sex reversal 8, modifier of}	1	0	0	0	.	0	.	46,XY disorder of sex development due to testicular 17,20-desmolase deficiency	1	0	0	0	.	0	.	.	0	7	0	0	0	.	0	.	Alcoholic Intoxication, Chronic|Bipolar Disorder|Depression, Bipolar	1,2	1	0	0	0	.	0	.	46,xy sex reversal 8	1
AKR1D1	ENSG00000122787	gene with protein product	1	0	0	.	0	.	Bile acid synthesis defect, congenital, 2	1	0	0	0	.	0	.	Congenital bile acid synthesis defect type 2	1	1	0	0	.	0	.	BILE ACID SYNTHESIS DEFECT, CONGENITAL, 2	0	4	0	0	0	.	0	.	Bile acid synthesis defect, congenital, 2|Cholestasis|Hemochromatosis	1,2	1	0	0	1	bile acid synthesis defect, congenital, 2	0	.	.	1
AKR7A3	ENSG00000162482	gene with protein product	0	0	0	.	0	.	.	0	0	0	0	.	0	.	.	.	0	0	0	.	0	.	.	0	1	1	0	0	.	0	.	Hepatomegaly	2	0	0	0	0	.	0	.	.	.
AKT1	ENSG00000142208	gene with protein product	5	0	1	Proteus syndrome, somatic	1	Proteus syndrome, somatic	.	3	0	0	2	Meningioma|Proteus syndrome	0	.	.	1	1	0	0	.	0	.	PROTEUS SYNDROME	0	101	0	1	32	Angioblastic Meningioma|Angiomatous Meningioma|Aura	4	Lung Neoplasms|Malignant neoplasm of lung|Non-Small Cell Lung Carcinoma	.	1,2	9	0	1	4	cowden syndrome|cowden syndrome 6|meningioma, radiation-induced	1	lung cancer	.	1
AKT1S1	ENSG00000204673	gene with protein product	0	0	0	.	0	.	.	0	0	0	0	.	0	.	.	.	0	0	0	.	0	.	.	0	1	1	0	0	.	0	.	Reperfusion Injury	2	0	0	0	0	.	0	.	.	.
AKT2	ENSG00000105221	gene with protein product	2	0	1	Hypoinsulinemic hypoglycemia with hemihypertrophy	0	.	.	2	0	0	0	.	0	.	AKT2-related familial partial lipodystrophy|Hypoinsulinemic hypoglycemia and body hemihypertrophy	1	0	0	0	.	0	.	.	0	22	0	0	0	.	1	Non-Small Cell Lung Carcinoma	.	1,2	3	0	1	1	familial partial lipodystrophy due to akt2 mutations	0	.	.	1
AKT3	ENSG00000117020	gene with protein product	1	0	1	Megalencephaly-polymicrogyria-polydactyly-hydrocephalus syndrome 2	0	.	.	2	0	0	2	Hemimegalencephaly|Megalencephaly-polymicrogyria-postaxial polydactyly-hydrocephalus syndrome	0	.	.	1	1	0	1	HEMIMEGALENCEPHALY AKT3	0	.	.	0	8	0	0	5	Cortical Dysplasia|Hemimegalencephaly|Malformations of Cortical Development	0	.	.	1,2	4	0	0	3	hemimegalencephaly|megalencephaly-polymicrogyria-polydactyly-hydrocephalus syndrome 1|megalencephaly-polymicrogyria-polydactyly-hydrocephalus syndrome 2	0	.	.	1
AKTIP	ENSG00000166971	gene with protein product	0	0	0	.	0	.	.	0	0	0	0	.	0	.	.	.	0	0	0	.	0	.	.	0	1	1	0	0	.	0	.	Liver Cirrhosis, Experimental	2	0	0	0	0	.	0	.	.	.
ALAD	ENSG00000148218	gene with protein product	2	0	2	Porphyria, acute hepatic|{Lead poisoning, susceptibility to}	2	{Lead poisoning, susceptibility to}|Porphyria, acute hepatic	.	1	0	0	1	Porphyria due to ALA dehydratase deficiency	0	.	.	1	1	0	0	.	0	.	ACUTE HEPATIC PORPHYRIA	0	73	0	0	53	Absence Seizures|Angioblastic Meningioma|Angiomatous Meningioma	1	Respiratory Distress Syndrome, Adult	.	1,2	1	0	0	1	porphyria, acute hepatic	0	.	.	1
ALAS1	ENSG00000023330	gene with protein product	0	0	0	.	0	.	.	0	0	0	0	.	0	.	.	.	0	0	0	.	0	.	.	0	1	1	0	0	.	0	.	Disorders of Porphyrin Metabolism	2	0	0	0	0	.	0	.	.	.
ALAS2	ENSG00000158578	gene with protein product	2	0	0	.	0	.	Anemia, sideroblastic, 1|Protoporphyria, erythropoietic, X-linked	2	0	0	0	.	0	.	X-linked erythropoietic protoporphyria|X-linked sideroblastic anemia	1	0	0	0	.	0	.	.	0	7	0	0	0	.	0	.	Experimental Hepatoma|Hepatoma, Morris|Hepatoma, Novikoff	1,2	3	0	1	0	.	0	.	.	1,2
ALB	ENSG00000163631	gene with protein product	3	0	0	.	1	Analbuminemia	.	2	0	0	0	.	0	.	Congenital analbuminemia|NON RARE IN EUROPE: Familial dysalbuminemic hyperthyroxinemia	1,2	0	0	0	.	0	.	.	0	122	0	22	12	Acute Cerebrovascular Accidents|Aseptic Meningitis|Aura	5	Chronic Lung Injury|Lung Injury|Respiratory Distress Syndrome, Adult	.	1,2	6	0	0	0	.	0	.	analbuminemia|arthrochalasia ehlers-danlos syndrome|ehlers-danlos syndrome, arthrochalasia type, 1	1
ALCAM	ENSG00000170017	gene with protein product	0	0	0	.	0	.	.	0	0	0	0	.	0	.	.	.	0	0	0	.	0	.	.	0	8	1	0	0	.	0	.	Anaplastic carcinoma|Animal Mammary Neoplasms|Carcinoma	2	0	0	0	0	.	0	.	.	.
ALDH16A1	ENSG00000161618	gene with protein product	0	0	0	.	0	.	.	0	0	0	0	.	0	.	.	.	0	0	0	.	0	.	.	0	3	0	0	0	.	0	.	Gout|Gout, HPRT-Related|Hyperuricemia	1,2	0	0	0	0	.	0	.	.	.
ALDH18A1	ENSG00000059573	gene with protein product	4	0	4	Cutis laxa, autosomal dominant 3|Cutis laxa, autosomal recessive, type IIIA|Spastic paraplegia 9A, autosomal dominant	0	.	.	5	0	0	4	ALDH18A1-related De Barsy syndrome|Autosomal dominant spastic paraplegia type 9A|Autosomal dominant spastic paraplegia type 9B	0	.	.	1	3	0	2	MENTAL RETARDATION-JOINT HYPERMOBILITY-SKIN LAXITY WITH OR WITHOUT METABOLIC ABNORMALITIES|SPASTIC PARAPLEGIA 9, AUTOSOMAL DOMINANT	0	.	.	0	6	0	0	2	De Barsy syndrome|SPASTIC PARAPLEGIA 9, AUTOSOMAL DOMINANT (disorder)	0	.	.	1	8	0	0	8	autosomal dominant spastic paraplegia type 9b|autosomal recessive cutis laxa type iii|cutis laxa, autosomal dominant 1	8	autosomal dominant spastic paraplegia type 9b|autosomal recessive cutis laxa type iii|cutis laxa, autosomal dominant 1	.	1
ALDH1A1	ENSG00000165092	gene with protein product	0	0	0	.	0	.	.	0	0	0	0	.	0	.	.	.	0	0	0	.	0	.	.	0	27	0	0	12	Autosomal Dominant Juvenile Parkinson Disease|Autosomal Dominant Parkinsonism|Autosomal Recessive Parkinsonism	0	.	.	1,2	0	0	0	0	.	0	.	.	.
ALDH1A2	ENSG00000128918	gene with protein product	0	0	0	.	0	.	.	0	0	0	0	.	0	.	.	.	0	0	0	.	0	.	.	0	17	0	0	12	Acquired Meningomyelocele|Autosomal Dominant Juvenile Parkinson Disease|Autosomal Dominant Parkinsonism	0	.	.	1,2	0	0	0	0	.	0	.	.	.
ALDH1A3	ENSG00000184254	gene with protein product	1	0	0	.	0	.	Microphthalmia, isolated 8	1	0	0	0	.	0	.	Isolated microphthalmia-anophthalmia-coloboma	1	1	0	1	ANOPHTHALMIA/MICROPHTHALMIA	0	.	.	0	7	0	0	0	.	0	.	Hereditary Diffuse Gastric Cancer|Malignant neoplasm of stomach|melanoma	1,2	2	0	0	2	microphthalmia|microphthalmia, isolated 8	0	.	.	1
ALDH1A3-AS1	ENSG00000259583	RNA, long non-coding	0	0	0	.	0	.	.	0	0	0	0	.	0	.	.	.	0	0	0	.	0	.	.	0	0	0	0	0	.	0	.	.	.	2	0	0	2	microphthalmia|microphthalmia, isolated 8	0	.	.	1
ALDH1B1	ENSG00000137124	gene with protein product	0	0	0	.	0	.	.	0	0	0	0	.	0	.	.	.	0	0	0	.	0	.	.	0	7	1	0	0	.	0	.	Cholestasis|Colonic Neoplasms|Hepatomegaly	2	0	0	0	0	.	0	.	.	.
ALDH1L1	ENSG00000144908	gene with protein product	0	0	0	.	0	.	.	0	0	0	0	.	0	.	.	.	0	0	0	.	0	.	.	0	6	0	0	0	.	0	.	Anoxemia|Anoxia|Colorectal Carcinoma	1,2	0	0	0	0	.	0	.	.	.
ALDH1L2	ENSG00000136010	gene with protein product	0	0	0	.	0	.	.	0	0	0	0	.	0	.	.	.	0	0	0	.	0	.	.	0	7	1	0	0	.	0	.	Chemical and Drug Induced Liver Injury|Chemically-Induced Liver Toxicity|Drug-Induced Acute Liver Injury	2	0	0	0	0	.	0	.	.	.
ALDH2	ENSG00000111275	gene with protein product	4	0	2	Alcohol sensitivity, acute|{Hangover, susceptibility to}	0	.	.	0	0	0	0	.	0	.	.	.	0	0	0	.	0	.	.	0	33	0	1	1	Wernicke-Korsakoff Syndrome	1	Asthma	.	1,2	2	0	1	0	.	0	.	.	1
ALDH3A1	ENSG00000108602	gene with protein product	0	0	0	.	0	.	.	0	0	0	0	.	0	.	.	.	0	0	0	.	0	.	.	0	5	0	0	1	Corneal Scar	0	.	.	1,2	0	0	0	0	.	0	.	.	.
ALDH3A2	ENSG00000072210	gene with protein product	1	0	1	Sjogren-Larsson syndrome	0	.	.	1	0	0	1	Sjogren-Larsson syndrome	0	.	.	1	1	0	1	SJOEGREN-LARSSON SYNDROME	0	.	.	0	2	0	0	1	Intellectual Disability	0	.	.	1,2	1	0	0	1	sjogren-larsson syndrome	0	.	.	1
ALDH3B1	ENSG00000006534	gene with protein product	0	0	0	.	0	.	.	0	0	0	0	.	0	.	.	.	0	0	0	.	0	.	.	0	2	0	0	0	.	0	.	Paranoid Schizophrenia|Schizophrenia	1,2	0	0	0	0	.	0	.	.	.
ALDH3B2	ENSG00000132746	gene with protein product	0	0	0	.	0	.	.	0	0	0	0	.	0	.	.	.	0	0	0	.	0	.	.	0	1	0	0	0	.	0	.	Alcoholic Intoxication, Chronic	1	0	0	0	0	.	0	.	.	.
ALDH4A1	ENSG00000159423	gene with protein product	1	0	1	Hyperprolinemia, type II	0	.	.	1	0	0	1	Hyperprolinemia type 2	0	.	.	1	1	0	1	HYPERPROLINEMIA TYPE 2	0	.	.	0	6	0	0	1	Intellectual Disability	0	.	.	1,2	1	0	0	1	hyperprolinemia, type ii	0	.	.	1
ALDH5A1	ENSG00000112294	gene with protein product	1	0	1	Succinic semialdehyde dehydrogenase deficiency	0	.	.	1	0	0	1	Succinic semialdehyde dehydrogenase deficiency	0	.	.	1	1	0	1	SUCCINATE SEMIALDEHYDE DEHYDROGENASE DEFICIENCY	0	.	.	0	32	0	0	31	Acquired Metabolic Diseases, Nervous System|Adult-Onset Dystonias|Adult-Onset Idiopathic Focal Dystonias	0	.	.	1,2	1	0	0	1	succinic semialdehyde dehydrogenase deficiency	0	.	.	1
ALDH6A1	ENSG00000119711	gene with protein product	1	0	1	Methylmalonate semialdehyde dehydrogenase deficiency	0	.	.	1	0	0	0	.	0	.	Developmental delay due to methylmalonate semialdehyde dehydrogenase deficiency	1	0	0	0	.	0	.	.	0	5	0	0	0	.	0	.	Amino Acid Metabolism, Inborn Errors|Amino Acid Metabolism, Inherited Disorders|Methylmalonate Semialdehyde Dehydrogenase Deficiency	1,2	1	0	0	1	methylmalonate semialdehyde dehydrogenase deficiency	0	.	.	1
ALDH7A1	ENSG00000164904	gene with protein product	1	0	1	Epilepsy, pyridoxine-dependent	1	Epilepsy, pyridoxine-dependent	.	1	0	0	1	Pyridoxine-dependent epilepsy	0	.	.	1	1	0	1	PYRIDOXINE-DEPENDENT EPILEPSY	0	.	.	0	8	0	0	1	EPILEPSY, PYRIDOXINE-DEPENDENT	0	.	.	1,2	3	0	0	3	epilepsy, pyridoxine-dependent|hydrocephalus, congenital, 1|seizure disorder	0	.	.	1
ALDH8A1	ENSG00000118514	gene with protein product	0	0	0	.	0	.	.	0	0	0	0	.	0	.	.	.	0	0	0	.	0	.	.	0	1	1	0	0	.	0	.	Cholestasis	2	0	0	0	0	.	0	.	.	.
ALDH9A1	ENSG00000143149	gene with protein product	0	0	0	.	0	.	.	0	0	0	0	.	0	.	.	.	0	0	0	.	0	.	.	0	6	1	0	0	.	0	.	Chemical and Drug Induced Liver Injury|Chemically-Induced Liver Toxicity|Drug-Induced Acute Liver Injury	2	0	0	0	0	.	0	.	.	.
ALDOA	ENSG00000149925	gene with protein product	1	0	1	Glycogen storage disease XII	0	.	.	1	0	0	0	.	0	.	Glycogen storage disease due to aldolase A deficiency	1	1	0	0	.	0	.	GLYCOGEN STORAGE DISEASE XII	0	12	0	0	0	.	0	.	Adenocarcinoma of lung (disorder)|Breast Carcinoma|Enzymopathy	1,2	1	0	0	1	glycogen storage disease xii	1	glycogen storage disease xii	.	1
ALDOB	ENSG00000136872	gene with protein product	1	0	1	Fructose intolerance, hereditary	0	.	.	1	0	0	0	.	0	.	Hereditary fructose intolerance	1	0	0	0	.	0	.	.	0	15	0	1	0	.	0	.	.	1,2	1	0	0	0	.	0	.	fructose intolerance, hereditary	1
ALG1	ENSG00000033011	gene with protein product	1	0	1	Congenital disorder of glycosylation, type Ik	0	.	.	1	0	0	1	ALG1-CDG	0	.	.	1	1	0	1	ALG1-CDG	0	.	.	0	2	0	1	0	.	0	.	.	1	3	0	3	2	congenital disorder of glycosylation, type ik|congenital disorder of glycosylation, type in	0	.	.	1,2
ALG10B	ENSG00000175548	gene with protein product	1	0	0	.	0	.	{Long QT syndrome, acquired, reduced susceptibility to}	0	0	0	0	.	0	.	.	.	0	0	0	.	0	.	.	0	0	0	0	0	.	0	.	.	.	1	0	0	0	.	0	.	long qt syndrome 2	1
ALG11	ENSG00000253710	gene with protein product	1	0	1	Congenital disorder of glycosylation, type Ip	0	.	.	1	0	0	1	ALG11-CDG	0	.	.	1	1	0	1	ALG11-CDG	0	.	.	0	1	0	0	0	.	0	.	CONGENITAL DISORDER OF GLYCOSYLATION, TYPE Ip	1	1	0	1	1	congenital disorder of glycosylation, type ip	0	.	.	1
ALG12	ENSG00000182858	gene with protein product	1	1	1	Congenital disorder of glycosylation, type Ig	0	.	.	1	0	0	1	ALG12-CDG	0	.	.	1	1	0	1	CONGENITAL DISORDER OF GLYCOSYLATION TYPE 1G	0	.	.	0	1	0	0	0	.	0	.	Congenital disorder of glycosylation type 1G	1	1	0	1	1	congenital disorder of glycosylation, type ig	0	.	.	1
ALG13	ENSG00000101901	gene with protein product	2	2	2	?Congenital disorder of glycosylation, type Is|Developmental and epileptic encephalopathy 36	0	.	.	2	0	0	2	ALG13-CDG|X-linked non-syndromic intellectual disability	0	.	.	1	1	0	1	CONGENITAL DISORDER OF GLYCOSYLATION, TYPE IS	0	.	.	0	10	0	0	8	Aura|Awakening Epilepsy|Epilepsy	0	.	.	1,2	7	0	1	5	congenital disorder of glycosylation, type in|developmental and epileptic encephalopathy 36|disease of mental health	1	developmental and epileptic encephalopathy 36	.	1,2
ALG14	ENSG00000172339	gene with protein product	3	0	2	Intellectual developmental disorder with epilepsy, behavioral abnormalities, and coarse facies|Myopathy, epilepsy, and progressive cerebral atrophy	1	Myopathy, epilepsy, and progressive cerebral atrophy	.	1	0	0	1	Congenital myasthenic syndromes with glycosylation defect	0	.	.	1	0	0	0	.	0	.	.	0	3	0	0	2	Intellectual Disability|Myasthenic Syndromes, Congenital	0	.	.	1,2	5	0	0	5	congenital myasthenic syndrome|congenital myasthenic syndromes with glycosylation defect|intellectual developmental disorder with epilepsy, behavioral abnormalities, and coarse facies	2	congenital myasthenic syndrome|myasthenic syndrome, congenital, 15	.	1
ALG14-AS1	ENSG00000230427	RNA, long non-coding	0	0	0	.	0	.	.	0	0	0	0	.	0	.	.	.	0	0	0	.	0	.	.	0	0	0	0	0	.	0	.	.	.	4	0	0	4	congenital myasthenic syndrome|congenital myasthenic syndromes with glycosylation defect|myasthenic syndrome, congenital, 15	2	congenital myasthenic syndrome|myasthenic syndrome, congenital, 15	.	1
ALG2	ENSG00000119523	gene with protein product	2	0	2	?Congenital disorder of glycosylation, type Ii|Myasthenic syndrome, congenital, 14, with tubular aggregates	0	.	.	2	0	0	2	ALG2-CDG|Congenital myasthenic syndromes with glycosylation defect	0	.	.	1	1	0	1	ALG2-CDG	0	.	.	0	3	0	0	1	Myasthenic Syndromes, Congenital	0	.	.	1	4	0	1	4	congenital myasthenic syndrome|congenital myasthenic syndromes with glycosylation defect|immunodeficiency 47	2	congenital myasthenic syndrome|myasthenic syndrome, congenital, 14	.	1
ALG3	ENSG00000214160	gene with protein product	1	0	1	Congenital disorder of glycosylation, type Id	0	.	.	1	0	0	1	ALG3-CDG	0	.	.	1	1	0	1	ALG3-CDG	0	.	.	0	1	0	0	0	.	0	.	CONGENITAL DISORDER OF GLYCOSYLATION, TYPE Id	1	1	0	1	1	congenital disorder of glycosylation, type id	0	.	.	1
ALG6	ENSG00000088035	gene with protein product	1	0	1	Congenital disorder of glycosylation, type Ic	0	.	.	1	0	0	1	ALG6-CDG	0	.	.	1	1	0	1	ALG6-CDG	0	.	.	0	1	0	0	0	.	0	.	Congenital disorder of glycosylation type 1C	1	2	0	1	1	congenital disorder of glycosylation, type ic	0	.	.	1,2
ALG8	ENSG00000159063	gene with protein product	2	0	1	Congenital disorder of glycosylation, type Ih	0	.	.	1	0	0	1	ALG8-CDG	0	.	.	1	1	0	1	ALG8-CDG	0	.	.	0	6	0	0	0	.	0	.	Congenital disorder of glycosylation type 1H|Cystic Kidney Diseases|Cystic liver disease	1,2	2	0	1	1	congenital disorder of glycosylation, type ih	0	.	.	1
ALG9	ENSG00000086848	gene with protein product	2	0	1	Congenital disorder of glycosylation, type Il	1	Gillessen-Kaesbach-Nishimura syndrome	.	2	0	0	1	ALG9-CDG	0	.	.	1	1	0	1	ALG9-CDG	0	.	.	0	6	0	0	0	.	0	.	Congenital disorder of glycosylation type 1L|Cystic Kidney Diseases|Cystic liver disease	1,2	5	0	1	1	congenital disorder of glycosylation, type il	1	polycystic kidney disease 1 with or without polycystic liver disease	.	1
ALK	ENSG00000171094	gene with protein product	1	0	0	.	0	.	{Neuroblastoma, susceptibility to, 3}	6	0	0	2	Neuroblastoma	0	.	.	1	0	0	0	.	0	.	.	0	44	0	4	7	Benign neoplasm of brain, unspecified|Brain Neoplasms|Brain Tumor, Primary	2	Non-Small Cell Lung Carcinoma|Plasma Cell Granuloma, Pulmonary	.	1,2	9	0	2	4	neuroblastoma|neuroblastoma 1|neuroblastoma 3	2	inflammatory myofibroblastic tumor|lung cancer	.	1
ALKBH8	ENSG00000137760	gene with protein product	1	0	1	Intellectual developmental disorder, autosomal recessive 71	0	.	.	1	0	0	1	Autosomal recessive non-syndromic intellectual disability	0	.	.	1	0	0	0	.	0	.	.	0	10	0	0	2	Intellectual Disability|Seizures	0	.	.	1,2	2	0	0	2	autosomal recessive non-syndromic intellectual disability|intellectual developmental disorder, autosomal recessive 71	0	.	.	1
ALMS1	ENSG00000116127	gene with protein product	1	0	1	Alstrom syndrome	1	Alstrom syndrome	.	1	0	0	0	.	0	.	Alström syndrome	1	1	0	1	ALSTROM SYNDROME	0	.	.	0	5	0	0	2	Alstrom Syndrome|Bardet-Biedl Syndrome	0	.	.	1,2	5	0	0	4	cone-rod dystrophy 2|fundus dystrophy|retinitis pigmentosa	0	.	.	1,2
ALOX12	ENSG00000108839	gene with protein product	0	0	0	.	0	.	.	0	0	0	0	.	0	.	.	.	0	0	0	.	0	.	.	0	16	0	5	8	Allodynia|Hyperalgesia|Hyperalgesia, Primary	0	.	.	1,2	0	0	0	0	.	0	.	.	.
ALOX12B	ENSG00000179477	gene with protein product	1	0	0	.	0	.	Ichthyosis, congenital, autosomal recessive 2	3	0	0	0	.	0	.	Congenital non-bullous ichthyosiform erythroderma|Lamellar ichthyosis|Self-improving collodion baby	1	0	0	0	.	0	.	.	0	27	0	0	0	.	0	.	Adenocarcinoma|Adenocarcinoma, Basal Cell|Adenocarcinoma, Oxyphilic	1,2	5	0	0	1	leukoencephalopathy, brain calcifications, and cysts	3	autosomal recessive congenital ichthyosis|ichthyosis|ichthyosis, congenital, autosomal recessive 2	.	1
ALOX15	ENSG00000161905	gene with protein product	0	0	0	.	0	.	.	0	0	0	0	.	0	.	.	.	0	0	0	.	0	.	.	0	7	1	0	0	.	1	Nasal Polyps	.	2	0	0	0	0	.	0	.	.	.
ALOX5	ENSG00000012779	gene with protein product	2	0	0	.	1	{Asthma, diminished response to antileukotriene treatment in}	.	0	0	0	0	.	0	.	.	.	0	0	0	.	0	.	.	0	61	0	5	16	Allodynia|Embolic Infarction, Middle Cerebral Artery|Hyperalgesia	2	Asthma|Pulmonary Hypertension	.	1,2	1	0	1	0	.	1	asthma	.	1
ALOX5AP	ENSG00000132965	gene with protein product	1	0	1	{Stroke, susceptibility to}	0	.	.	0	0	0	0	.	0	.	.	.	0	0	0	.	0	.	.	0	8	1	0	3	Encephalopathy, Toxic|Neurotoxicity Syndromes|Toxic Encephalitis	0	.	.	2	1	0	0	1	stroke, ischemic	0	.	.	1
ALOXE3	ENSG00000179148	gene with protein product	1	0	0	.	0	.	Ichthyosis, congenital, autosomal recessive 3	3	0	0	0	.	0	.	Congenital non-bullous ichthyosiform erythroderma|Lamellar ichthyosis|Self-improving collodion baby	1	0	0	0	.	0	.	.	0	9	0	0	0	.	0	.	Collodion Fetus|Congenital ichthyosis|Congenital Nonbullous Ichthyosiform Erythroderma	1,2	5	0	0	0	.	4	autosomal recessive congenital ichthyosis|ichthyosis|ichthyosis, congenital, autosomal recessive 2	.	1
ALPG	ENSG00000163286	gene with protein product	0	0	0	.	0	.	.	0	0	0	0	.	0	.	.	.	0	0	0	.	0	.	.	0	4	1	0	0	.	0	.	Abortion, Tubal|Early Pregnancy Loss|Miscarriage	2	0	0	0	0	.	0	.	.	.
ALPI	ENSG00000163295	gene with protein product	0	0	0	.	0	.	.	0	0	0	0	.	0	.	.	.	0	0	0	.	0	.	.	1	0	0	0	0	.	0	.	.	.	0	0	0	0	.	0	.	.	.
ALPK1	ENSG00000073331	gene with protein product	1	1	1	ROSAH syndrome	1	ROSAH syndrome	.	0	0	0	0	.	0	.	.	.	0	0	0	.	0	.	.	0	6	0	0	0	.	0	.	Diabetes Mellitus|Diabetic Nephropathy|Gout	1,2	1	0	0	1	retinal dystrophy, optic nerve edema, splenomegaly, anhidrosis, and migraine headache syndrome	0	.	.	1
ALPK3	ENSG00000136383	gene with protein product	1	0	0	.	0	.	Cardiomyopathy, familial hypertrophic 27	0	0	0	0	.	0	.	.	.	0	0	0	.	0	.	.	0	2	0	0	0	.	1	Large cell carcinoma of lung	.	1,2	1	0	0	0	.	0	.	cardiomyopathy, familial hypertrophic 27	1
ALPL	ENSG00000162551	gene with protein product	4	0	2	Hypophosphatasia, childhood|Hypophosphatasia, infantile	1	Hypophosphatasia, infantile	.	6	0	0	0	.	0	.	Adult hypophosphatasia|Childhood-onset hypophosphatasia|Infantile hypophosphatasia	1	1	0	0	.	0	.	HYPOPHOSPHATASIA	0	41	0	0	26	Absence Seizures|Atonic Absence Seizures|Clonic Seizures	0	.	.	1,2	6	0	0	0	.	3	hypophosphatasia|hypophosphatasia, adult|hypophosphatasia, infantile	.	1,2
ALS2	ENSG00000003393	gene with protein product	3	0	3	Amyotrophic lateral sclerosis 2, juvenile|Primary lateral sclerosis, juvenile|Alternating hemiplegia of childhood 1	0	.	.	3	0	0	3	Infantile-onset ascending hereditary spastic paralysis|Juvenile amyotrophic lateral sclerosis|Juvenile primary lateral sclerosis	0	.	.	1	1	0	1	ALS2-RELATED DISORDERS	0	.	.	0	4	0	0	4	AMYOTROPHIC LATERAL SCLEROSIS 2, JUVENILE (disorder)|Hereditary spastic paralysis, infantile onset ascending|Juvenile amyotrophic lateral sclerosis	0	.	.	1	6	0	0	5	amyotrophic lateral sclerosis 2, juvenile|infantile-onset ascending hereditary spastic paralysis|juvenile amyotrophic lateral sclerosis	0	.	.	1,2
ALS2CL	ENSG00000178038	gene with protein product	0	0	0	.	0	.	.	0	0	0	0	.	0	.	.	.	0	0	0	.	0	.	.	0	1	0	0	0	.	0	.	Malignant neoplasm of breast|Schizophrenia	1	0	0	0	0	.	0	.	.	.
ALX1	ENSG00000180318	gene with protein product	1	0	1	Frontonasal dysplasia 3	0	.	.	1	0	0	0	.	0	.	Frontonasal dysplasia-severe microphthalmia-severe facial clefting syndrome	1	1	0	0	.	0	.	FRONTONASAL DYSPLASIA TYPE 3	0	3	0	0	0	.	0	.	Craniofacial Abnormalities|Frontonasal dysplasia|FRONTONASAL DYSPLASIA 3	1	1	0	0	0	.	0	.	frontonasal dysplasia 3	1
ALX3	ENSG00000156150	gene with protein product	1	0	1	Frontonasal dysplasia 1	0	.	.	1	0	0	0	.	0	.	Frontorhiny	1	1	0	0	.	0	.	FRONTONASAL DYSPLASIA TYPE 1	0	1	0	0	0	.	0	.	Frontonasal dysplasia|Polydactyly	1	1	0	0	0	.	0	.	frontonasal dysplasia 1	1
ALX4	ENSG00000052850	gene with protein product	3	0	1	Frontonasal dysplasia 2	0	.	.	4	0	0	0	.	0	.	Enlarged parietal foramina|Frontonasal dysplasia-alopecia-genital anomalies syndrome|Isolated scaphocephaly	1	2	0	0	.	0	.	FRONTONASAL DYSPLASIA 2|PARIETAL FORAMINA 2	0	12	0	0	2	PARIETAL FORAMINA|PARIETAL FORAMINA 2	2	Lung Neoplasms|Malignant neoplasm of lung	.	1,2	6	0	0	1	craniosynostosis 5	0	.	.	1
ALYREF	ENSG00000183684	gene with protein product	0	0	0	.	0	.	.	0	0	0	0	.	0	.	.	.	0	0	0	.	0	.	.	0	2	1	2	0	.	0	.	.	2	0	0	0	0	.	0	.	.	.
AMACR	ENSG00000242110	gene with protein product	2	0	1	Alpha-methylacyl-CoA racemase deficiency	0	.	.	1	0	0	1	Congenital bile acid synthesis defect type 4	0	.	.	1	0	0	0	.	0	.	.	0	20	0	0	4	Alpha-Methylacyl-CoA Racemase Deficiency|Dejerine-Sottas Disease (disorder)|Hereditary Motor and Sensory Neuropathies	0	.	.	1,2	2	0	0	2	alpha-methylacyl-coa racemase deficiency|bile acid synthesis defect, congenital, 4	0	.	.	1
AMBN	ENSG00000178522	gene with protein product	1	0	0	.	0	.	Amelogenesis imperfecta, type IF	1	0	0	0	.	0	.	Hypoplastic amelogenesis imperfecta	1	0	0	0	.	0	.	.	0	2	0	0	0	.	0	.	Amelogenesis imperfecta local hypoplastic form|AMELOGENESIS IMPERFECTA, TYPE IF	1	3	0	0	0	.	0	.	amelogenesis imperfecta|amelogenesis imperfecta, type if|hypoplastic amelogenesis imperfecta	1
AMBP	ENSG00000106927	gene with protein product	0	0	0	.	0	.	.	0	0	0	0	.	0	.	.	.	0	0	0	.	0	.	.	0	13	1	0	0	.	0	.	Acute kidney injury|Acute Kidney Insufficiency|Adverse reaction to drug	2	0	0	0	0	.	0	.	.	.
AMBRA1	ENSG00000110497	gene with protein product	0	0	0	.	0	.	.	0	0	0	0	.	0	.	.	.	0	0	0	.	0	.	.	0	1	0	0	0	.	0	.	Schizophrenia	1	0	0	0	0	.	0	.	.	.
AMD1	ENSG00000123505	gene with protein product	0	0	0	.	0	.	.	0	0	0	0	.	0	.	.	.	0	0	0	.	0	.	.	0	0	0	0	0	.	0	.	.	.	1	0	0	1	developmental and epileptic encephalopathy 87	1	developmental and epileptic encephalopathy 87	.	1
AMELX	ENSG00000125363	gene with protein product	1	0	0	.	0	.	Amelogenesis imperfecta, type 1E	1	0	0	0	.	0	.	Hypomaturation amelogenesis imperfecta	1	0	0	0	.	0	.	.	0	3	0	0	0	.	0	.	Amelogenesis Imperfecta hypomaturation type|Amelogenesis Imperfecta, Hypomaturation Type, with Snow-Capped Teeth|AMELOGENESIS IMPERFECTA, HYPOPLASTIC/HYPOMATURATION, X-LINKED 1	1	3	0	0	0	.	0	.	amelogenesis imperfecta|amelogenesis imperfecta hypomaturation type|amelogenesis imperfecta, type ie	1
AMELY	ENSG00000099721	gene with protein product	0	0	0	.	0	.	.	0	0	0	0	.	0	.	.	.	0	0	0	.	0	.	.	0	2	1	0	0	.	0	.	Corpus Luteum Cyst|Ovarian Cysts	2	0	0	0	0	.	0	.	.	.
AMER1	ENSG00000184675	gene with protein product	1	0	1	Osteopathia striata with cranial sclerosis	1	Osteopathia striata with cranial sclerosis	.	1	0	0	0	.	0	.	Osteopathia striata-cranial sclerosis syndrome	1	1	0	0	.	0	.	OSTEOPATHIA STRIATA WITH CRANIAL SCLEROSIS	0	3	0	0	0	.	0	.	Bilateral Wilms Tumor|Cleft Palate|Nephroblastoma	1	2	0	0	0	.	0	.	colorectal cancer|osteopathia striata with cranial sclerosis	1
AMFR	ENSG00000159461	gene with protein product	0	0	0	.	0	.	.	0	0	0	0	.	0	.	.	.	0	0	0	.	0	.	.	0	11	0	0	7	Acute Confusional Senile Dementia|Alzheimer Disease, Early Onset|Alzheimer Disease, Late Onset	0	.	.	1,2	0	0	0	0	.	0	.	.	.
AMH	ENSG00000104899	gene with protein product	1	0	0	.	0	.	Persistent Mullerian duct syndrome, type I	1	0	0	0	.	0	.	Persistent Müllerian duct syndrome	1	0	0	0	.	0	.	.	0	2	0	0	0	.	0	.	Female Urogenital Diseases|Persistent Mullerian duct syndrome	1,2	2	0	0	0	.	0	.	persistent mullerian duct syndrome|persistent mullerian duct syndrome, types i and ii	1
AMHR2	ENSG00000135409	gene with protein product	1	0	0	.	0	.	Persistent Mullerian duct syndrome, type II	1	0	0	0	.	0	.	Persistent Müllerian duct syndrome	1	0	0	0	.	0	.	.	0	2	0	0	0	.	0	.	Female Urogenital Diseases|Persistent Mullerian duct syndrome	1,2	2	0	0	0	.	0	.	persistent mullerian duct syndrome|persistent mullerian duct syndrome, types i and ii	1
AMMECR1	ENSG00000101935	gene with protein product	1	0	1	Midface hypoplasia, hearing impairment, elliptocytosis, and nephrocalcinosis	0	.	.	2	0	0	2	Alport syndrome-intellectual disability-midface hypoplasia-elliptocytosis syndrome|Alport syndrome-intellectual disability-midface hypoplasia-elliptocytosis syndrome	0	.	.	1	0	0	0	.	0	.	.	0	5	0	0	1	Alport Syndrome, Mental Retardation, Midface Hypoplasia, and Elliptocytosis	0	.	.	1,2	2	0	0	1	amme complex	0	.	.	1
AMN	ENSG00000166126	gene with protein product	1	0	1	Imerslund-Grasbeck syndrome 2	0	.	.	1	0	0	0	.	0	.	Imerslund Gräsbeck syndrome	1	0	0	0	.	0	.	.	0	9	0	0	1	Neurogenic Inflammation	0	.	.	1,2	5	0	0	3	3-methylglutaconic aciduria, type i|imerslund-grasbeck syndrome 1|imerslund-grasbeck syndrome 2	0	.	.	1,2
AMOT	ENSG00000126016	gene with protein product	0	0	0	.	0	.	.	0	0	0	0	.	0	.	.	.	0	0	0	.	0	.	.	0	7	1	0	7	Benign neoplasm of brain, unspecified|Brain Neoplasms|Brain Tumor, Primary	0	.	.	2	0	0	0	0	.	0	.	.	.
AMOTL1	ENSG00000166025	gene with protein product	0	0	0	.	0	.	.	0	0	0	0	.	0	.	.	.	0	0	0	.	0	.	.	0	1	0	0	0	.	0	.	Anorectal Malformations	1	0	0	0	0	.	0	.	.	.
AMPD1	ENSG00000116748	gene with protein product	1	0	0	.	0	.	Myopathy due to myoadenylate deaminase deficiency	1	0	0	1	Adenosine monophosphate deaminase deficiency	0	.	.	1	0	0	0	.	0	.	.	0	8	0	0	4	Muscle Weakness|Muscular Atrophy|Myopathy	0	.	.	1,2	1	0	0	1	myopathy due to myoadenylate deaminase deficiency	0	.	.	1
AMPD2	ENSG00000116337	gene with protein product	2	0	2	?Spastic paraplegia 63|Pontocerebellar hypoplasia, type 9	0	.	.	2	0	0	2	Autosomal recessive spastic paraplegia type 63|Pontocerebellar hypoplasia type 9	0	.	.	1	1	0	1	PONTOCEREBELLAR HYPOPLASIA	0	.	.	0	3	0	0	1	Congenital pontocerebellar hypoplasia	0	.	.	1,2	2	0	0	2	pontocerebellar hypoplasia, type 9|spastic paraplegia 63, autosomal recessive	2	pontocerebellar hypoplasia, type 9|spastic paraplegia 63, autosomal recessive	.	1
AMPD3	ENSG00000133805	gene with protein product	1	0	0	.	0	.	[AMP deaminase deficiency, erythrocytic]	1	0	0	1	Adenosine monophosphate deaminase deficiency	0	.	.	1	0	0	0	.	0	.	.	0	3	0	0	1	Erythrocyte Amp Deaminase Deficiency	0	.	.	1	2	0	0	1	myopathy due to myoadenylate deaminase deficiency	0	.	.	1
AMT	ENSG00000145020	gene with protein product	1	0	1	Glycine encephalopathy	0	.	.	3	0	0	3	Atypical glycine encephalopathy|Infantile glycine encephalopathy|Neonatal glycine encephalopathy	0	.	.	1	1	0	1	GLYCINE ENCEPHALOPATHY	0	.	.	0	4	0	0	4	Hyperglycinemia, Nonketotic, Type I|Hyperglycinemia, Nonketotic, Type II|Hyperglycinemia, Nonketotic, Type III	0	.	.	1	2	0	0	2	atypical glycine encephalopathy|glycine encephalopathy	0	.	.	1
AMTN	ENSG00000187689	gene with protein product	1	0	0	.	0	.	?Amelogenesis imperfecta, type IIIB	1	0	0	0	.	0	.	Hypocalcified amelogenesis imperfecta	1	0	0	0	.	0	.	.	0	4	0	0	0	.	0	.	Amelogenesis Imperfecta|Amelogenesis Imperfecta hypomaturation type|Amelogenesis Imperfecta, Type III	1	2	0	0	0	.	0	.	amelogenesis imperfecta, type iiia|amelogenesis imperfecta, type iiib	1
AMZ2P1	ENSG00000214174	pseudogene	0	0	0	.	0	.	.	0	0	0	0	.	0	.	.	.	0	0	0	.	0	.	.	0	2	0	0	0	.	0	.	Colorectal Carcinoma|Colorectal Neoplasms	1,2	0	0	0	0	.	0	.	.	.
ANAPC1	ENSG00000153107	gene with protein product	1	0	1	Rothmund-Thomson syndrome, type 1	0	.	.	1	0	0	0	.	0	.	Rothmund-Thomson syndrome type 1	1	1	0	1	Rothmund-Thomson Syndrome Type 1	0	.	.	0	1	0	0	0	.	0	.	Alcoholic Intoxication, Chronic	1	1	0	0	0	.	0	.	rothmund-thomson syndrome, type 1	1
ANG	ENSG00000214274	gene with protein product	1	0	0	.	0	.	Amyotrophic lateral sclerosis 9	1	0	0	1	Amyotrophic lateral sclerosis	0	.	.	1	0	0	0	.	0	.	.	0	5	0	0	2	Amyotrophic Lateral Sclerosis|Amyotrophic Lateral Sclerosis 9	0	.	.	1,2	2	0	0	2	amyotrophic lateral sclerosis 1|amyotrophic lateral sclerosis 9	0	.	.	1
ANGPT1	ENSG00000154188	gene with protein product	1	0	0	.	1	?Angioedema, hereditary, 5	.	1	0	0	0	.	0	.	Hereditary angioedema with normal C1Inh not related to F12 or PLG variant	1	0	0	0	.	0	.	.	0	8	1	0	0	.	0	.	Cirrhosis|Fibrosis|Hypertrophy	2	1	0	1	0	.	0	.	.	1
ANGPT2	ENSG00000091879	gene with protein product	1	0	0	.	0	.	Lymphatic malformation 10	0	0	0	0	.	0	.	.	.	0	0	0	.	0	.	.	0	1	1	0	0	.	0	.	Hemangiosarcoma	2	0	0	0	0	.	0	.	.	.
ANGPTL3	ENSG00000132855	gene with protein product	1	0	0	.	0	.	Hypobetalipoproteinemia, familial, 2	1	1	0	0	.	0	.	NON RARE IN EUROPE: Familial hypobetalipoproteinemia	2	0	0	0	.	0	.	.	0	1	1	0	0	.	0	.	Hypercholesterolemia|Hypobetalipoproteinemia, Familial, 2|Liver Cirrhosis, Experimental	2	1	0	0	1	hypobetalipoproteinemia, familial, 2	0	.	.	1
ANGPTL4	ENSG00000167772	gene with protein product	1	0	0	.	0	.	Plasma triglyceride level QTL, low	0	0	0	0	.	0	.	.	.	0	0	0	.	0	.	.	0	20	0	0	0	.	0	.	Anaplastic carcinoma|Breast Carcinoma|Carcinoma	1,2	1	0	0	0	.	0	.	plasma triglyceride level quantitative trait locus	1
ANGPTL6	ENSG00000130812	gene with protein product	0	0	0	.	0	.	.	1	0	0	1	Familial cerebral saccular aneurysm	0	.	.	1	0	0	0	.	0	.	.	0	2	0	0	1	ANEURYSM, INTRACRANIAL BERRY, 1 (disorder)	0	.	.	1	1	0	0	1	familial cerebral saccular aneurysm	0	.	.	1
ANK1	ENSG00000029534	gene with protein product	1	0	0	.	0	.	Spherocytosis, type 1	2	0	0	0	.	0	.	8p11.2 deletion syndrome|Hereditary spherocytosis	1	0	0	0	.	0	.	.	0	5	0	0	0	.	0	.	8p11.2 deletion syndrome|Anemia, hereditary spherocytic hemolytic|Bone Diseases, Developmental	1,2	3	0	2	0	.	0	.	.	1
ANK2	ENSG00000145362	gene with protein product	2	0	0	.	0	.	Cardiac arrhythmia, ankyrin-B-related|Long QT syndrome 4	1	0	0	0	.	0	.	Romano-Ward syndrome	1	1	0	1	ANK2-related neurodevelopmental disorder	0	.	.	0	7	0	0	2	Acute Cerebrovascular Accidents|Cerebrovascular accident	0	.	.	1,2	2	0	0	0	.	0	.	cardiac arrhythmia, ankyrin-b-related|long qt syndrome 1	1
ANK3	ENSG00000151150	gene with protein product	1	0	1	Mental retardation, autosomal recessive, 37	0	.	.	1	0	0	1	ANK3-related intellectual disability-sleep disturbance syndrome	0	.	.	1	0	0	0	.	0	.	.	0	25	0	0	8	Anhedonia|Complex Partial Status Epilepticus|Grand Mal Status Epilepticus	2	Lung Neoplasms|Malignant neoplasm of lung	.	1,2	1	0	0	1	mental retardation, autosomal recessive 37	0	.	.	1
ANKFY1	ENSG00000185722	gene with protein product	0	0	0	.	0	.	.	1	0	0	0	.	0	.	Genetic steroid-resistant nephrotic syndrome	1	0	0	0	.	0	.	.	0	3	0	0	0	.	0	.	Bladder Neoplasm|Malignant neoplasm of urinary bladder|NEPHROTIC SYNDROME, STEROID-RESISTANT, AUTOSOMAL RECESSIVE	1,2	1	0	0	0	.	0	.	genetic steroid-resistant nephrotic syndrome	1
ANKH	ENSG00000154122	gene with protein product	2	0	1	Craniometaphyseal dysplasia	1	Craniometaphyseal dysplasia	.	2	0	0	0	.	0	.	Craniometaphyseal dysplasia|Familial calcium pyrophosphate deposition	1	2	0	2	CHONDROCALCINOSIS 2|CRANIOMETAPHYSEAL DYSPLASIA JACKSON TYPE	0	.	.	0	9	0	0	0	.	0	.	Calcium pyrophosphate arthropathy|Calcium pyrophosphate deposition disease|Craniofacial Abnormalities	1,2	3	0	0	1	craniometaphyseal dysplasia, autosomal dominant	0	.	.	1
ANKK1	ENSG00000170209	gene with protein product	0	0	0	.	0	.	.	0	0	0	0	.	0	.	.	.	0	0	0	.	0	.	.	0	8	0	0	2	Acquired Language Disorders|Language Disorders	2	Large cell carcinoma of lung|Squamous cell carcinoma of lung	.	1,2	0	0	0	0	.	0	.	.	.
ANKLE2	ENSG00000176915	gene with protein product	1	0	1	Microcephaly 16, primary, autosomal recessive	0	.	.	1	0	0	1	Autosomal recessive primary microcephaly	0	.	.	1	0	0	0	.	0	.	.	0	2	0	0	1	Autosomal Recessive Primary Microcephaly	0	.	.	1	7	0	0	6	disease of mental health|hypotonia|leukoencephalopathy with vanishing white matter	0	.	.	1,2
ANKRD1	ENSG00000148677	gene with protein product	0	0	0	.	0	.	.	1	0	0	0	.	0	.	Familial isolated dilated cardiomyopathy	1	0	0	0	.	0	.	.	0	6	0	0	0	.	1	Total Anomalous Pulmonary Venous Return 1	.	1,2	2	0	1	1	dilated cardiomyopathy	0	.	.	1
ANKRD11	ENSG00000167522	gene with protein product	1	0	1	KBG syndrome	0	.	.	2	0	0	1	KBG syndrome	0	.	.	1	1	0	1	KBG SYNDROME	0	.	.	0	9	0	0	5	Aura|Awakening Epilepsy|Epilepsy	0	.	.	1,2	15	0	0	6	astigmatism|autism spectrum disorder|disease of mental health	0	.	.	1,2
ANKRD18A	ENSG00000180071	gene with protein product	0	0	0	.	0	.	.	0	0	0	0	.	0	.	.	.	0	0	0	.	0	.	.	0	2	1	0	0	.	2	Lung Neoplasms|Malignant neoplasm of lung	.	2	0	0	0	0	.	0	.	.	.
ANKRD23	ENSG00000163126	gene with protein product	0	0	0	.	0	.	.	0	0	0	0	.	0	.	.	.	0	0	0	.	0	.	.	0	1	1	0	0	.	0	.	Heart Failure, Diastolic	2	0	0	0	0	.	0	.	.	.
ANKRD26	ENSG00000107890	gene with protein product	1	0	0	.	0	.	Thrombocytopenia 2	2	0	0	0	.	0	.	Autosomal thrombocytopenia with normal platelets|Familial platelet disorder with associated myeloid malignancy	1	1	1	0	.	0	.	.	0	2	0	0	0	.	0	.	Platelet Disorder, Familial, with Associated Myeloid Malignancy|THROMBOCYTOPENIA 2 (disorder)	1	5	0	3	0	.	0	.	.	1,2
ANKRD30A	ENSG00000148513	gene with protein product	0	0	0	.	0	.	.	0	0	0	0	.	0	.	.	.	0	0	0	.	0	.	.	0	1	0	0	0	.	0	.	Malignant neoplasm of breast	1	0	0	0	0	.	0	.	.	.
ANKRD34A	ENSG00000272031	gene with protein product	0	0	0	.	0	.	.	0	0	0	0	.	0	.	.	.	0	0	0	.	0	.	.	0	5	0	0	0	.	0	.	Breast Carcinoma|Malignant neoplasm of breast|Mammary Carcinoma, Human	1,2	0	0	0	0	.	0	.	.	.
ANKRD55	ENSG00000164512	gene with protein product	0	0	0	.	0	.	.	3	0	0	0	.	2	Oligoarticular juvenile idiopathic arthritis|Rheumatoid factor-negative polyarticular juvenile idiopathic arthritis	.	1,2	0	0	0	.	0	.	.	0	3	0	2	0	.	0	.	.	1,2	2	0	0	0	.	2	oligoarticular juvenile idiopathic arthritis|rheumatoid factor-negative polyarticular juvenile idiopathic arthritis	.	1
ANKRD7	ENSG00000106013	gene with protein product	0	0	0	.	0	.	.	0	0	0	0	.	0	.	.	.	0	0	0	.	0	.	.	0	1	0	0	0	.	0	.	Alcoholic Intoxication, Chronic	1	0	0	0	0	.	0	.	.	.
ANKRD9	ENSG00000156381	gene with protein product	0	0	0	.	0	.	.	0	0	0	0	.	0	.	.	.	0	0	0	.	0	.	.	0	5	1	5	0	.	0	.	.	2	0	0	0	0	.	0	.	.	.
ANKS1A	ENSG00000064999	gene with protein product	0	0	0	.	0	.	.	0	0	0	0	.	0	.	.	.	0	0	0	.	0	.	.	0	2	1	0	0	.	0	.	Coronary Arteriosclerosis|Coronary Artery Disease	2	0	0	0	0	.	0	.	.	.
ANKS1B	ENSG00000185046	gene with protein product	0	0	0	.	0	.	.	0	0	0	0	.	0	.	.	.	0	0	0	.	0	.	.	0	2	0	0	2	Hepatic Form of Wilson Disease|Hepatolenticular Degeneration	0	.	.	1	0	0	0	0	.	0	.	.	.
ANKS3	ENSG00000168096	gene with protein product	0	0	0	.	0	.	.	1	0	0	0	.	0	.	Situs inversus totalis	1	0	0	0	.	0	.	.	0	1	0	0	0	.	0	.	Situs Inversus	1	1	0	0	0	.	0	.	dextrocardia with situs inversus	1
ANKS6	ENSG00000165138	gene with protein product	1	0	0	.	0	.	Nephronophthisis 16	2	0	0	0	.	0	.	Infantile nephronophthisis|Juvenile nephronophthisis	1	0	0	0	.	0	.	.	0	13	0	0	0	.	0	.	Cardiovascular Abnormalities|Cystic kidney|Cystic Kidney Diseases	1,2	4	0	0	4	infantile nephronophthisis|juvenile nephronophthisis|nephronophthisis	0	.	.	1
ANLN	ENSG00000011426	gene with protein product	1	0	0	.	0	.	Focal segmental glomerulosclerosis 8	1	0	0	0	.	0	.	Genetic steroid-resistant nephrotic syndrome	1	0	0	0	.	0	.	.	0	6	0	0	0	.	0	.	Focal glomerulosclerosis|FOCAL SEGMENTAL GLOMERULOSCLEROSIS 8|Hyalinosis, Segmental Glomerular	1,2	2	0	1	0	.	0	.	.	1
ANO10	ENSG00000160746	gene with protein product	1	0	1	Spinocerebellar ataxia, autosomal recessive 10	0	.	.	1	0	0	1	Adult-onset autosomal recessive cerebellar ataxia	0	.	.	1	0	0	0	.	0	.	.	0	2	0	0	1	Ataxia, Spinocerebellar	0	.	.	1	3	0	0	3	autosomal recessive cerebellar ataxia|chanarin-dorfman syndrome|spinocerebellar ataxia, autosomal recessive 10	0	.	.	1
ANO3	ENSG00000134343	gene with protein product	1	0	1	Dystonia 24	1	Dystonia 24	.	1	0	0	1	Cranio-cervical dystonia with laryngeal and upper-limb involvement	0	.	.	1	0	0	0	.	0	.	.	0	5	0	0	4	Dystonia|Febrile Convulsions|Seizure, Febrile, Complex	0	.	.	1,2	1	0	0	1	dystonia 24	0	.	.	1
ANO4	ENSG00000151572	gene with protein product	0	0	0	.	0	.	.	0	0	0	0	.	0	.	.	.	0	0	0	.	0	.	.	0	12	1	0	0	.	0	.	Drug abuse|Drug Dependence|Drug habituation	2	0	0	0	0	.	0	.	.	.
ANO5	ENSG00000171714	gene with protein product	3	0	0	.	0	.	Gnathodiaphyseal dysplasia|Miyoshi muscular dystrophy 3|Muscular dystrophy, limb-girdle, autosomal recessive 12	3	0	0	2	Anoctamin-5-related limb-girdle muscular dystrophy R12|Distal anoctaminopathy	0	.	.	1	2	0	0	.	0	.	GNATHODIAPHYSEAL DYSPLASIA|LIMB-GIRDLE MUSCULAR DYSTROPHY TYPE 2L	0	4	0	0	3	Miyoshi Muscular Dystrophy 3|Muscular Dystrophies, Limb-Girdle|MUSCULAR DYSTROPHY, LIMB-GIRDLE, TYPE 2L (disorder)	0	.	.	1	8	0	0	3	miyoshi muscular dystrophy 3|muscular dystrophy, limb-girdle, autosomal recessive 12|myopathy	1	muscular dystrophy, limb-girdle, autosomal recessive 12	.	1
ANO6	ENSG00000177119	gene with protein product	1	0	0	.	0	.	Scott syndrome	1	0	0	0	.	0	.	Scott syndrome	1	0	0	0	.	0	.	.	0	2	1	0	0	.	0	.	Ankylosing spondylitis|Liver Cirrhosis, Experimental|Scott Syndrome	2	1	0	0	0	.	0	.	scott syndrome	1
ANOS1	ENSG00000011201	gene with protein product	1	0	1	Hypogonadotropic hypogonadism 1 with or without anosmia (Kallmann syndrome 1)	0	.	.	1	0	0	0	.	0	.	Kallmann syndrome	1	0	0	0	.	0	.	.	0	3	0	0	0	.	0	.	Glomerulopathy Assessment|Kallmann Syndrome|Kallmann Syndrome 1	1	3	0	0	0	.	0	.	hypogonadotropic hypogonadism 1 with or without anosmia|kallmann syndrome|normosmic congenital hypogonadotropic hypogonadism	1
ANP32A	ENSG00000140350	gene with protein product	0	0	0	.	0	.	.	0	0	0	0	.	0	.	.	.	0	0	0	.	0	.	.	0	3	0	0	0	.	0	.	Adenocarcinoma of lung (disorder)|Colorectal Carcinoma|Colorectal Neoplasms	1,2	0	0	0	0	.	0	.	.	.
ANPEP	ENSG00000166825	gene with protein product	0	0	0	.	0	.	.	0	0	0	0	.	0	.	.	.	0	0	0	.	0	.	.	0	5	0	0	0	.	0	.	ACUTE ALCOHOL WITHDRAWAL|Bladder Neoplasm|Major Depressive Disorder	1,2	0	0	0	0	.	0	.	.	.
ANTXR1	ENSG00000169604	gene with protein product	2	0	1	GAPO syndrome	1	GAPO syndrome	.	2	0	0	1	GAPO syndrome	0	.	.	1,2	1	0	0	.	0	.	GAPO SYNDROME	0	1	0	0	0	.	0	.	Growth retardation, Alopecia, Pseudoanodontia and Optic atrophy|HEMANGIOMA, CAPILLARY INFANTILE	1	3	0	0	1	gapo syndrome	0	.	.	1
ANTXR2	ENSG00000163297	gene with protein product	1	1	1	Hyaline fibromatosis syndrome	0	.	.	2	0	0	0	.	0	.	Infantile systemic hyalinosis|Juvenile hyaline fibromatosis	1	0	0	0	.	0	.	.	0	13	0	0	0	.	0	.	Ankylosing spondylitis|Contracture|fibroma	1,2	1	0	0	0	.	0	.	hyaline fibromatosis syndrome	1
ANXA1	ENSG00000135046	gene with protein product	0	0	0	.	0	.	.	0	0	0	0	.	0	.	.	.	0	0	0	.	0	.	.	0	23	0	0	0	.	0	.	Adenocarcinoma of lung (disorder)|Anaplastic carcinoma|Animal Mammary Neoplasms	1,2	0	0	0	0	.	0	.	.	.
ANXA10	ENSG00000109511	gene with protein product	0	0	0	.	0	.	.	0	0	0	0	.	0	.	.	.	0	0	0	.	0	.	.	0	2	1	0	0	.	0	.	Malignant neoplasm of pancreas|Pancreatic Neoplasm	2	0	0	0	0	.	0	.	.	.
ANXA11	ENSG00000122359	gene with protein product	1	0	1	Amyotrophic lateral sclerosis 23	0	.	.	1	0	0	1	Amyotrophic lateral sclerosis	0	.	.	1	0	0	0	.	0	.	.	0	3	0	0	1	Amyotrophic Lateral Sclerosis	0	.	.	1,2	2	0	0	2	amyotrophic lateral sclerosis 1|amyotrophic lateral sclerosis 23	0	.	.	1
ANXA2	ENSG00000182718	gene with protein product	0	0	0	.	0	.	.	0	0	0	0	.	0	.	.	.	0	0	0	.	0	.	.	0	26	0	0	0	.	3	Lung Neoplasms|Malignant mesothelioma|Malignant neoplasm of lung	.	1,2	0	0	0	0	.	0	.	.	.
ANXA2R	ENSG00000177721	gene with protein product	0	0	0	.	0	.	.	0	0	0	0	.	0	.	.	.	0	0	0	.	0	.	.	0	2	0	0	0	.	0	.	Bladder Neoplasm|Malignant neoplasm of urinary bladder	1,2	0	0	0	0	.	0	.	.	.
ANXA3	ENSG00000138772	gene with protein product	0	0	0	.	0	.	.	0	0	0	0	.	0	.	.	.	0	0	0	.	0	.	.	0	8	0	3	0	.	0	.	.	1,2	0	0	0	0	.	0	.	.	.
ANXA4	ENSG00000196975	gene with protein product	0	0	0	.	0	.	.	0	0	0	0	.	0	.	.	.	0	0	0	.	0	.	.	0	26	0	0	0	.	0	.	Acute Myeloid Leukemia (AML-M2)|Acute Myeloid Leukemia, M1|Anaplastic carcinoma	1,2	0	0	0	0	.	0	.	.	.
ANXA5	ENSG00000164111	gene with protein product	1	0	0	.	0	.	{Pregnancy loss, recurrent, susceptibility to, 3}	0	0	0	0	.	0	.	.	.	0	0	0	.	0	.	.	0	15	0	0	2	Hepatic Form of Wilson Disease|Hepatolenticular Degeneration	0	.	.	1,2	1	0	0	0	.	0	.	pregnancy loss, recurrent 3	1
ANXA6	ENSG00000197043	gene with protein product	0	0	0	.	0	.	.	0	0	0	0	.	0	.	.	.	0	0	0	.	0	.	.	0	9	0	0	0	.	0	.	Acute Myeloid Leukemia (AML-M2)|Acute Myeloid Leukemia, M1|Chemical and Drug Induced Liver Injury	1,2	0	0	0	0	.	0	.	.	.
ANXA7	ENSG00000138279	gene with protein product	0	0	0	.	0	.	.	0	0	0	0	.	0	.	.	.	0	0	0	.	0	.	.	0	2	0	0	0	.	0	.	Liver neoplasms|Malignant neoplasm of liver	1,2	0	0	0	0	.	0	.	.	.
AOAH	ENSG00000136250	gene with protein product	0	0	0	.	0	.	.	0	0	0	0	.	0	.	.	.	0	0	0	.	0	.	.	0	3	1	0	0	.	0	.	Amphetamine Abuse|Amphetamine Addiction|Amphetamine-Related Disorders	2	0	0	0	0	.	0	.	.	.
AOC1	ENSG00000002726	gene with protein product	0	0	0	.	0	.	.	0	0	0	0	.	0	.	.	.	0	0	0	.	0	.	.	0	3	1	0	0	.	0	.	Cardiac Hypertrophy|Cardiomegaly|Hypertensive disease	2	0	0	0	0	.	0	.	.	.
AOC3	ENSG00000131471	gene with protein product	0	0	0	.	0	.	.	0	0	0	0	.	0	.	.	.	0	0	0	.	0	.	.	0	10	1	0	0	.	0	.	Alloxan Diabetes|Chronic Kidney Diseases|Chronic Kidney Insufficiency	2	0	0	0	0	.	0	.	.	.
AOPEP	ENSG00000148120	gene with protein product	0	0	0	.	0	.	.	0	0	0	0	.	0	.	.	.	0	0	0	.	0	.	.	0	11	1	5	0	.	0	.	.	2	6	0	2	0	.	1	tumor predisposition syndrome	.	1
AOX1	ENSG00000138356	gene with protein product	0	0	0	.	0	.	.	0	0	0	0	.	0	.	.	.	0	0	0	.	0	.	.	0	2	0	0	0	.	0	.	Malignant neoplasm of prostate|Prostatic Neoplasms	1,2	0	0	0	0	.	0	.	.	.
AP1B1	ENSG00000100280	gene with protein product	1	0	1	Keratitis-ichthyosis-deafness syndrome, autosomal recessive	0	.	.	1	0	0	1	MEDNIK syndrome	0	.	.	1	1	1	1	MEDNIK-like Syndrome	0	.	.	0	6	0	0	1	Intellectual Disability	0	.	.	1,2	3	0	0	1	mental retardation, enteropathy, deafness, peripheral neuropathy, ichthyosis, and keratoderma	0	.	.	1
AP1S1	ENSG00000106367	gene with protein product	1	0	1	MEDNIK syndrome	0	.	.	1	0	0	1	MEDNIK syndrome	0	.	.	1	0	0	0	.	0	.	.	0	3	0	0	0	.	0	.	ERYTHROKERATODERMIA VARIABILIS 3 (disorder)|Intrahepatic Cholestasis|Lipoidosis	1,2	1	0	0	1	mental retardation, enteropathy, deafness, peripheral neuropathy, ichthyosis, and keratoderma	0	.	.	1
AP1S2	ENSG00000182287	gene with protein product	1	0	1	Mental retardation, X-linked syndromic 5	0	.	.	3	0	0	3	Fried syndrome|X-linked intellectual disability-Dandy-Walker malformation-basal ganglia disease-seizures syndrome|X-linked intellectual disability-hypotonia-facial dysmorphism-aggressive behavior syndrome	0	.	.	1	1	0	1	MENTAL RETARDATION X-LINKED TYPE 59	0	.	.	0	5	0	0	4	DANDY-WALKER MALFORMATION WITH MENTAL RETARDATION, BASAL GANGLIA DISEASE, AND SEIZURES|Dystonia|Fried syndrome	0	.	.	1,2	1	0	0	1	pettigrew syndrome	0	.	.	1
AP1S3	ENSG00000152056	gene with protein product	1	0	0	.	0	.	{Psoriasis 15, pustular, susceptibility to}	3	0	0	0	.	0	.	Acrodermatitis continua of Hallopeau|Generalized pustular psoriasis|Pustulosis palmaris et plantaris	1	0	0	0	.	0	.	.	1	4	0	0	0	.	0	.	Acrodermatitis continua of Hallopeau|Autoinflammatory disorder|Generalized pustular psoriasis	1	3	0	2	0	.	0	.	.	1
AP2B1	ENSG00000006125	gene with protein product	0	0	0	.	0	.	.	0	0	0	0	.	0	.	.	.	0	0	0	.	0	.	.	0	1	1	0	0	.	0	.	Depressive Symptoms	2	0	0	0	0	.	0	.	.	.
AP2M1	ENSG00000161203	gene with protein product	1	0	1	Intellectual developmental disorder 60 with seizures	0	.	.	1	0	0	1	Myoclonic-astatic epilepsy	0	.	.	1	1	0	1	Developmental and Epileptic Encephalopathy	0	.	.	0	7	0	0	5	Ataxia|Generalized hypotonia|Intellectual Disability	0	.	.	1,2	6	0	0	5	autism|disease of mental health|intellectual developmental disorder, autosomal dominant 60, with seizures	0	.	.	1,2
AP2S1	ENSG00000042753	gene with protein product	1	0	1	Hypocalciuric hypercalcemia, type III	0	.	.	1	0	0	0	.	1	Familial hypocalciuric hypercalcemia type 3	.	1	1	0	0	.	0	.	AP2S1-related developmental disorder (monoallelic)	0	2	0	0	0	.	0	.	Hypocalciuric hypercalcemia, familial, type 1|HYPOCALCIURIC HYPERCALCEMIA, FAMILIAL, TYPE III	1	2	0	2	0	.	2	familial hypocalciuric hypercalcemia|hypocalciuric hypercalcemia, familial, type iii	.	1
AP3B1	ENSG00000132842	gene with protein product	1	1	1	Hermansky-Pudlak syndrome 2	1	Hermansky-Pudlak syndrome 2	.	1	0	1	0	.	0	.	.	1	0	0	0	.	0	.	.	1	4	0	0	0	.	2	Lung diseases|Pulmonary Fibrosis	.	1,2	2	0	2	2	hermansky-pudlak syndrome|hermansky-pudlak syndrome 2	2	hermansky-pudlak syndrome|hermansky-pudlak syndrome 2	.	1
AP3B2	ENSG00000103723	gene with protein product	1	0	1	Developmental and epileptic encephalopathy 48	0	.	.	1	0	0	1	Non-specific early-onset epileptic encephalopathy	0	.	.	1	1	0	1	Epileptic Encephalopathy with Optic Atrophy	0	.	.	0	1	0	0	0	.	0	.	EPILEPTIC ENCEPHALOPATHY, EARLY INFANTILE, 48	1	2	0	0	2	developmental and epileptic encephalopathy 48|undetermined early-onset epileptic encephalopathy	1	developmental and epileptic encephalopathy 48	.	1
AP3D1	ENSG00000065000	gene with protein product	1	1	1	?Hermansky-Pudlak syndrome 10	1	?Hermansky-Pudlak syndrome 10	.	1	0	0	0	.	0	.	Ocular albinism	1	0	0	0	.	0	.	.	1	7	0	0	1	Seizures	0	.	.	1,2	2	0	1	2	hermansky-pudlak syndrome 10|ocular albinism	1	hermansky-pudlak syndrome 10	.	1
AP3S1	ENSG00000177879	gene with protein product	0	0	0	.	0	.	.	0	0	0	0	.	0	.	.	.	0	0	0	.	0	.	.	0	1	1	0	0	.	0	.	Liver Cirrhosis, Experimental	2	0	0	0	0	.	0	.	.	.
AP3S2	ENSG00000157823	gene with protein product	0	0	0	.	0	.	.	0	0	0	0	.	0	.	.	.	0	0	0	.	0	.	.	0	1	0	0	0	.	0	.	Diabetes Mellitus, Non-Insulin-Dependent	1	0	0	0	0	.	0	.	.	.
AP4B1	ENSG00000134262	gene with protein product	1	0	1	Spastic paraplegia 47, autosomal recessive	0	.	.	1	0	0	1	Severe intellectual disability and progressive spastic paraplegia	0	.	.	1	1	0	1	CEREBRAL PALSY SPASTIC QUADRIPLEGIC TYPE 5	0	.	.	0	2	0	0	0	.	0	.	Severe intellectual disability and progressive spastic paraplegia|SPASTIC PARAPLEGIA 47, AUTOSOMAL RECESSIVE	1	2	0	0	2	ap-4-associated hereditary spastic paraplegia|spastic paraplegia 47, autosomal recessive	1	spastic paraplegia 47, autosomal recessive	.	1
AP4B1-AS1	ENSG00000226167	RNA, long non-coding	0	0	0	.	0	.	.	0	0	0	0	.	0	.	.	.	0	0	0	.	0	.	.	0	0	0	0	0	.	0	.	.	.	2	0	0	2	ap-4-associated hereditary spastic paraplegia|spastic paraplegia 47, autosomal recessive	1	spastic paraplegia 47, autosomal recessive	.	1
AP4E1	ENSG00000081014	gene with protein product	2	0	1	Spastic paraplegia 51, autosomal recessive	0	.	.	1	0	0	1	Severe intellectual disability and progressive spastic paraplegia	0	.	.	1	1	0	1	CEREBRAL PALSY SPASTIC QUADRIPLEGIC TYPE 4	0	.	.	0	7	0	0	5	Intellectual Disability|Mental deficiency|Mental Retardation, Psychosocial	0	.	.	1,2	5	0	1	5	ap-4-associated hereditary spastic paraplegia|congenital disorder of glycosylation, type ig|hereditary spastic paraplegia 51	2	hereditary spastic paraplegia 51|spastic paraplegia 51, autosomal recessive	.	1
AP4M1	ENSG00000221838	gene with protein product	1	0	1	Spastic paraplegia 50, autosomal recessive	0	.	.	1	0	0	1	Severe intellectual disability and progressive spastic paraplegia	0	.	.	1	1	0	1	CEREBRAL PALSY SPASTIC QUADRIPLEGIC TYPE 3	0	.	.	0	6	0	0	5	Intellectual Disability|Mental deficiency|Mental Retardation, Psychosocial	0	.	.	1,2	4	0	0	3	ap-4-associated hereditary spastic paraplegia|disease of mental health|spastic paraplegia 50, autosomal recessive	1	spastic paraplegia 50, autosomal recessive	.	1,2
AP4S1	ENSG00000100478	gene with protein product	1	0	1	Spastic paraplegia 52, autosomal recessive	0	.	.	1	0	0	1	Severe intellectual disability and progressive spastic paraplegia	0	.	.	1	1	0	1	CEREBRAL PALSY SPASTIC QUADRIPLEGIC TYPE 6	0	.	.	0	5	0	0	1	Seizures	0	.	.	1,2	4	0	0	3	ap-4-associated hereditary spastic paraplegia|disease of mental health|spastic paraplegia 52, autosomal recessive	1	spastic paraplegia 52, autosomal recessive	.	1,2
AP5M1	ENSG00000053770	gene with protein product	0	0	0	.	0	.	.	0	0	0	0	.	0	.	.	.	0	0	0	.	0	.	.	0	6	0	0	0	.	0	.	Chromophobe Renal Cell Carcinoma|Collecting Duct Carcinoma of the Kidney|Conventional (Clear Cell) Renal Cell Carcinoma	1,2	0	0	0	0	.	0	.	.	.
AP5Z1	ENSG00000242802	gene with protein product	1	0	1	Spastic paraplegia 48, autosomal recessive	0	.	.	1	0	0	1	Autosomal recessive spastic paraplegia type 48	0	.	.	1	0	0	0	.	0	.	.	0	1	0	0	0	.	0	.	SPASTIC PARAPLEGIA 48, AUTOSOMAL RECESSIVE	1	1	0	0	1	spastic paraplegia 48, autosomal recessive	1	spastic paraplegia 48, autosomal recessive	.	1
APAF1	ENSG00000120868	gene with protein product	0	0	0	.	0	.	.	0	0	0	0	.	0	.	.	.	0	0	0	.	0	.	.	0	15	0	0	0	.	0	.	Carcinoma, Transitional Cell|Chromophobe Renal Cell Carcinoma|Collecting Duct Carcinoma of the Kidney	1,2	0	0	0	0	.	0	.	.	.
APBA2	ENSG00000034053	gene with protein product	0	0	0	.	0	.	.	0	0	0	0	.	0	.	.	.	0	0	0	.	0	.	.	0	2	0	0	0	.	0	.	Dermatologic disorders|Schizophrenia	1,2	0	0	0	0	.	0	.	.	.
APBB1	ENSG00000166313	gene with protein product	0	0	0	.	0	.	.	0	0	0	0	.	0	.	.	.	0	0	0	.	0	.	.	0	0	0	0	0	.	0	.	.	.	4	0	0	4	niemann-pick disease|niemann-pick disease, type a|niemann-pick disease, type b	4	niemann-pick disease|niemann-pick disease, type a|niemann-pick disease, type b	.	1
APBB1IP	ENSG00000077420	gene with protein product	0	0	0	.	0	.	.	0	0	0	0	.	0	.	.	.	0	0	0	.	0	.	.	0	1	1	0	0	.	0	.	Liver Cirrhosis, Experimental	2	0	0	0	0	.	0	.	.	.
APBB2	ENSG00000163697	gene with protein product	0	0	0	.	0	.	.	0	0	0	0	.	0	.	.	.	0	0	0	.	0	.	.	0	1	1	0	0	.	0	.	Weight Gain	2	0	0	0	0	.	0	.	.	.
APC	ENSG00000134982	gene with protein product	9	0	0	.	0	.	Adenoma, periampullary, somatic|Adenomatous polyposis coli|Brain tumor-polyposis syndrome 2	7	0	0	1	Turcot syndrome with polyposis	0	.	.	1	0	0	0	.	0	.	.	0	87	0	0	5	Intellectual Disability|Mental deficiency|Mental Retardation, Psychosocial	4	Lung Neoplasms|Malignant neoplasm of lung|Non-Small Cell Lung Carcinoma	.	1,2	21	0	2	4	craniopharyngioma|familial adenomatous polyposis|familial adenomatous polyposis 1	1	tumor predisposition syndrome	.	1,2
APC2	ENSG00000115266	gene with protein product	2	0	2	?Sotos syndrome 3|Cortical dysplasia, complex, with other brain malformations 10	0	.	.	1	0	0	0	.	0	.	Sotos syndrome	1	1	0	1	Lissencephaly, Subcortical Heterotopia, and Global Developmental Delay	0	.	.	0	19	0	0	3	Abnormality of nervous system morphology|Intellectual Disability|Seizures	0	.	.	1,2	3	0	0	1	cortical dysplasia, complex, with other brain malformations 10	0	.	.	1
APCDD1	ENSG00000154856	gene with protein product	1	0	0	.	0	.	Hypotrichosis 1	1	0	0	0	.	0	.	Hypotrichosis simplex	1	0	0	0	.	0	.	.	0	3	0	0	0	.	0	.	HYPOTRICHOSIS 1|Hypotrichosis simplex|Obesity	1	2	0	0	0	.	0	.	hypotrichosis 1|hypotrichosis simplex	1
APCS	ENSG00000132703	gene with protein product	1	0	0	.	0	.	{?Amyloidosis, secondary, susceptibility to}	0	0	0	0	.	0	.	.	.	0	0	0	.	0	.	.	0	11	0	0	0	.	0	.	Congestive heart failure|Coronary Arteriosclerosis|Coronary Artery Disease	1,2	0	0	0	0	.	0	.	.	.
APEX1	ENSG00000100823	gene with protein product	0	0	0	.	0	.	.	0	0	0	0	.	0	.	.	.	0	0	0	.	0	.	.	0	37	0	0	26	Absence Seizures|Atonic Absence Seizures|Clonic Seizures	0	.	.	1,2	0	0	0	0	.	0	.	.	.
APIP	ENSG00000149089	gene with protein product	0	0	0	.	0	.	.	0	0	0	0	.	0	.	.	.	0	0	0	.	0	.	.	0	0	0	0	0	.	0	.	.	.	1	0	0	1	pyruvate dehydrogenase e3-binding protein deficiency	0	.	.	1
APLN	ENSG00000171388	gene with protein product	0	0	0	.	0	.	.	0	0	0	0	.	0	.	.	.	0	0	0	.	0	.	.	0	2	0	0	0	.	0	.	Heart Failure, Diastolic|Hyperuricemia|Liver carcinoma	1,2	0	0	0	0	.	0	.	.	.
APLP2	ENSG00000084234	gene with protein product	0	0	0	.	0	.	.	0	0	0	0	.	0	.	.	.	0	0	0	.	0	.	.	0	2	1	0	0	.	0	.	Myocardial Ischemia|Nerve Degeneration	2	0	0	0	0	.	0	.	.	.
APMAP	ENSG00000101474	gene with protein product	0	0	0	.	0	.	.	0	0	0	0	.	0	.	.	.	0	0	0	.	0	.	.	0	1	1	0	0	.	0	.	Liver Cirrhosis, Experimental	2	0	0	0	0	.	0	.	.	.
APOA1	ENSG00000118137	gene with protein product	3	0	1	Amyloidosis, 3 or more types	0	.	.	2	0	0	0	.	0	.	AApoAI amyloidosis|Apolipoprotein A-I deficiency	1	0	0	0	.	0	.	.	0	56	0	7	3	Acute Cerebrovascular Accidents|Ataxia with vitamin E deficiency|Cerebrovascular accident	4	Acute Lung Injury|Lung Neoplasms|Malignant mesothelioma	.	1,2	5	0	0	2	amyloidosis, familial visceral|tangier disease	0	.	.	1
APOA1-AS	ENSG00000235910	RNA, long non-coding	0	0	0	.	0	.	.	0	0	0	0	.	0	.	.	.	0	0	0	.	0	.	.	0	0	0	0	0	.	0	.	.	.	4	0	0	2	amyloidosis, familial visceral|tangier disease	0	.	.	1
APOA2	ENSG00000158874	gene with protein product	2	0	0	.	0	.	{Hypercholesterolemia, familial, modifier of}|Apolipoprotein A-II deficiency	1	0	0	0	.	0	.	AApoAII amyloidosis	1	0	0	0	.	0	.	.	0	3	0	0	0	.	0	.	Hypercholesterolemia, Familial|Hyperlipoproteinemia Type IIa|Hyperlipoproteinemia Type IIb	1	4	0	0	0	.	0	.	aapoaii amyloidosis|familial hypercholesterolemia|homozygous familial hypercholesterolemia	1
APOA4	ENSG00000110244	gene with protein product	0	0	0	.	0	.	.	0	0	0	0	.	0	.	.	.	0	0	0	.	0	.	.	0	11	0	0	0	.	0	.	Atherogenesis|Atherosclerosis|Experimental Hepatoma	1,2	0	0	0	0	.	0	.	.	.
APOA5	ENSG00000110243	gene with protein product	2	0	0	.	0	.	{Hypertriglyceridemia, susceptibility to}|Hyperchylomicronemia, late-onset	2	0	0	0	.	0	.	Familial apolipoprotein A5 deficiency|NON RARE IN EUROPE: Hyperlipoproteinemia type 4	1,2	0	0	0	.	0	.	.	0	13	0	0	0	.	0	.	Adolescent Obesity|Adolescent Overweight|Childhood Overweight	1,2	3	0	0	0	.	0	.	hyperlipoproteinemia, type iv|hyperlipoproteinemia, type v|hypertriglyceridemia, familial	1
APOB	ENSG00000084674	gene with protein product	2	0	1	Hypobetalipoproteinemia	0	.	.	3	0	0	0	.	0	.	Homozygous familial hypercholesterolemia|NON RARE IN EUROPE: Familial hypobetalipoproteinemia|NON RARE IN EUROPE: Heterozygous familial hypercholesterolemia	1,2	0	0	0	.	0	.	.	0	21	0	0	1	Ataxia with vitamin E deficiency	0	.	.	1,2	6	0	0	1	hypobetalipoproteinemia, familial, 1	0	.	.	1
APOBEC1	ENSG00000111701	gene with protein product	0	0	0	.	0	.	.	0	0	0	0	.	0	.	.	.	0	0	0	.	0	.	.	0	1	1	0	0	.	0	.	Liver Cirrhosis, Experimental	2	0	0	0	0	.	0	.	.	.
APOBEC3A	ENSG00000128383	gene with protein product	0	0	0	.	0	.	.	0	0	0	0	.	0	.	.	.	0	0	0	.	0	.	.	0	15	0	5	0	.	0	.	.	1,2	0	0	0	0	.	0	.	.	.
APOBEC3B	ENSG00000179750	gene with protein product	0	0	0	.	0	.	.	0	0	0	0	.	0	.	.	.	0	0	0	.	0	.	.	0	20	0	0	0	.	0	.	Adenocarcinoma of lung (disorder)|Benign Neoplasm|Bladder Neoplasm	1,2	0	0	0	0	.	0	.	.	.
APOBEC3C	ENSG00000244509	gene with protein product	0	0	0	.	0	.	.	0	0	0	0	.	0	.	.	.	0	0	0	.	0	.	.	0	2	1	0	0	.	0	.	Nonorganic psychosis|Psychotic Disorders	2	0	0	0	0	.	0	.	.	.
APOC1	ENSG00000130208	gene with protein product	0	0	0	.	0	.	.	0	0	0	0	.	0	.	.	.	0	0	0	.	0	.	.	0	13	0	0	7	Acute Confusional Senile Dementia|Alzheimer Disease, Early Onset|Alzheimer Disease, Late Onset	0	.	.	1,2	0	0	0	0	.	0	.	.	.
APOC2	ENSG00000234906	gene with protein product	1	0	0	.	0	.	Hyperlipoproteinemia, type Ib	1	0	0	0	.	0	.	Familial apolipoprotein C-II deficiency	1	0	0	0	.	0	.	.	0	10	0	2	0	.	0	.	.	1,2	2	0	0	0	.	0	.	apolipoprotein c-ii deficiency|hyperlipoproteinemia, type i	1
APOC3	ENSG00000110245	gene with protein product	1	0	0	.	0	.	Apolipoprotein C-III deficiency	3	0	0	0	.	0	.	Cholesterol-ester transfer protein deficiency|NON RARE IN EUROPE: Familial hypobetalipoproteinemia|NON RARE IN EUROPE: Non-alcoholic fatty liver disease	1,2	0	0	0	.	0	.	.	0	15	0	2	0	.	2	Lung Neoplasms|Malignant neoplasm of lung	.	1,2	2	0	0	0	.	0	.	apolipoprotein c-iii deficiency|hyperalphalipoproteinemia 1	1
APOC4-APOC2	ENSG00000224916	readthrough	0	0	0	.	0	.	.	0	0	0	0	.	0	.	.	.	0	0	0	.	0	.	.	0	0	0	0	0	.	0	.	.	.	2	0	0	0	.	0	.	apolipoprotein c-ii deficiency|hyperlipoproteinemia, type i	1
APOD	ENSG00000189058	gene with protein product	0	0	0	.	0	.	.	0	0	0	0	.	0	.	.	.	0	0	0	.	0	.	.	0	16	0	0	12	Adult Learning Disorders|Bradykinesia|Degenerative Diseases, Central Nervous System	0	.	.	1,2	0	0	0	0	.	0	.	.	.
APOE	ENSG00000130203	gene with protein product	7	0	2	Alzheimer disease 2|{?Alzheimer disease, protection against, due to APOE3-Christchurch}	0	.	.	6	0	0	0	.	0	.	Dysbetalipoproteinemia|Lipoprotein glomerulopathy|NON RARE IN EUROPE: Alzheimer disease	1,2	0	0	0	.	0	.	.	0	100	0	3	53	Absence Seizures|Acute Confusional Senile Dementia|ALZHEIMER DISEASE 2	1	Lung Neoplasms|Malignant neoplasm of lung	.	1,2	8	0	0	5	alzheimer disease 2|alzheimer disease 3|alzheimer disease 4	0	.	.	1
APOF	ENSG00000175336	gene with protein product	0	0	0	.	0	.	.	0	0	0	0	.	0	.	.	.	0	0	0	.	0	.	.	0	1	0	0	0	.	0	.	Liver carcinoma	1	0	0	0	0	.	0	.	.	.
APOH	ENSG00000091583	gene with protein product	0	0	0	.	0	.	.	0	0	0	0	.	0	.	.	.	0	0	0	.	0	.	.	0	8	0	1	0	.	0	.	.	1,2	0	0	0	0	.	0	.	.	.
APOL1	ENSG00000100342	gene with protein product	2	0	0	.	0	.	{End-stage renal disease, nondiabetic, susceptibility to}|{Glomerulosclerosis, focal segmental, 4, susceptibility to}	1	0	0	0	.	0	.	Genetic steroid-resistant nephrotic syndrome	1	0	0	0	.	0	.	.	1	4	0	0	0	.	0	.	Focal glomerulosclerosis|FOCAL SEGMENTAL GLOMERULOSCLEROSIS 4, SUSCEPTIBILITY TO|Hyalinosis, Segmental Glomerular	1,2	6	0	4	0	.	0	.	.	1
APOL2	ENSG00000128335	gene with protein product	1	0	1	{Schizophrenia}	0	.	.	0	0	0	0	.	0	.	.	.	0	0	0	.	0	.	.	0	11	0	0	0	.	0	.	Cannabis Abuse|Cannabis Dependence|Cannabis-Related Disorder	1,2	1	0	0	1	schizophrenia	0	.	.	1
APOL4	ENSG00000100336	gene with protein product	1	0	1	{Schizophrenia}	0	.	.	0	0	0	0	.	0	.	.	.	0	0	0	.	0	.	.	0	0	0	0	0	.	0	.	.	.	1	0	0	1	schizophrenia	0	.	.	1
APOL6	ENSG00000221963	gene with protein product	0	0	0	.	0	.	.	0	0	0	0	.	0	.	.	.	0	0	0	.	0	.	.	0	1	1	0	0	.	1	Influenza	.	2	0	0	0	0	.	0	.	.	.
APOO	ENSG00000184831	gene with protein product	0	0	0	.	0	.	.	0	0	0	0	.	0	.	.	.	0	0	0	.	0	.	.	0	0	0	0	0	.	0	.	.	.	1	0	0	0	.	0	.	lactic acidosis	1
APP	ENSG00000142192	gene with protein product	2	0	2	Alzheimer disease 1, familial|Cerebral amyloid angiopathy, Dutch, Italian, Iowa, Flemish, Arctic variants	0	.	.	7	0	0	7	ABeta amyloidosis, Arctic type|ABeta amyloidosis, Dutch type|ABeta amyloidosis, Iowa type	0	.	.	1	0	0	0	.	0	.	.	0	73	0	0	52	Acute Confusional Senile Dementia|Adult Learning Disorders|Age-Related Memory Disorders	0	.	.	1,2	4	0	0	4	alzheimer disease|alzheimer's disease 1|cerebral amyloid angiopathy, app-related	0	.	.	1
APPL1	ENSG00000157500	gene with protein product	1	0	0	.	0	.	{Maturity-onset diabetes of the young, type 14}	1	0	0	0	.	0	.	MODY	1	0	0	0	.	0	.	.	0	5	0	0	0	.	0	.	Diabetes|Diabetes Mellitus|Liver Cirrhosis, Experimental	1,2	2	0	0	2	maturity-onset diabetes of the young|maturity-onset diabetes of the young, type 14	0	.	.	1
APPL2	ENSG00000136044	gene with protein product	0	0	0	.	0	.	.	0	0	0	0	.	0	.	.	.	0	0	0	.	0	.	.	0	12	0	0	0	.	0	.	Drug abuse|Drug Dependence|Drug habituation	1,2	0	0	0	0	.	0	.	.	.
APRT	ENSG00000198931	gene with protein product	1	0	0	.	0	.	Adenine phosphoribosyltransferase deficiency	1	0	0	0	.	0	.	Adenine phosphoribosyltransferase deficiency	1	0	0	0	.	0	.	.	0	21	0	0	0	.	0	.	2,8-Dihydroxyadenine Urolithiasis|Adenine phosphoribosyltransferase deficiency|Breast Carcinoma	1,2	2	0	0	0	.	0	.	adenine phosphoribosyltransferase deficiency|dihydroxyadeninuria	1
APTX	ENSG00000137074	gene with protein product	1	0	1	Ataxia, early-onset, with oculomotor apraxia and hypoalbuminemia	0	.	.	1	0	0	1	Ataxia-oculomotor apraxia type 1	0	.	.	1	1	0	1	ATAXIA WITH OCULOMOTOR APRAXIA 1	0	.	.	0	4	0	0	4	ATAXIA, EARLY-ONSET, WITH OCULOMOTOR APRAXIA AND HYPOALBUMINEMIA|Dystonia|Inherited neuropathies	0	.	.	1,2	1	0	0	1	ataxia, early-onset, with oculomotor apraxia and hypoalbuminemia	0	.	.	1
AQP1	ENSG00000240583	gene with protein product	2	0	0	.	0	.	[Aquaporin-1 deficiency]|[Blood group, Colton]	0	0	0	0	.	0	.	.	.	0	0	0	.	0	.	.	0	35	0	0	0	.	1	Familial primary pulmonary hypertension	.	1,2	1	0	0	0	.	0	.	blood group, colton system	1
AQP2	ENSG00000167580	gene with protein product	1	0	1	Diabetes insipidus, nephrogenic, 2	0	.	.	1	0	0	0	.	0	.	Nephrogenic diabetes insipidus	1	0	0	0	.	0	.	.	0	9	0	0	0	.	0	.	Acquired Nephrogenic Diabetes Insipidus|ADH-Resistant Diabetes Insipidus|Cardiomyopathies	1,2	1	0	0	1	diabetes insipidus, nephrogenic, autosomal	0	.	.	1
AQP3	ENSG00000165272	gene with protein product	1	0	0	.	0	.	[Blood group GIL]	0	0	0	0	.	0	.	.	.	0	0	0	.	0	.	.	0	12	0	0	0	.	0	.	Bladder Neoplasm|Esophageal Neoplasms|Lymphatic Metastasis	1,2	0	0	0	0	.	0	.	.	.
AQP4	ENSG00000171885	gene with protein product	0	0	0	.	0	.	.	0	0	0	0	.	0	.	.	.	0	0	0	.	0	.	.	0	14	0	1	8	Complex Partial Status Epilepticus|Grand Mal Status Epilepticus|Neuromyelitis Optica	0	.	.	1,2	0	0	0	0	.	0	.	.	.
AQP5	ENSG00000161798	gene with protein product	1	0	0	.	0	.	Palmoplantar keratoderma, Bothnian type	1	0	0	0	.	0	.	Non-epidermolytic palmoplantar keratoderma	1	0	0	0	.	0	.	.	0	4	0	0	0	.	0	.	Diaphragmatic Hernia|Diffuse palmoplantar keratoderma, Bothnian type|Keratoderma, Palmoplantar	1,2	1	0	0	0	.	0	.	palmoplantar keratoderma, bothnian type	1
AQP5-AS1	ENSG00000257588	RNA, long non-coding	0	0	0	.	0	.	.	0	0	0	0	.	0	.	.	.	0	0	0	.	0	.	.	0	0	0	0	0	.	0	.	.	.	2	0	0	1	diabetes insipidus, nephrogenic, autosomal	0	.	.	1
AQP7	ENSG00000165269	gene with protein product	1	0	0	.	0	.	[Glycerol quantitative trait locus]	0	0	0	0	.	0	.	.	.	0	0	0	.	0	.	.	0	2	0	0	0	.	0	.	Liver Cirrhosis, Experimental|Obesity	1,2	1	0	0	0	.	0	.	glycerol quantitative trait locus	1
AQP8	ENSG00000103375	gene with protein product	0	0	0	.	0	.	.	0	0	0	0	.	0	.	.	.	0	0	0	.	0	.	.	0	1	0	0	0	.	0	.	Malignant neoplasm of breast	1	0	0	0	0	.	0	.	.	.
AQP9	ENSG00000103569	gene with protein product	0	0	0	.	0	.	.	0	0	0	0	.	0	.	.	.	0	0	0	.	0	.	.	0	15	0	5	5	Arsenic Encephalopathy|Arsenic Induced Polyneuropathy|Arsenic Poisoning	0	.	.	1,2	0	0	0	0	.	0	.	.	.
AR	ENSG00000169083	gene with protein product	5	0	1	Spinal and bulbar muscular atrophy of Kennedy	0	.	.	4	0	0	1	Kennedy disease	0	.	.	1	2	0	2	ANDROGEN INSENSITIVITY SYNDROME|SPINAL AND BULBAR MUSCULAR ATROPHY	0	.	.	0	57	0	0	2	Bulbo-Spinal Atrophy, X-Linked|Bulbospinal Neuronopathy	0	.	.	1,2	8	0	0	1	spinal and bulbar muscular atrophy, x-linked 1	0	.	.	1
ARAF	ENSG00000078061	gene with protein product	0	0	0	.	0	.	.	0	0	0	0	.	0	.	.	.	0	0	0	.	0	.	.	0	6	0	0	0	.	0	.	Adenocarcinoma of large intestine|Adenocarcinoma of lung (disorder)|Breast Carcinoma	1,2	1	0	0	1	pallister-killian syndrome	0	.	.	1
ARAP3	ENSG00000120318	gene with protein product	0	0	0	.	0	.	.	0	0	0	0	.	0	.	.	.	0	0	0	.	0	.	.	0	3	0	2	0	.	0	.	.	1,2	0	0	0	0	.	0	.	.	.
ARC	ENSG00000198576	gene with protein product	0	0	0	.	0	.	.	0	0	0	0	.	0	.	.	.	0	0	0	.	0	.	.	0	14	0	0	9	Acute Confusional Senile Dementia|Alzheimer Disease, Early Onset|Alzheimer Disease, Late Onset	0	.	.	1,2	0	0	0	0	.	0	.	.	.
ARCN1	ENSG00000095139	gene with protein product	1	0	1	Short stature, rhizomelic, with microcephaly, micrognathia, and developmental delay	1	Short stature, rhizomelic, with microcephaly, micrognathia, and developmental delay	.	0	0	0	0	.	0	.	.	.	1	0	1	Microcephalic dwarfism	0	.	.	0	8	0	0	7	Abnormal coordination|Ataxia|Ataxia, Appendicular	0	.	.	1,2	1	0	0	0	.	0	.	short stature, rhizomelic, with microcephaly, micrognathia, and developmental delay	1
AREG	ENSG00000109321	gene with protein product	0	0	0	.	0	.	.	0	0	0	0	.	0	.	.	.	0	0	0	.	0	.	.	0	32	0	6	0	.	4	Alveolitis, Fibrosing|Asthma|Non-Small Cell Lung Carcinoma	.	1,2	0	0	0	0	.	0	.	.	.
AREL1	ENSG00000119682	gene with protein product	0	0	0	.	0	.	.	0	0	0	0	.	0	.	.	.	0	0	0	.	0	.	.	0	0	0	0	0	.	0	.	.	.	1	0	0	0	.	0	.	endometrial cancer	1
ARF1	ENSG00000143761	gene with protein product	1	0	1	Periventricular nodular heterotopia 8	0	.	.	1	0	0	1	Periventricular nodular heterotopia	0	.	.	1	2	0	1	PERIVENTRICULAR NODULAR HETEROTOPIA 8	0	.	.	0	8	0	0	1	Periventricular Nodular Heterotopia	0	.	.	1,2	2	0	0	2	periventricular nodular heterotopia|periventricular nodular heterotopia 8	0	.	.	1
ARFGAP1	ENSG00000101199	gene with protein product	0	0	0	.	0	.	.	0	0	0	0	.	0	.	.	.	0	0	0	.	0	.	.	0	4	1	0	1	nervous system disorder	0	.	.	2	0	0	0	0	.	0	.	.	.
ARFGAP2	ENSG00000149182	gene with protein product	0	0	0	.	0	.	.	0	0	0	0	.	0	.	.	.	0	0	0	.	0	.	.	0	4	0	0	0	.	0	.	Disease Exacerbation|Hereditary Diffuse Gastric Cancer|Malignant neoplasm of stomach	1,2	0	0	0	0	.	0	.	.	.
ARFGEF1	ENSG00000066777	gene with protein product	0	0	0	.	0	.	.	0	0	0	0	.	0	.	.	.	0	0	0	.	0	.	.	0	0	0	0	0	.	0	.	.	.	4	0	0	3	disease of mental health|joubert syndrome 21|seizure disorder	1	joubert syndrome 21	.	1,2
ARFGEF1-DT	ENSG00000271966	RNA, long non-coding	0	0	0	.	0	.	.	0	0	0	0	.	0	.	.	.	0	0	0	.	0	.	.	0	0	0	0	0	.	0	.	.	.	1	0	0	1	benign epilepsy with centrotemporal spikes	0	.	.	1
ARFGEF2	ENSG00000124198	gene with protein product	1	0	1	Periventricular heterotopia with microcephaly	0	.	.	1	0	0	1	Periventricular nodular heterotopia	0	.	.	1	1	0	1	PERIVENTRICULAR HETEROTOPIA WITH MICROCEPHALY	0	.	.	0	2	0	0	1	Heterotopia, Periventricular, Autosomal Recessive	0	.	.	1	3	0	0	3	nodular neuronal heterotopia|periventricular heterotopia with microcephaly, autosomal recessive|periventricular nodular heterotopia	0	.	.	1
ARG1	ENSG00000118520	gene with protein product	1	0	1	Argininemia	0	.	.	1	0	0	0	.	0	.	Argininemia	1	1	0	1	ARGININEMIA	0	.	.	0	20	0	2	2	Hyperargininemia|Myopathy	4	Asbestosis|Asthma|Pulmonary Fibrosis - from Asbestos Exposure	.	1,2	1	0	0	1	argininemia	0	.	.	1
ARG2	ENSG00000081181	gene with protein product	0	0	0	.	0	.	.	0	0	0	0	.	0	.	.	.	0	0	0	.	0	.	.	0	9	0	1	0	.	2	Asthma|Pulmonary Hypertension	.	1,2	0	0	0	0	.	0	.	.	.
ARHGAP1	ENSG00000175220	gene with protein product	0	0	0	.	0	.	.	0	0	0	0	.	0	.	.	.	0	0	0	.	0	.	.	0	1	0	0	0	.	0	.	Schizophrenia	1	0	0	0	0	.	0	.	.	.
ARHGAP10	ENSG00000071205	gene with protein product	0	0	0	.	0	.	.	0	0	0	0	.	0	.	.	.	0	0	0	.	0	.	.	0	4	1	0	0	.	0	.	Atrial Fibrillation|familial atrial fibrillation|Paroxysmal atrial fibrillation	2	0	0	0	0	.	0	.	.	.
ARHGAP11A	ENSG00000198826	gene with protein product	0	0	0	.	0	.	.	0	0	0	0	.	0	.	.	.	0	0	0	.	0	.	.	0	2	0	0	0	.	0	.	Liver carcinoma|Malignant neoplasm of breast	1	0	0	0	0	.	0	.	.	.
ARHGAP15	ENSG00000075884	gene with protein product	0	0	0	.	0	.	.	0	0	0	0	.	0	.	.	.	0	0	0	.	0	.	.	0	2	1	0	0	.	0	.	Diverticular Bleeding|Diverticular Diseases	2	0	0	0	0	.	0	.	.	.
ARHGAP18	ENSG00000146376	gene with protein product	0	0	0	.	0	.	.	0	0	0	0	.	0	.	.	.	0	0	0	.	0	.	.	0	1	0	0	0	.	0	.	Schizophrenia	1	0	0	0	0	.	0	.	.	.
ARHGAP23	ENSG00000275832	gene with protein product	0	0	0	.	0	.	.	0	0	0	0	.	0	.	.	.	0	0	0	.	0	.	.	0	2	0	0	0	.	0	.	Polycystic Ovary Syndrome|Sclerocystic Ovaries	1,2	0	0	0	0	.	0	.	.	.
ARHGAP24	ENSG00000138639	gene with protein product	0	0	0	.	0	.	.	1	0	0	0	.	0	.	Genetic steroid-resistant nephrotic syndrome	1	0	0	0	.	0	.	.	0	3	0	0	0	.	0	.	Focal glomerulosclerosis|Focal Segmental Glomerulosclerosis, Not Otherwise Specified|NEPHROTIC SYNDROME, STEROID-RESISTANT, AUTOSOMAL RECESSIVE	1,2	1	0	0	0	.	0	.	genetic steroid-resistant nephrotic syndrome	1
ARHGAP26	ENSG00000145819	gene with protein product	1	0	0	.	0	.	Leukemia, juvenile myelomonocytic, somatic	0	0	0	0	.	0	.	.	.	0	0	0	.	0	.	.	0	1	1	0	0	.	0	.	Juvenile Myelomonocytic Leukemia|Leukemia, Myelocytic, Acute|MYELODYSPLASTIC SYNDROME	2	1	0	1	0	.	0	.	.	1
ARHGAP28	ENSG00000088756	gene with protein product	0	0	0	.	0	.	.	0	0	0	0	.	0	.	.	.	0	0	0	.	0	.	.	0	2	1	0	0	.	0	.	Endometrioma|Endometriosis	2	0	0	0	0	.	0	.	.	.
ARHGAP29	ENSG00000137962	gene with protein product	0	0	0	.	0	.	.	1	0	0	0	.	0	.	Cleft lip/palate	1	0	0	0	.	0	.	.	0	5	0	2	0	.	0	.	.	1,2	1	0	0	0	.	0	.	cleft lip/palate	1
ARHGAP30	ENSG00000186517	gene with protein product	0	0	0	.	0	.	.	0	0	0	0	.	0	.	.	.	0	0	0	.	0	.	.	0	3	0	0	0	.	0	.	Liver Cirrhosis, Experimental|Polycystic Ovary Syndrome|Sclerocystic Ovaries	1,2	0	0	0	0	.	0	.	.	.
ARHGAP31	ENSG00000031081	gene with protein product	1	0	1	Adams-Oliver syndrome 1	0	.	.	1	0	0	0	.	0	.	Adams-Oliver syndrome	1	1	0	0	.	0	.	ADAMS-OLIVER SYNDROME 1	0	2	0	0	0	.	0	.	Adams Oliver syndrome|Adams-Oliver syndrome 1|Congenital defect of skull and scalp	1	2	0	2	2	adams-oliver syndrome|adams-oliver syndrome 1	0	.	.	1
ARHGAP32	ENSG00000134909	gene with protein product	0	0	0	.	0	.	.	0	0	0	0	.	0	.	.	.	0	0	0	.	0	.	.	0	1	0	0	0	.	0	.	Schizophrenia	1	0	0	0	0	.	0	.	.	.
ARHGAP35	ENSG00000160007	gene with protein product	0	0	0	.	0	.	.	0	0	0	0	.	0	.	.	.	1	0	0	.	0	.	ARHGAP35-related developmental disorder (monoallelic)	0	1	0	0	0	.	0	.	Adenocarcinoma of lung (disorder)	1	0	0	0	0	.	0	.	.	.
ARHGAP4	ENSG00000089820	gene with protein product	0	0	0	.	0	.	.	0	0	0	0	.	0	.	.	.	0	0	0	.	0	.	.	0	2	1	2	0	.	0	.	.	2	0	0	0	0	.	0	.	.	.
ARHGAP45	ENSG00000180448	gene with protein product	0	0	0	.	0	.	.	0	0	0	0	.	0	.	.	.	0	0	0	.	0	.	.	0	4	0	0	0	.	0	.	Benign Neoplasm|Malignant Neoplasms|Neoplasms	1,2	0	0	0	0	.	0	.	.	.
ARHGAP6	ENSG00000047648	gene with protein product	0	0	0	.	0	.	.	0	0	0	0	.	0	.	.	.	0	0	0	.	0	.	.	0	2	0	0	0	.	0	.	Prostate cancer, familial|PROSTATE CANCER, HEREDITARY, 1	1,2	2	0	0	0	.	0	.	amelogenesis imperfecta|amelogenesis imperfecta, type ie	1
ARHGAP9	ENSG00000123329	gene with protein product	0	0	0	.	0	.	.	0	0	0	0	.	0	.	.	.	0	0	0	.	0	.	.	0	2	1	0	0	.	0	.	Coronary Artery Vasospasm|Liver Cirrhosis, Experimental	2	1	0	0	1	charcot-marie-tooth disease, axonal, type 2u	0	.	.	1
ARHGDIA	ENSG00000141522	gene with protein product	1	0	1	Nephrotic syndrome, type 8	0	.	.	1	0	0	0	.	0	.	Genetic steroid-resistant nephrotic syndrome	1	0	0	0	.	0	.	.	0	11	0	2	0	.	0	.	.	1,2	2	0	1	0	.	0	.	.	1
ARHGDIB	ENSG00000111348	gene with protein product	0	0	0	.	0	.	.	0	0	0	0	.	0	.	.	.	0	0	0	.	0	.	.	0	4	1	2	0	.	0	.	.	2	0	0	0	0	.	0	.	.	.
ARHGEF1	ENSG00000076928	gene with protein product	1	1	0	.	1	?Immunodeficiency 62	.	0	0	0	0	.	0	.	.	.	0	0	0	.	0	.	.	1	0	0	0	0	.	0	.	.	.	1	0	1	0	.	1	immunodeficiency 62	.	1
ARHGEF10	ENSG00000104728	gene with protein product	1	0	1	?Slowed nerve conduction velocity, AD	0	.	.	1	0	0	1	Autosomal dominant slowed nerve conduction velocity	0	.	.	1	0	0	0	.	0	.	.	0	4	0	0	1	Slowed Nerve Conduction Velocity, Autosomal Dominant	0	.	.	1,2	1	0	0	1	slowed nerve conduction velocity, autosomal dominant	0	.	.	1
ARHGEF11	ENSG00000132694	gene with protein product	0	0	0	.	0	.	.	0	0	0	0	.	0	.	.	.	0	0	0	.	0	.	.	0	1	0	0	0	.	0	.	Schizophrenia	1	0	0	0	0	.	0	.	.	.
ARHGEF12	ENSG00000196914	gene with protein product	0	0	0	.	0	.	.	0	0	0	0	.	0	.	.	.	0	0	0	.	0	.	.	0	1	1	0	0	.	0	.	Weight Gain	2	0	0	0	0	.	0	.	.	.
ARHGEF18	ENSG00000104880	gene with protein product	1	0	0	.	0	.	Retinitis pigmentosa 78	1	0	0	0	.	0	.	Retinitis pigmentosa	1	0	0	0	.	0	.	.	0	2	0	0	0	.	0	.	Retinitis Pigmentosa|RETINITIS PIGMENTOSA 78	1	2	0	0	2	retinitis pigmentosa|retinitis pigmentosa 78	0	.	.	1
ARHGEF2	ENSG00000116584	gene with protein product	1	0	1	?Neurodevelopmental disorder with midbrain and hindbrain malformations	0	.	.	0	0	0	0	.	0	.	.	.	0	0	0	.	0	.	.	0	1	0	0	0	.	0	.	NEURODEVELOPMENTAL DISORDER WITH MIDBRAIN AND HINDBRAIN MALFORMATIONS	1	1	0	0	1	neurodevelopmental disorder with midbrain and hindbrain malformations	0	.	.	1
ARHGEF28	ENSG00000214944	gene with protein product	0	0	0	.	0	.	.	0	0	0	0	.	0	.	.	.	0	0	0	.	0	.	.	0	1	1	0	1	Amyotrophic Lateral Sclerosis	0	.	.	2	0	0	0	0	.	0	.	.	.
ARHGEF39	ENSG00000137135	gene with protein product	0	0	0	.	0	.	.	0	0	0	0	.	0	.	.	.	0	0	0	.	0	.	.	0	1	0	0	0	.	0	.	Liver carcinoma	1	0	0	0	0	.	0	.	.	.
ARHGEF5	ENSG00000050327	gene with protein product	0	0	0	.	0	.	.	0	0	0	0	.	0	.	.	.	0	0	0	.	0	.	.	0	2	0	0	0	.	0	.	Malignant neoplasm of prostate|Prostatic Neoplasms	1,2	0	0	0	0	.	0	.	.	.
ARHGEF6	ENSG00000129675	gene with protein product	0	0	0	.	0	.	.	1	0	0	1	X-linked non-syndromic intellectual disability	0	.	.	1	1	0	1	MENTAL RETARDATION X-LINKED TYPE 46	0	.	.	0	4	0	0	4	Mental Retardation, X-Linked|Mental Retardation, X-Linked 1|Mental Retardation, X-Linked 46	0	.	.	1	1	0	0	1	non-syndromic x-linked intellectual disability	0	.	.	1
ARHGEF9	ENSG00000131089	gene with protein product	1	0	1	Developmental and epileptic encephalopathy 8	0	.	.	1	0	0	1	Hyperekplexia-epilepsy syndrome	0	.	.	1	1	0	0	.	0	.	ARHGEF9-related developmental disorder (X-linked dominant)	0	2	0	0	2	Hyperekplexia and Epilepsy|Mental Retardation, X-Linked	0	.	.	1	2	0	0	2	developmental and epileptic encephalopathy 8|x-linked intellectual disability-epilepsy syndrome	1	developmental and epileptic encephalopathy 8	.	1
ARID1A	ENSG00000117713	gene with protein product	1	0	1	Coffin-Siris syndrome 2	0	.	.	1	0	0	1	Coffin-Siris syndrome	0	.	.	1	1	0	1	COFFIN-SIRIS SYNDROME	0	.	.	0	42	0	7	1	Coffin-Siris syndrome	0	.	.	1,2	3	0	0	2	coffin-siris syndrome 1|coffin-siris syndrome 2	0	.	.	1
ARID1B	ENSG00000049618	gene with protein product	1	0	1	Coffin-Siris syndrome 1	1	Coffin-Siris syndrome 1	.	2	0	0	1	Coffin-Siris syndrome	0	.	.	1	1	0	1	COFFIN SIRIS SYNDROME	0	.	.	0	10	0	0	6	Aura|Awakening Epilepsy|Coffin-Siris syndrome	0	.	.	1,2	17	0	0	8	cervical dystonia|coffin-siris syndrome 1|corpus callosum, agenesis of	0	.	.	1,2
ARID2	ENSG00000189079	gene with protein product	1	0	1	Coffin-Siris syndrome 6	0	.	.	1	0	0	1	Coffin-Siris syndrome	0	.	.	1	1	0	0	.	0	.	ARID2-Coffin-Siris like disorder	0	4	0	0	1	Coffin-Siris syndrome	0	.	.	1,2	2	0	0	2	coffin-siris syndrome 1|coffin-siris syndrome 6	0	.	.	1
ARID4A	ENSG00000032219	gene with protein product	0	0	0	.	0	.	.	0	0	0	0	.	0	.	.	.	0	0	0	.	0	.	.	0	2	0	0	0	.	0	.	Malignant neoplasm of prostate|Prostatic Neoplasms	1,2	0	0	0	0	.	0	.	.	.
ARID4B	ENSG00000054267	gene with protein product	0	0	0	.	0	.	.	0	0	0	0	.	0	.	.	.	0	0	0	.	0	.	.	0	1	1	0	0	.	0	.	Adenoid Cystic Carcinoma	2	0	0	0	0	.	0	.	.	.
ARID5B	ENSG00000150347	gene with protein product	0	0	0	.	0	.	.	0	0	0	0	.	0	.	.	.	0	0	0	.	0	.	.	0	8	0	5	0	.	0	.	.	1,2	0	0	0	0	.	0	.	.	.
ARL11	ENSG00000152213	gene with protein product	0	0	0	.	0	.	.	1	0	0	0	.	0	.	B-cell chronic lymphocytic leukemia	1	0	0	0	.	0	.	.	0	5	0	1	0	.	0	.	.	1,2	1	0	1	0	.	0	.	.	1
ARL13B	ENSG00000169379	gene with protein product	1	0	1	Joubert syndrome 8	1	Joubert syndrome 8	.	1	0	0	1	Joubert syndrome	0	.	.	1	0	0	0	.	0	.	.	0	5	0	0	2	Intellectual Disability|JOUBERT SYNDROME 8 (disorder)	0	.	.	1,2	2	0	0	2	joubert syndrome 1|joubert syndrome 8	2	joubert syndrome 1|joubert syndrome 8	.	1
ARL14EP	ENSG00000152219	gene with protein product	0	0	0	.	0	.	.	0	0	0	0	.	0	.	.	.	1	0	1	AUTOSOMAL RECESSIVE MENTAL RETARDATION	0	.	.	0	4	1	0	4	Intellectual Disability|Mental deficiency|Mental Retardation, Psychosocial	0	.	.	2	0	0	0	0	.	0	.	.	.
ARL14EP-DT	ENSG00000254532	RNA, long non-coding	0	0	0	.	0	.	.	0	0	0	0	.	0	.	.	.	0	0	0	.	0	.	.	0	0	0	0	0	.	0	.	.	.	1	0	0	0	.	0	.	hypogonadotropic hypogonadism 24 without anosmia	1
ARL2	ENSG00000213465	gene with protein product	1	0	0	.	0	.	?Microcornea, rod-cone dystrophy, cataract, and posterior staphyloma 1	0	0	0	0	.	0	.	.	.	0	0	0	.	0	.	.	0	1	1	0	0	.	0	.	melanoma	2	1	0	0	0	.	0	.	microcornea, rod-cone dystrophy, cataract, and posterior staphyloma 1	1
ARL2BP	ENSG00000102931	gene with protein product	1	0	0	.	0	.	Retinitis pigmentosa with or without situs inversus	1	0	0	0	.	0	.	Retinitis pigmentosa	1	0	0	0	.	0	.	.	0	3	0	0	0	.	0	.	Hereditary retinal dystrophy|Retinitis Pigmentosa|RETINITIS PIGMENTOSA 82 WITH OR WITHOUT SITUS INVERSUS	1	3	0	0	3	cone-rod dystrophy 2|retinitis pigmentosa|retinitis pigmentosa 82 with or without situs inversus	0	.	.	1
ARL2-SNX15	ENSG00000273003	readthrough	0	0	0	.	0	.	.	0	0	0	0	.	0	.	.	.	0	0	0	.	0	.	.	0	0	0	0	0	.	0	.	.	.	1	0	0	0	.	0	.	microcornea, rod-cone dystrophy, cataract, and posterior staphyloma 1	1
ARL3	ENSG00000138175	gene with protein product	2	0	1	Joubert syndrome 35	0	.	.	2	0	0	1	Joubert syndrome	0	.	.	1	1	0	1	JOUBERT SYNDROME	0	.	.	0	6	0	0	0	.	0	.	Familial aplasia of the vermis|Joubert syndrome 1|JOUBERT SYNDROME 17	1	6	0	0	6	cone-rod dystrophy 2|cone-rod dystrophy 6|joubert syndrome 1	2	joubert syndrome 1|joubert syndrome 35	.	1
ARL5B	ENSG00000165997	gene with protein product	0	0	0	.	0	.	.	0	0	0	0	.	0	.	.	.	0	0	0	.	0	.	.	0	1	1	0	0	.	0	.	melanoma	2	0	0	0	0	.	0	.	.	.
ARL6	ENSG00000113966	gene with protein product	3	0	2	Bardet-Biedl syndrome 3|{Bardet-Biedl syndrome 1, modifier of}	0	.	.	2	0	0	0	.	0	.	Bardet-Biedl syndrome|Retinitis pigmentosa	1	2	0	2	BARDET-BIEDL SYNDROME TYPE 3|RETINITIS PIGMENTOSA TYPE 55	0	.	.	0	7	0	0	3	Bardet-Biedl Syndrome|Bardet-Biedl syndrome 1 (disorder)|Bardet-Biedl syndrome 3	0	.	.	1,2	5	0	0	5	bardet-biedl syndrome|bardet-biedl syndrome 1|bardet-biedl syndrome 3	0	.	.	1
ARL6IP1	ENSG00000170540	gene with protein product	1	0	1	?Spastic paraplegia 61, autosomal recessive	0	.	.	1	0	0	1	Autosomal recessive spastic paraplegia type 61	0	.	.	1	0	0	0	.	0	.	.	0	4	0	0	1	Spastic Paraplegia	0	.	.	1,2	1	0	0	1	spastic paraplegia 61, autosomal recessive	1	spastic paraplegia 61, autosomal recessive	.	1
ARL6IP5	ENSG00000144746	gene with protein product	0	0	0	.	0	.	.	0	0	0	0	.	0	.	.	.	0	0	0	.	0	.	.	0	8	0	0	0	.	0	.	Drug Withdrawal Symptoms|Hereditary Diffuse Gastric Cancer|Malignant neoplasm of stomach	1,2	0	0	0	0	.	0	.	.	.
ARL6IP6	ENSG00000177917	gene with protein product	0	0	0	.	0	.	.	1	0	0	0	.	0	.	Cutis marmorata telangiectatica congenita	1	0	0	0	.	0	.	.	0	1	0	0	0	.	0	.	Cutis marmorata telangiectatica congenita	1	1	0	0	0	.	0	.	cutis marmorata telangiectatica congenita	1
ARL8A	ENSG00000143862	gene with protein product	0	0	0	.	0	.	.	0	0	0	0	.	0	.	.	.	0	0	0	.	0	.	.	0	1	1	0	0	.	0	.	Liver Cirrhosis, Experimental	2	0	0	0	0	.	0	.	.	.
ARMC2	ENSG00000118690	gene with protein product	1	0	0	.	0	.	Spermatogenic failure 38	1	0	0	0	.	0	.	Non-syndromic male infertility due to sperm motility disorder	1	0	0	0	.	0	.	.	0	0	0	0	0	.	0	.	.	.	3	0	0	0	.	0	.	male infertility with teratozoospermia due to single gene mutation|non-syndromic male infertility due to sperm motility disorder|spermatogenic failure 38	1
ARMC2-AS1	ENSG00000230290	RNA, long non-coding	0	0	0	.	0	.	.	0	0	0	0	.	0	.	.	.	0	0	0	.	0	.	.	0	0	0	0	0	.	0	.	.	.	2	0	0	0	.	0	.	male infertility with teratozoospermia due to single gene mutation|spermatogenic failure 38	1
ARMC5	ENSG00000140691	gene with protein product	1	0	1	ACTH-independent macronodular adrenal hyperplasia 2	0	.	.	1	0	0	0	.	0	.	Cushing syndrome due to macronodular adrenal hyperplasia	1	0	0	0	.	0	.	.	0	2	0	0	0	.	0	.	Acth-Independent Macronodular Adrenal Hyperplasia|ACTH-INDEPENDENT MACRONODULAR ADRENAL HYPERPLASIA 2	1	2	0	0	0	.	0	.	acth-independent macronodular adrenal hyperplasia|acth-independent macronodular adrenal hyperplasia 2	1
ARMC9	ENSG00000135931	gene with protein product	1	0	1	Joubert syndrome 30	1	Joubert syndrome 30	.	1	0	0	1	Joubert syndrome	0	.	.	1	1	0	1	Joubert syndrome 30	0	.	.	0	4	0	0	1	Intellectual Disability	0	.	.	1,2	2	0	0	2	joubert syndrome 1|joubert syndrome 30	2	joubert syndrome 1|joubert syndrome 30	.	1
ARMCX1	ENSG00000126947	gene with protein product	0	0	0	.	0	.	.	0	0	0	0	.	0	.	.	.	0	0	0	.	0	.	.	0	1	1	0	0	.	0	.	Liver Cirrhosis, Experimental	2	0	0	0	0	.	0	.	.	.
ARMCX5-GPRASP2	ENSG00000271147	readthrough	0	0	0	.	0	.	.	0	0	0	0	.	0	.	.	.	0	0	0	.	0	.	.	0	0	0	0	0	.	0	.	.	.	1	0	0	1	deafness, x-linked 7	0	.	.	1
ARMH3	ENSG00000120029	gene with protein product	0	0	0	.	0	.	.	0	0	0	0	.	0	.	.	.	0	0	0	.	0	.	.	0	4	1	0	0	.	0	.	Atrial Fibrillation|familial atrial fibrillation|Paroxysmal atrial fibrillation	2	0	0	0	0	.	0	.	.	.
ARMS2	ENSG00000254636	gene with protein product	1	0	0	.	0	.	{Macular degeneration, age-related, 8}	1	1	0	0	.	0	.	NON RARE IN EUROPE: Age-related macular degeneration	2	0	0	0	.	0	.	.	0	1	0	0	0	.	0	.	Age related macular degeneration|MACULAR DEGENERATION, AGE-RELATED, 8	1	1	0	0	1	macular degeneration, age-related, 8	0	.	.	1
ARNT	ENSG00000143437	gene with protein product	0	0	0	.	0	.	.	0	0	0	0	.	0	.	.	.	0	0	0	.	0	.	.	0	20	0	3	0	.	0	.	.	1,2	0	0	0	0	.	0	.	.	.
ARNT2	ENSG00000172379	gene with protein product	1	0	1	?Webb-Dattani syndrome	0	.	.	1	0	0	1	Septo-optic dysplasia spectrum	0	.	.	1	1	0	0	.	0	.	ARNT2-associated hypopituitarism, post-natal microcephaly, visual and renal anomalies	0	7	0	0	1	Septo-Optic Dysplasia	0	.	.	1,2	2	0	0	1	septooptic dysplasia	0	.	.	1
ARNTL	ENSG00000133794	gene with protein product	0	0	0	.	0	.	.	0	0	0	0	.	0	.	.	.	0	0	0	.	0	.	.	0	13	0	0	1	Hyperargininemia	0	.	.	1,2	0	0	0	0	.	0	.	.	.
ARNTL2	ENSG00000029153	gene with protein product	0	0	0	.	0	.	.	0	0	0	0	.	0	.	.	.	0	0	0	.	0	.	.	0	2	0	0	0	.	0	.	Alcohol abuse|Bipolar Disorder	1,2	0	0	0	0	.	0	.	.	.
ARPC1B	ENSG00000130429	gene with protein product	1	1	0	.	1	Immunodeficiency 71 with inflammatory disease and congenital thrombocytopenia	.	0	0	0	0	.	0	.	.	.	0	0	0	.	0	.	.	1	3	0	0	0	.	0	.	Blood Platelet Disorders|Liver Cirrhosis, Experimental|PLATELET ABNORMALITIES WITH EOSINOPHILIA AND IMMUNE-MEDIATED INFLAMMATORY DISEASE	1,2	3	0	3	0	.	0	.	.	1
ARPC2	ENSG00000163466	gene with protein product	0	0	0	.	0	.	.	0	0	0	0	.	0	.	.	.	0	0	0	.	0	.	.	0	1	0	0	0	.	0	.	Ulcerative Colitis	1	0	0	0	0	.	0	.	.	.
ARR3	ENSG00000120500	gene with protein product	1	0	0	.	0	.	Myopia 26, X-linked, female-limited	0	0	0	0	.	0	.	.	.	0	0	0	.	0	.	.	0	1	0	0	0	.	0	.	MYOPIA 26, X-LINKED, FEMALE-LIMITED	1	1	0	0	0	.	0	.	myopia 26, x-linked, female-limited	1
ARRB1	ENSG00000137486	gene with protein product	0	0	0	.	0	.	.	0	0	0	0	.	0	.	.	.	0	0	0	.	0	.	.	0	5	0	0	1	Social Anhedonia	0	.	.	1,2	0	0	0	0	.	0	.	.	.
ARRB2	ENSG00000141480	gene with protein product	0	0	0	.	0	.	.	0	0	0	0	.	0	.	.	.	0	0	0	.	0	.	.	0	8	0	0	0	.	0	.	Amphetamine Abuse|Amphetamine Addiction|Amphetamine-Related Disorders	1,2	0	0	0	0	.	0	.	.	.
ARRDC3	ENSG00000113369	gene with protein product	0	0	0	.	0	.	.	0	0	0	0	.	0	.	.	.	0	0	0	.	0	.	.	0	5	0	0	0	.	0	.	Breast Carcinoma|Malignant neoplasm of breast|Mammary Carcinoma, Human	1,2	0	0	0	0	.	0	.	.	.
ARSA	ENSG00000100299	gene with protein product	1	0	1	Metachromatic leukodystrophy	0	.	.	4	0	0	3	Metachromatic leukodystrophy, adult form|Metachromatic leukodystrophy, juvenile form|Metachromatic leukodystrophy, late infantile form	0	.	.	1,2	1	0	1	ARYLSULFATASE A DEFICIENCY	0	.	.	0	8	0	0	5	Arylsulfatase A Deficiency|Leukodystrophy, Metachromatic|Metachromatic Leukodystrophy, Adult-Type (disorder)	0	.	.	1	5	0	0	5	leukodystrophy|metachromatic leukodystrophy|metachromatic leukodystrophy, adult form	0	.	.	1
ARSB	ENSG00000113273	gene with protein product	1	0	1	Mucopolysaccharidosis type VI (Maroteaux-Lamy)	1	Mucopolysaccharidosis type VI (Maroteaux-Lamy)	.	2	0	0	0	.	0	.	Mucopolysaccharidosis type 6, rapidly progressing|Mucopolysaccharidosis type 6, slowly progressing	1	1	0	1	MUCOPOLYSACCHARIDOSIS TYPE 6	0	.	.	0	1	0	0	0	.	0	.	hearing impairment|Mucopolysaccharidosis VI	1	4	0	0	2	metachromatic leukodystrophy|mucopolysaccharidosis, type vi	1	mucopolysaccharidosis, type vi	.	1
ARSG	ENSG00000141337	gene with protein product	1	0	0	.	0	.	Usher syndrome, type IV	1	0	0	0	.	0	.	Usher syndrome type 3	1	0	0	0	.	0	.	.	0	3	0	0	2	Neuronal Ceroid-Lipofuscinoses|Usher Syndrome, Type III	0	.	.	1	4	0	0	0	.	0	.	retinitis pigmentosa-deafness syndrome|usher syndrome|usher syndrome, type iiia	1
ARSI	ENSG00000183876	gene with protein product	0	0	0	.	0	.	.	1	0	0	1	Autosomal recessive spastic paraplegia type 66	0	.	.	1	0	0	0	.	0	.	.	0	0	0	0	0	.	0	.	.	.	1	0	0	1	autosomal recessive spastic paraplegia type 66	1	autosomal recessive spastic paraplegia type 66	.	1
ARSJ	ENSG00000180801	gene with protein product	0	0	0	.	0	.	.	0	0	0	0	.	0	.	.	.	0	0	0	.	0	.	.	0	0	0	0	0	.	0	.	.	.	2	0	0	2	rett syndrome|rett syndrome, congenital variant	0	.	.	1
ARSL	ENSG00000157399	gene with protein product	1	0	1	Chondrodysplasia punctata, X-linked recessive	0	.	.	1	0	0	0	.	0	.	Brachytelephalangic chondrodysplasia punctata	1	1	0	1	CHONDRODYSPLASIA PUNCTATA 1, X-LINKED	0	.	.	0	2	0	0	0	.	0	.	Brachytelephalangic Chondrodysplasia Punctata|Chondrodysplasia Punctata|X-Linked Chondrodysplasia Punctata 1	1	3	0	0	0	.	0	.	chondrodysplasia punctata 1, x-linked recessive|chondrodysplasia punctata, brachytelephalangic, autosomal|x-linked chondrodysplasia punctata 1	1
ART4	ENSG00000111339	gene with protein product	1	0	0	.	0	.	[Blood group, Dombrock]	0	0	0	0	.	0	.	.	.	0	0	0	.	0	.	.	0	0	0	0	0	.	0	.	.	.	1	0	0	0	.	0	.	blood group, dombrock system	1
ARTN	ENSG00000117407	gene with protein product	0	0	0	.	0	.	.	0	0	0	0	.	0	.	.	.	0	0	0	.	0	.	.	0	9	0	0	0	.	0	.	Breast Carcinoma|Depressive disorder|Major Depressive Disorder	1,2	0	0	0	0	.	0	.	.	.
ARV1	ENSG00000173409	gene with protein product	1	1	1	Developmental and epileptic encephalopathy 38	1	Developmental and epileptic encephalopathy 38	.	1	0	0	1	Non-specific early-onset epileptic encephalopathy	0	.	.	1	0	0	0	.	0	.	.	0	1	0	0	0	.	0	.	EPILEPTIC ENCEPHALOPATHY, EARLY INFANTILE, 38	1	2	0	0	2	developmental and epileptic encephalopathy 38|undetermined early-onset epileptic encephalopathy	1	developmental and epileptic encephalopathy 38	.	1
ARVCF	ENSG00000099889	gene with protein product	0	0	0	.	0	.	.	1	0	1	1	22q11.2 deletion syndrome	0	.	.	1	0	0	0	.	0	.	.	0	3	0	0	0	.	0	.	22q11 Deletion Syndrome|22q11 partial monosomy syndrome|Asymmetric crying face association	1,2	1	0	1	1	digeorge syndrome	0	.	.	1
ARX	ENSG00000004848	gene with protein product	6	0	6	Developmental and epileptic encephalopathy 1|Hydranencephaly with abnormal genitalia|Lissencephaly, X-linked 2	1	Developmental and epileptic encephalopathy 1	.	8	0	0	8	Corpus callosum agenesis-abnormal genitalia syndrome|Early infantile epileptic encephalopathy|Infantile epileptic-dyskinetic encephalopathy	0	.	.	1	2	0	2	MENTAL RETARDATION X-LINKED ARX-RELATED|PARTINGTON SYNDROME	0	.	.	0	10	0	0	10	Dystonia|Early infantile epileptic encephalopathy with suppression bursts|EPILEPTIC ENCEPHALOPATHY, EARLY INFANTILE, 1	0	.	.	1,2	10	0	0	9	corpus callosum, agenesis of, with abnormal genitalia|developmental and epileptic encephalopathy 1|disease of mental health	1	developmental and epileptic encephalopathy 1	.	1,2
AS3MT	ENSG00000214435	gene with protein product	0	0	0	.	0	.	.	0	0	0	0	.	0	.	.	.	0	0	0	.	0	.	.	0	17	0	0	5	Arsenic Encephalopathy|Arsenic Induced Polyneuropathy|Arsenic Poisoning	0	.	.	1,2	0	0	0	0	.	0	.	.	.
ASAH1	ENSG00000104763	gene with protein product	2	0	2	Farber lipogranulomatosis|Spinal muscular atrophy with progressive myoclonic epilepsy	2	Farber lipogranulomatosis|Spinal muscular atrophy with progressive myoclonic epilepsy	.	2	0	0	2	Farber disease|Spinal muscular atrophy-progressive myoclonic epilepsy syndrome	0	.	.	1	2	0	2	FARBER LIPOGRANULOMATOSIS|SPINAL MUSCULAR ATROPHY ASSOCIATED WITH PROGRESSIVE MYOCLONIC EPILEPSY	0	.	.	0	13	0	2	3	Farber Lipogranulomatosis|Intellectual Disability|Jankovic Rivera syndrome	0	.	.	1,2	6	0	0	3	benign epilepsy with centrotemporal spikes|farber lipogranulomatosis|spinal muscular atrophy with progressive myoclonic epilepsy	0	.	.	1,2
ASAH2	ENSG00000188611	gene with protein product	0	0	0	.	0	.	.	0	0	0	0	.	0	.	.	.	0	0	0	.	0	.	.	0	3	1	0	0	.	0	.	Celiac Disease|Liver diseases|Liver Dysfunction	2	0	0	0	0	.	0	.	.	.
ASAP1	ENSG00000153317	gene with protein product	0	0	0	.	0	.	.	0	0	0	0	.	0	.	.	.	0	0	0	.	0	.	.	0	8	0	5	0	.	1	Tuberculosis, Pulmonary	.	1,2	0	0	0	0	.	0	.	.	.
ASAP3	ENSG00000088280	gene with protein product	0	0	0	.	0	.	.	0	0	0	0	.	0	.	.	.	0	0	0	.	0	.	.	0	1	0	0	0	.	0	.	Colorectal Carcinoma	1	0	0	0	0	.	0	.	.	.
ASB10	ENSG00000146926	gene with protein product	1	0	0	.	0	.	Glaucoma 1, open angle, F	1	1	0	0	.	0	.	NON RARE IN EUROPE: Primary adult open-angle glaucoma	2	0	0	0	.	0	.	.	0	1	0	0	0	.	0	.	GLAUCOMA 1, OPEN ANGLE, F (disorder)	1	2	0	0	2	glaucoma 1, open angle, d|glaucoma 1, open angle, f	0	.	.	1
ASB15	ENSG00000146809	gene with protein product	0	0	0	.	0	.	.	0	0	0	0	.	0	.	.	.	0	0	0	.	0	.	.	0	6	0	0	0	.	0	.	Chromophobe Renal Cell Carcinoma|Collecting Duct Carcinoma of the Kidney|Conventional (Clear Cell) Renal Cell Carcinoma	1,2	0	0	0	0	.	0	.	.	.
ASCC1	ENSG00000138303	gene with protein product	2	0	1	Spinal muscular atrophy with congenital bone fractures 2	1	Spinal muscular atrophy with congenital bone fractures 2	.	2	0	0	1	Prenatal-onset spinal muscular atrophy with congenital bone fractures	0	.	.	1,2	1	0	1	Prenatal Spinal Muscular Atrophy and Congenital Bone Fractures	0	.	.	0	7	0	0	2	Muscle hypotonia|Spinal Muscular Atrophy	0	.	.	1,2	5	0	0	2	distal arthrogryposis|prenatal-onset spinal muscular atrophy with congenital bone fractures	1	fetal akinesia deformation sequence 1	.	1
ASCC3	ENSG00000112249	gene with protein product	0	0	0	.	0	.	.	0	0	0	0	.	0	.	.	.	1	0	1	AUTOSOMAL RECESSIVE MENTAL RETARDATION	0	.	.	0	4	1	0	4	Intellectual Disability|Mental deficiency|Mental Retardation, Psychosocial	0	.	.	2	0	0	0	0	.	0	.	.	.
ASCL1	ENSG00000139352	gene with protein product	2	0	2	Central hypoventilation syndrome, congenital|Haddad syndrome	2	Central hypoventilation syndrome, congenital|Haddad syndrome	.	1	0	0	1	Haddad syndrome	1	Haddad syndrome	.	1	1	0	1	AUTOSOMAL RECESSIVE MENTAL RETARDATION	0	.	.	0	8	0	0	6	Congenital central hypoventilation|Intellectual Disability|Mental deficiency	3	Acute Lung Injury|CCHS WITH HIRSCHSPRUNG DISEASE|Congenital central hypoventilation	.	1,2	1	0	0	1	central hypoventilation syndrome, congenital	1	central hypoventilation syndrome, congenital	.	1
ASCL2	ENSG00000183734	gene with protein product	0	0	0	.	0	.	.	0	0	0	0	.	0	.	.	.	0	0	0	.	0	.	.	0	1	1	0	0	.	0	.	Colonic Neoplasms|Malignant tumor of colon	2	0	0	0	0	.	0	.	.	.
ASF1A	ENSG00000111875	gene with protein product	0	0	0	.	0	.	.	0	0	0	0	.	0	.	.	.	0	0	0	.	0	.	.	0	1	1	0	0	.	0	.	melanoma	2	0	0	0	0	.	0	.	.	.
ASF1B	ENSG00000105011	gene with protein product	0	0	0	.	0	.	.	0	0	0	0	.	0	.	.	.	0	0	0	.	0	.	.	0	3	0	0	0	.	0	.	Liver carcinoma|Prostatic Cancer, Castration-Resistant|Prostatic Neoplasms, Castration-Resistant	1,2	0	0	0	0	.	0	.	.	.
ASH1L	ENSG00000116539	gene with protein product	1	0	1	Mental retardation, autosomal dominant 52	0	.	.	1	0	0	1	Autosomal dominant non-syndromic intellectual disability	0	.	.	1	1	0	1	INTELLECTUAL DISABILITY	0	.	.	0	7	0	0	1	Intellectual Disability	0	.	.	1,2	2	0	0	2	autosomal dominant non-syndromic intellectual disability|mental retardation, autosomal dominant 52	0	.	.	1
ASIC1	ENSG00000110881	gene with protein product	0	0	0	.	0	.	.	0	0	0	0	.	0	.	.	.	0	0	0	.	0	.	.	0	3	1	0	2	Brain Ischemia|Cerebral Ischemia	0	.	.	2	0	0	0	0	.	0	.	.	.
ASIC2	ENSG00000108684	gene with protein product	0	0	0	.	0	.	.	0	0	0	0	.	0	.	.	.	0	0	0	.	0	.	.	0	2	0	0	0	.	0	.	Autistic Disorder|Inflammation	1,2	0	0	0	0	.	0	.	.	.
ASIC3	ENSG00000213199	gene with protein product	0	0	0	.	0	.	.	0	0	0	0	.	0	.	.	.	0	0	0	.	0	.	.	0	1	1	0	0	.	0	.	Inflammation	2	0	0	0	0	.	0	.	.	.
ASIC4-AS1	ENSG00000227432	RNA, long non-coding	0	0	0	.	0	.	.	0	0	0	0	.	0	.	.	.	0	0	0	.	0	.	.	0	0	0	0	0	.	0	.	.	.	5	0	0	3	achalasia-addisonianism-alacrima syndrome|myopathy, centronuclear, 2|myopathy, centronuclear, 5	2	myopathy, centronuclear, 2|myopathy, centronuclear, 5	.	1,2
ASIC5	ENSG00000256394	gene with protein product	0	0	0	.	0	.	.	0	0	0	0	.	0	.	.	.	0	0	0	.	0	.	.	0	0	0	0	0	.	0	.	.	.	1	0	0	0	.	0	.	pregnancy loss, recurrent 3	1
ASIP	ENSG00000101440	gene with protein product	2	0	0	.	0	.	[Skin/hair/eye pigmentation 9, brown/nonbrown eyes]|[Skin/hair/eye pigmentation 9, dark/light hair]	0	0	0	0	.	0	.	.	.	0	0	0	.	0	.	.	0	5	1	0	0	.	0	.	Carcinoma, Basal Cell|Malignant neoplasm of skin|melanoma	2	1	0	0	0	.	0	.	skin/hair/eye pigmentation, variation in, 9	1
ASL	ENSG00000126522	gene with protein product	1	0	1	Argininosuccinic aciduria	0	.	.	1	0	0	0	.	0	.	Argininosuccinic aciduria	1	1	0	0	.	0	.	ARGININOSUCCINATE LYASE DEFICIENCY	0	2	0	0	1	Argininosuccinic Aciduria	0	.	.	1	1	0	0	0	.	0	.	argininosuccinic aciduria	1
ASMT	ENSG00000196433	gene with protein product	0	0	0	.	0	.	.	0	0	0	0	.	0	.	.	.	0	0	0	.	0	.	.	0	6	0	0	2	Hepatic Form of Wilson Disease|Hepatolenticular Degeneration	0	.	.	1,2	0	0	0	0	.	0	.	.	.
ASMTL	ENSG00000169093	gene with protein product	0	0	0	.	0	.	.	0	0	0	0	.	0	.	.	.	0	0	0	.	0	.	.	0	3	0	0	0	.	0	.	Acute Myeloid Leukemia (AML-M2)|Acute Myeloid Leukemia, M1|Leukemia, Myelocytic, Acute	1,2	0	0	0	0	.	0	.	.	.
ASNS	ENSG00000070669	gene with protein product	1	0	1	Asparagine synthetase deficiency	1	Asparagine synthetase deficiency	.	1	0	0	1	Congenital microcephaly-severe encephalopathy-progressive cerebral atrophy syndrome	0	.	.	1	1	0	1	Asparagine synthetase deficiency	0	.	.	0	5	0	0	0	.	0	.	ASPARAGINE SYNTHETASE DEFICIENCY|Lipoidosis|Liver Cirrhosis, Experimental	1,2	2	0	0	2	asparagine synthetase deficiency|neuronal migration disorders	0	.	.	1,2
ASPA	ENSG00000108381	gene with protein product	1	0	1	Canavan disease	0	.	.	2	0	0	2	Mild Canavan disease|Severe Canavan disease	0	.	.	1	1	0	1	CANAVAN DISEASE	0	.	.	0	7	0	0	7	Aminoacylase 2 Deficiency|Canavan Disease|Canavan Disease, Familial Form	0	.	.	1	1	0	0	1	canavan disease	0	.	.	1
ASPG	ENSG00000166183	gene with protein product	0	0	0	.	0	.	.	0	0	0	0	.	0	.	.	.	0	0	0	.	0	.	.	0	10	0	1	0	.	0	.	.	1,2	0	0	0	0	.	0	.	.	.
ASPH	ENSG00000198363	gene with protein product	1	0	0	.	0	.	Traboulsi syndrome	1	0	0	0	.	0	.	Facial dysmorphism-lens dislocation-anterior segment abnormalities-spontaneous filtering blebs syndrome	1	1	0	0	.	0	.	FACIAL DYSMORPHISM, LENS DISLOCATION, ANTERIOR SEGMENT ABNORMALITIES, AND SPONTANEOUS FILTERING BLEBS	0	1	0	0	0	.	0	.	Ectopia Lentis, Spontaneous Filtering Blebs, and Craniofacial Dysmorphism	1	1	0	0	0	.	0	.	facial dysmorphism, lens dislocation, anterior segment abnormalities, and spontaneous filtering blebs	1
ASPM	ENSG00000066279	gene with protein product	1	0	1	Microcephaly 5, primary, autosomal recessive	0	.	.	1	0	0	1	Autosomal recessive primary microcephaly	0	.	.	1	1	0	1	PRIMARY AUTOSOMAL RECESSIVE MICROCEPHALY	0	.	.	0	9	0	0	3	Autosomal Recessive Primary Microcephaly|Microcephaly, Primary Autosomal Recessive, 5|Primary microcephaly	0	.	.	1,2	5	0	0	4	distal arthrogryposis|microcephaly 1, primary, autosomal recessive|microcephaly 5, primary, autosomal recessive	1	fetal akinesia deformation sequence 1	.	1
ASPN	ENSG00000106819	gene with protein product	2	0	0	.	0	.	{Lumbar disc degeneration}|{Osteoarthritis susceptibility 3}	0	0	0	0	.	0	.	.	.	0	0	0	.	0	.	.	0	5	0	0	0	.	0	.	Degenerative polyarthritis|Intervertebral disc disorder|Keloid	1,2	1	0	0	1	intervertebral disc disease	0	.	.	1
ASPRV1	ENSG00000244617	gene with protein product	1	0	0	.	0	.	Ichthyosis, lamellar, autosomal dominant	0	0	0	0	.	0	.	.	.	0	0	0	.	0	.	.	0	0	0	0	0	.	0	.	.	.	1	0	0	0	.	0	.	ichthyosis, lamellar, autosomal dominant	1
ASPSCR1	ENSG00000169696	gene with protein product	1	0	0	.	0	.	Alveolar soft-part sarcoma	2	0	0	0	.	0	.	Alveolar soft tissue sarcoma|MiT family translocation renal cell carcinoma	1	0	0	0	.	0	.	.	0	2	0	0	0	.	0	.	Alveolar Soft Part Sarcoma|MiT family translocation renal cell carcinoma	1	2	0	0	0	.	0	.	alveolar soft part sarcoma|renal cell carcinoma, xp11-associated	1
ASRGL1	ENSG00000162174	gene with protein product	0	0	0	.	0	.	.	0	0	0	0	.	0	.	.	.	0	0	0	.	0	.	.	0	1	1	1	0	.	0	.	.	2	0	0	0	0	.	0	.	.	.
ASS1	ENSG00000130707	gene with protein product	1	0	1	Citrullinemia	0	.	.	2	0	0	0	.	0	.	Acute neonatal citrullinemia type I|Adult-onset citrullinemia type I	1	1	0	0	.	0	.	CITRULLINEMIA TYPE I	0	6	0	0	4	Argininosuccinic Acid Synthetase Deficiency, Complete|Citrullinemia|Citrullinemia Type 1	0	.	.	1,2	3	0	0	1	adult-onset citrullinemia type i	0	.	.	1
ASTN1	ENSG00000152092	gene with protein product	0	0	0	.	0	.	.	0	0	0	0	.	0	.	.	.	0	0	0	.	0	.	.	0	5	0	0	2	Epilepsy|Intellectual Disability	0	.	.	1,2	0	0	0	0	.	0	.	.	.
ASTN2	ENSG00000148219	gene with protein product	0	0	0	.	0	.	.	0	0	0	0	.	0	.	.	.	0	0	0	.	0	.	.	0	8	0	0	1	Common Migraine	0	.	.	1,2	7	0	0	5	bardet-biedl syndrome|bardet-biedl syndrome 1|bardet-biedl syndrome 11	1	muscular dystrophy, limb-girdle, autosomal recessive 8	.	1
ASXL1	ENSG00000171456	gene with protein product	2	0	1	Bohring-Opitz syndrome	0	.	.	4	0	0	1	Bohring-Opitz syndrome	0	.	.	1	1	0	1	BOHRING-OPITZ SYNDROME	0	.	.	0	9	0	1	1	Bohring syndrome	0	.	.	1,2	10	0	3	4	agenesis of corpus callosum, cardiac, ocular, and genital syndrome|bohring-opitz syndrome|legius syndrome	0	.	.	1
ASXL2	ENSG00000143970	gene with protein product	1	0	1	Shashi-Pena syndrome	0	.	.	0	0	0	0	.	0	.	.	.	1	0	1	Developmental delay, macrocephaly, and dysmorphic features	0	.	.	0	6	0	0	0	.	0	.	Acute Myeloid Leukemia (AML-M2)|Acute Myeloid Leukemia, M1|Bladder Neoplasm	1,2	1	0	0	1	shashi-pena syndrome	0	.	.	1
ASXL3	ENSG00000141431	gene with protein product	1	0	1	Bainbridge-Ropers syndrome	0	.	.	1	0	0	1	Bainbridge-Ropers syndrome	0	.	.	1	1	0	1	BAINBRIDGE-ROPERS SYNDROME	0	.	.	0	7	0	1	4	Aura|Awakening Epilepsy|Epilepsy	0	.	.	1,2	3	0	0	2	bainbridge-ropers syndrome|disease of mental health	0	.	.	1,2
ASZ1	ENSG00000154438	gene with protein product	0	0	0	.	0	.	.	0	0	0	0	.	0	.	.	.	0	0	0	.	0	.	.	0	2	0	0	0	.	0	.	Malignant neoplasm of prostate|Prostatic Neoplasms	1,2	0	0	0	0	.	0	.	.	.
ATAD1	ENSG00000138138	gene with protein product	1	0	1	Hyperekplexia 4	1	Hyperekplexia 4	.	1	0	0	1	Hereditary hyperekplexia	0	.	.	1	0	0	0	.	0	.	.	0	3	0	0	1	Hereditary Hyperexplexia	0	.	.	1	2	0	0	2	hyperekplexia|hyperekplexia 4	2	hyperekplexia|hyperekplexia 4	.	1
ATAD3A	ENSG00000197785	gene with protein product	2	0	2	Harel-Yoon syndrome|Pontocerebellar hypoplasia, hypotonia, and respiratory insufficiency syndrome, neonatal lethal	1	Pontocerebellar hypoplasia, hypotonia, and respiratory insufficiency syndrome, neonatal lethal	.	1	0	0	1	Ocular anomalies-axonal neuropathy-developmental delay syndrome	0	.	.	1	2	0	2	ATAD3A disorder - global developmental delay, hypotonia, optic atrophy, axonal neuropathy, and hypertrophic cardiomyopathy|ATAD3A disorder - global developmental delay, hypotonia, optic atrophy, axonal neuropathy, and hypertrophic cardiomyopathy	0	.	.	0	9	0	0	3	Cerebellar Hypoplasia|Optic Atrophy|Spinal Muscular Atrophy	0	.	.	1,2	3	0	0	2	cerebellar hypoplasia/atrophy, epilepsy, and global developmental delay|harel-yoon syndrome	1	pontocerebellar hypoplasia, hypotonia, and respiratory insufficiency syndrome, neonatal lethal	.	1
ATAD5	ENSG00000176208	gene with protein product	0	0	0	.	0	.	.	0	0	0	0	.	0	.	.	.	0	0	0	.	0	.	.	0	1	1	0	0	.	0	.	Carcinoma, Ovarian Epithelial	2	0	0	0	0	.	0	.	.	.
ATAT1	ENSG00000137343	gene with protein product	0	0	0	.	0	.	.	0	0	0	0	.	0	.	.	.	0	0	0	.	0	.	.	0	2	0	0	0	.	0	.	Prostate cancer, familial|PROSTATE CANCER, HEREDITARY, 1	1,2	0	0	0	0	.	0	.	.	.
ATCAY	ENSG00000167654	gene with protein product	1	0	1	Ataxia, cerebellar, Cayman type	0	.	.	1	0	0	1	Cerebellar ataxia, Cayman type	0	.	.	1	0	0	0	.	0	.	.	0	1	0	0	1	CEREBELLAR ATAXIA, CAYMAN TYPE	0	.	.	1	1	0	0	1	cerebellar ataxia, cayman type	0	.	.	1
ATF1	ENSG00000123268	gene with protein product	0	0	0	.	0	.	.	1	0	0	0	.	0	.	Melanoma of soft tissue	1	0	0	0	.	0	.	.	0	3	0	0	0	.	0	.	Clear Cell Sarcoma of Soft Tissue|Polycystic Ovary Syndrome|Sclerocystic Ovaries	1,2	1	0	0	0	.	0	.	melanoma of soft tissue	1
ATF2	ENSG00000115966	gene with protein product	0	0	0	.	0	.	.	0	0	0	0	.	0	.	.	.	0	0	0	.	0	.	.	0	4	1	0	0	.	0	.	Benign Neoplasm|Disease Exacerbation|Malignant neoplasm of breast	2	0	0	0	0	.	0	.	.	.
ATF3	ENSG00000162772	gene with protein product	0	0	0	.	0	.	.	0	0	0	0	.	0	.	.	.	0	0	0	.	0	.	.	0	30	0	0	11	Embolic Infarction, Middle Cerebral Artery|Infarction, Middle Cerebral Artery|Left Middle Cerebral Artery Infarction	2	Influenza|Non-Small Cell Lung Carcinoma	.	1,2	0	0	0	0	.	0	.	.	.
ATF4	ENSG00000128272	gene with protein product	0	0	0	.	0	.	.	0	0	0	0	.	0	.	.	.	0	0	0	.	0	.	.	0	13	0	0	0	.	0	.	Anoxemia|Anoxia|Bipolar Disorder	1,2	0	0	0	0	.	0	.	.	.
ATF5	ENSG00000169136	gene with protein product	0	0	0	.	0	.	.	0	0	0	0	.	0	.	.	.	0	0	0	.	0	.	.	0	1	0	0	0	.	0	.	Bipolar Disorder	1	0	0	0	0	.	0	.	.	.
ATF6	ENSG00000118217	gene with protein product	1	0	0	.	0	.	Achromatopsia 7	2	0	0	0	.	0	.	Achromatopsia|Cone rod dystrophy	1	0	0	0	.	0	.	.	0	21	0	0	16	Achromatopsia|Color blindness|Color Blindness, Acquired	2	Asbestosis|Pulmonary Fibrosis - from Asbestos Exposure	.	1,2	3	0	0	3	achromatopsia|achromatopsia 7|cone-rod dystrophy 2	0	.	.	1
ATF7IP	ENSG00000171681	gene with protein product	0	0	0	.	0	.	.	0	0	0	0	.	0	.	.	.	0	0	0	.	0	.	.	0	11	1	1	0	.	0	.	.	2	0	0	0	0	.	0	.	.	.
ATG10	ENSG00000152348	gene with protein product	0	0	0	.	0	.	.	0	0	0	0	.	0	.	.	.	0	0	0	.	0	.	.	0	5	0	0	0	.	0	.	Breast Carcinoma|Malignant neoplasm of breast|Mammary Carcinoma, Human	1,2	0	0	0	0	.	0	.	.	.
ATG101	ENSG00000123395	gene with protein product	0	0	0	.	0	.	.	0	0	0	0	.	0	.	.	.	0	0	0	.	0	.	.	0	2	1	0	0	.	2	Lung Neoplasms|Malignant neoplasm of lung	.	2	0	0	0	0	.	0	.	.	.
ATG16L1	ENSG00000085978	gene with protein product	1	0	0	.	0	.	{Inflammatory bowel disease (Crohn disease) 10}	1	1	0	0	.	0	.	NON RARE IN EUROPE: Crohn disease	2	0	0	0	.	0	.	.	0	7	0	0	0	.	0	.	Crohn Disease|Crohn's disease of large bowel|Crohn's disease of the ileum	1,2	1	0	1	0	.	0	.	.	1
ATG2B	ENSG00000066739	gene with protein product	0	0	0	.	0	.	.	0	0	0	0	.	0	.	.	.	0	0	0	.	0	.	.	0	3	1	0	0	.	0	.	Leukemia, Monocytic, Chronic|Myeloid Leukemia|Myeloproliferative disease	2	0	0	0	0	.	0	.	.	.
ATG5	ENSG00000057663	gene with protein product	1	0	1	?Spinocerebellar ataxia, autosomal recessive 25	0	.	.	0	0	0	0	.	0	.	.	.	0	0	0	.	0	.	.	0	16	0	1	1	Lethargy	0	.	.	1,2	1	0	0	1	spinocerebellar ataxia, autosomal recessive 25	0	.	.	1
ATG7	ENSG00000197548	gene with protein product	1	0	1	Spinocerebellar ataxia, autosomal recessive 31	0	.	.	0	0	0	0	.	0	.	.	.	0	0	0	.	0	.	.	0	8	0	1	1	Lethargy	0	.	.	1,2	0	0	0	0	.	0	.	.	.
ATIC	ENSG00000138363	gene with protein product	1	0	1	AICA-ribosiduria due to ATIC deficiency	0	.	.	1	0	0	1	AICA-ribosiduria	0	.	.	1	1	0	1	AICA-RIBOSURIA	0	.	.	0	17	0	1	10	AICAR Transformylase Inosine Monophosphate Cyclohydrolase Deficiency|Amaurosis|Blindness	0	.	.	1,2	1	0	0	1	aica-ribosuria due to atic deficiency	0	.	.	1
ATL1	ENSG00000198513	gene with protein product	2	0	2	Neuropathy, hereditary sensory, type ID|Spastic paraplegia 3A, autosomal dominant	0	.	.	2	0	0	2	Autosomal dominant spastic paraplegia type 3|Hereditary sensory and autonomic neuropathy type 1	0	.	.	1	0	0	0	.	0	.	.	0	6	0	0	5	Hereditary Sensory Autonomic Neuropathy, Type 1|Intellectual Disability|Sensory Neuropathy, Hereditary	0	.	.	1,2	5	0	0	5	hereditary sensory and autonomic neuropathy type 1|neuropathy, hereditary sensory, type id|spastic paraplegia 3	4	hereditary sensory and autonomic neuropathy type 1|spastic paraplegia 3|spastic paraplegia 3, autosomal dominant	.	1
ATL3	ENSG00000184743	gene with protein product	1	0	1	Neuropathy, hereditary sensory, type IF	0	.	.	1	0	0	1	Hereditary sensory and autonomic neuropathy type 1	0	.	.	1	0	0	0	.	0	.	.	0	2	0	0	1	Hereditary Sensory Autonomic Neuropathy, Type 1	0	.	.	1	2	0	0	2	hereditary sensory and autonomic neuropathy type 1|neuropathy, hereditary sensory, type if	1	hereditary sensory and autonomic neuropathy type 1	.	1
ATM	ENSG00000149311	gene with protein product	5	1	1	Ataxia-telangiectasia	1	Ataxia-telangiectasia	.	4	0	1	2	Ataxia-telangiectasia|Ataxia-telangiectasia variant	0	.	.	1	1	1	1	ATAXIA-TELANGIECTASIA	0	.	.	1	57	0	10	2	Ataxia Telangiectasia|Ataxia-Telangiectasia Variant	0	.	.	1,2	20	0	8	6	aceruloplasminemia|ataxia-telangiectasia|high grade glioma	1	tumor predisposition syndrome	.	1,2
ATN1	ENSG00000111676	gene with protein product	2	0	2	Congenital hypotonia, epilepsy, developmental delay, and digital anomalies|Dentatorubral-pallidoluysian atrophy	1	Congenital hypotonia, epilepsy, developmental delay, and digital anomalies	.	1	0	0	1	Dentatorubral pallidoluysian atrophy	0	.	.	1	1	0	1	congenital hypotonia, epilepsy, developmental delay, digit abnormalities	0	.	.	0	9	0	0	4	Dentatorubral-Pallidoluysian Atrophy|Generalized hypotonia|Intellectual Disability	0	.	.	1,2	2	0	0	2	congenital hypotonia, epilepsy, developmental delay, and digital anomalies|dentatorubral-pallidoluysian atrophy	0	.	.	1
ATOH1	ENSG00000172238	gene with protein product	0	0	0	.	0	.	.	0	0	0	0	.	0	.	.	.	0	0	0	.	0	.	.	0	7	0	0	0	.	0	.	Adult Medulloblastoma|Alcohol Toxicity|Childhood Medulloblastoma	1,2	0	0	0	0	.	0	.	.	.
ATOH7	ENSG00000179774	gene with protein product	1	0	0	.	0	.	Persistent hyperplastic primary vitreous, autosomal recessive	2	0	0	0	.	0	.	Congenital cataract microcornea with corneal opacity|Persistent hyperplastic primary vitreous	1	1	0	0	.	0	.	RETINAL NON-ATTACHMENT CONGENITAL NON-SYNDROMIC	0	4	0	0	0	.	0	.	ANTERIOR SEGMENT DYSGENESIS 7|Persistent Hyperplastic Primary Vitreous|Persistent Hyperplastic Primary Vitreous, Autosomal Recessive	1	4	0	0	4	anterior segment dysgenesis 7|optic nerve hypoplasia, bilateral|persistent hyperplastic primary vitreous	0	.	.	1
ATOH8	ENSG00000168874	gene with protein product	0	0	0	.	0	.	.	0	0	0	0	.	0	.	.	.	0	0	0	.	0	.	.	0	6	1	0	0	.	0	.	Chemical and Drug Induced Liver Injury|Chemically-Induced Liver Toxicity|Drug-Induced Acute Liver Injury	2	0	0	0	0	.	0	.	.	.
ATOX1	ENSG00000177556	gene with protein product	0	0	0	.	0	.	.	0	0	0	0	.	0	.	.	.	0	0	0	.	0	.	.	0	7	1	0	0	.	2	Lung Neoplasms|Malignant neoplasm of lung	.	2	0	0	0	0	.	0	.	.	.
ATP10A	ENSG00000206190	gene with protein product	0	0	0	.	0	.	.	1	0	0	1	Angelman syndrome due to imprinting defect in 15q11-q13	0	.	.	1	0	0	0	.	0	.	.	0	1	0	0	0	.	0	.	Autistic Disorder	1	1	0	0	1	angelman syndrome due to imprinting defect in 15q11-q13	0	.	.	1
ATP10D	ENSG00000145246	gene with protein product	0	0	0	.	0	.	.	0	0	0	0	.	0	.	.	.	0	0	0	.	0	.	.	0	1	1	0	0	.	0	.	Liver Cirrhosis, Experimental	2	0	0	0	0	.	0	.	.	.
ATP11A	ENSG00000068650	gene with protein product	0	0	0	.	0	.	.	1	0	0	0	.	1	Idiopathic pulmonary fibrosis	.	1	0	0	0	.	0	.	.	0	5	0	0	0	.	5	Familial Idiopathic Pulmonary Fibrosis|Hamman-Rich Disease|Hamman-Rich syndrome	.	1	1	0	0	0	.	1	pulmonary fibrosis, idiopathic	.	1
ATP11C	ENSG00000101974	gene with protein product	1	0	0	.	0	.	?Hemolytic anemia, congenital, X-linked	0	0	0	0	.	0	.	.	.	0	0	0	.	0	.	.	0	1	0	0	0	.	0	.	Colorectal Carcinoma|HEMOLYTIC ANEMIA, CONGENITAL, X-LINKED	1	1	0	0	0	.	0	.	hemolytic anemia, congenital, x-linked	1
ATP13A2	ENSG00000159363	gene with protein product	2	0	2	Kufor-Rakeb syndrome|Spastic paraplegia 78, autosomal recessive	0	.	.	3	0	0	3	ATP13A2-related juvenile neuronal ceroid lipofuscinosis|Autosomal recessive spastic paraplegia type 78|Kufor-Rakeb syndrome	0	.	.	1	1	0	1	PARKINSON DISEASE 9	0	.	.	0	24	0	0	22	Adult Neuronal Ceroid Lipofuscinosis|Atherosclerotic Parkinsonism|Autosomal Dominant Juvenile Parkinson Disease	0	.	.	1,2	2	0	0	2	kufor-rakeb syndrome|spastic paraplegia 78, autosomal recessive	1	spastic paraplegia 78, autosomal recessive	.	1
ATP13A3	ENSG00000133657	gene with protein product	0	0	0	.	0	.	.	0	0	0	0	.	0	.	.	.	0	0	0	.	0	.	.	0	2	1	0	0	.	1	Familial primary pulmonary hypertension	.	2	0	0	0	0	.	0	.	.	.
ATP1A1	ENSG00000163399	gene with protein product	2	0	2	Charcot-Marie-Tooth disease, axonal, type 2DD|Hypomagnesemia, seizures, and mental retardation 2	0	.	.	2	0	0	1	Autosomal dominant Charcot-Marie-Tooth disease type 2DD	0	.	.	1,2	1	0	1	Renal Hypomagnesemia Refractory Seizures and Intellectual Disability	0	.	.	0	22	0	0	2	Intellectual Disability|Seizures	0	.	.	1,2	2	0	0	2	charcot-marie-tooth disease, axonal, type 2dd|hypomagnesemia, seizures, and mental retardation 2	0	.	.	1
ATP1A1-AS1	ENSG00000203865	RNA, long non-coding	0	0	0	.	0	.	.	0	0	0	0	.	0	.	.	.	0	0	0	.	0	.	.	0	0	0	0	0	.	0	.	.	.	2	0	0	2	charcot-marie-tooth disease, axonal, type 2dd|hypomagnesemia, seizures, and mental retardation 2	0	.	.	1
ATP1A2	ENSG00000018625	gene with protein product	3	0	3	Alternating hemiplegia of childhood 1|Migraine, familial basilar|Alternating hemiplegia of childhood 2	0	.	.	2	0	0	2	Alternating hemiplegia of childhood|Familial or sporadic hemiplegic migraine	0	.	.	1	1	0	0	.	0	.	MIGRAINE, FAMILIAL HEMIPLEGIC, ATP1A2-related	0	16	0	1	10	Alternating hemiplegia of childhood|Cerebral Small Vessel Diseases|Comatose	0	.	.	1,2	6	0	0	6	alternating hemiplegia of childhood|alternating hemiplegia of childhood 1|familial hemiplegic migraine	0	.	.	1
ATP1A3	ENSG00000105409	gene with protein product	3	0	3	Alternating hemiplegia of childhood 2|CAPOS syndrome|?Parkinsonism with spasticity, X-linked	1	Alternating hemiplegia of childhood 2	.	3	0	0	3	Alternating hemiplegia of childhood|Cerebellar ataxia-areflexia-pes cavus-optic atrophy-sensorineural hearing loss syndrome|Rapid-onset dystonia-parkinsonism	0	.	.	1	1	0	1	ALTERNATING HEMIPLEGIA OF CHILDHOOD	0	.	.	0	30	0	0	17	Alternating hemiplegia of childhood|Anhedonia|Autosomal Dominant Juvenile Parkinson Disease	0	.	.	1,2	10	0	0	9	alternating hemiplegia of childhood|alternating hemiplegia of childhood 2|cerebellar ataxia, areflexia, pes cavus, optic atrophy, and sensorineural hearing loss	0	.	.	1,2
ATP1A4	ENSG00000132681	gene with protein product	0	0	0	.	0	.	.	0	0	0	0	.	0	.	.	.	0	0	0	.	0	.	.	0	1	1	0	0	.	1	Anthracosis	.	2	0	0	0	0	.	0	.	.	.
ATP1B1	ENSG00000143153	gene with protein product	1	0	0	.	0	.	[Blood pressure regulation QTL]	0	0	0	0	.	0	.	.	.	0	0	0	.	0	.	.	0	14	0	0	0	.	0	.	Acute Myeloid Leukemia (AML-M2)|Acute Myeloid Leukemia, M1|Drug abuse	1,2	1	0	0	0	.	0	.	hypertension, essential	1
ATP1B2	ENSG00000129244	gene with protein product	0	0	0	.	0	.	.	0	0	0	0	.	0	.	.	.	0	0	0	.	0	.	.	0	4	1	0	0	.	0	.	Glioma|Malignant Glioma|mixed gliomas	2	0	0	0	0	.	0	.	.	.
ATP2A1	ENSG00000196296	gene with protein product	1	0	0	.	0	.	Brody myopathy	1	0	0	1	Brody myopathy	0	.	.	1	0	0	0	.	0	.	.	0	7	0	0	1	Brody myopathy	0	.	.	1,2	1	0	0	1	brody myopathy	0	.	.	1
ATP2A2	ENSG00000174437	gene with protein product	2	0	1	Darier disease	0	.	.	2	0	0	0	.	0	.	Acrokeratosis verruciformis of Hopf|Darier disease	1	0	0	0	.	0	.	.	0	31	0	0	7	Complex Partial Status Epilepticus|Grand Mal Status Epilepticus|Non-Convulsive Status Epilepticus	0	.	.	1,2	2	0	0	0	.	0	.	acrokeratosis verruciformis|darier-white disease	1
ATP2A3	ENSG00000074370	gene with protein product	0	0	0	.	0	.	.	0	0	0	0	.	0	.	.	.	0	0	0	.	0	.	.	0	12	0	0	0	.	0	.	Adenoma|Adenoma, Basal Cell|Adenoma, Microcystic	1,2	0	0	0	0	.	0	.	.	.
ATP2B1	ENSG00000070961	gene with protein product	0	0	0	.	0	.	.	0	0	0	0	.	0	.	.	.	0	0	0	.	0	.	.	0	6	1	0	0	.	0	.	Cataract|Coronary Arteriosclerosis|Coronary Artery Disease	2	0	0	0	0	.	0	.	.	.
ATP2B2	ENSG00000157087	gene with protein product	1	0	0	.	0	.	{Deafness, autosomal recessive 12, modifier of}	1	0	0	0	.	0	.	Autosomal recessive non-syndromic sensorineural deafness type DFNB	1	0	0	0	.	0	.	.	0	1	0	0	1	Deafness, Autosomal Recessive 12	0	.	.	1	2	0	0	2	autosomal dominant non-syndromic sensorineural deafness type dfna|deafness, autosomal recessive 12	0	.	.	1
ATP2B3	ENSG00000067842	gene with protein product	1	0	1	?Spinocerebellar ataxia, X-linked 1	0	.	.	2	0	0	1	X-linked non progressive cerebellar ataxia	0	.	.	1,2	0	0	0	.	0	.	.	0	11	0	0	1	SPINOCEREBELLAR ATAXIA, X-LINKED 1	0	.	.	1,2	9	0	0	6	cohen syndrome|disease of mental health|microcephaly	0	.	.	1,2
ATP2C1	ENSG00000017260	gene with protein product	1	0	0	.	0	.	Hailey-Hailey disease	1	0	0	0	.	0	.	Familial benign chronic pemphigus	1	0	0	0	.	0	.	.	0	1	0	0	0	.	0	.	Familial benign pemphigus	1	1	0	1	0	.	0	.	.	1
ATP4A	ENSG00000105675	gene with protein product	0	0	0	.	0	.	.	1	0	0	0	.	0	.	Familial gastric type 1 neuroendocrine tumor	1	0	0	0	.	0	.	.	0	0	0	0	0	.	0	.	.	.	1	0	0	1	familial gastric type 1 neuroendocrine tumor	0	.	.	1
ATP5F1A	ENSG00000152234	gene with protein product	2	0	2	?Combined oxidative phosphorylation deficiency 22|?Mitochondrial complex V (ATP synthase) deficiency, nuclear type 4	1	?Mitochondrial complex V (ATP synthase) deficiency, nuclear type 4	.	1	0	0	0	.	0	.	Isolated ATP synthase deficiency	1	0	0	0	.	0	.	.	0	11	0	0	7	Acute Confusional Senile Dementia|Alzheimer Disease, Early Onset|Alzheimer Disease, Late Onset	0	.	.	1,2	3	0	0	1	mitochondrial complex iv deficiency, nuclear type 5	1	isolated atp synthase deficiency	.	1
ATP5F1B	ENSG00000110955	gene with protein product	0	0	0	.	0	.	.	0	0	0	0	.	0	.	.	.	0	0	0	.	0	.	.	0	10	0	0	1	SPINOCEREBELLAR ATAXIA 17	0	.	.	1,2	0	0	0	0	.	0	.	.	.
ATP5F1D	ENSG00000099624	gene with protein product	1	0	1	Mitochondrial complex V (ATP synthase) deficiency	0	.	.	1	0	0	0	.	0	.	Isolated ATP synthase deficiency	1	1	0	0	.	0	.	ATP5F1D metabolic disorder	0	4	0	0	0	.	0	.	Bladder Neoplasm|Isolated ATP synthase deficiency|Malignant neoplasm of urinary bladder	1,2	3	0	0	2	mitochondrial complex v deficiency, nuclear type 5|mitochondrial disorders	3	isolated atp synthase deficiency|mitochondrial complex v deficiency, nuclear type 5|mitochondrial disorders	.	1
ATP5F1E	ENSG00000124172	gene with protein product	1	0	1	?Mitochondrial complex V (ATP synthase) deficiency, nuclear type 3	1	?Mitochondrial complex V (ATP synthase) deficiency, nuclear type 3	.	1	0	0	0	.	0	.	Isolated ATP synthase deficiency	1	0	0	0	.	0	.	.	0	2	0	0	0	.	0	.	Isolated ATP synthase deficiency|MITOCHONDRIAL COMPLEX V (ATP SYNTHASE) DEFICIENCY, NUCLEAR TYPE 3	1	2	0	0	0	.	1	isolated atp synthase deficiency	.	1
ATP5MGL	ENSG00000249222	gene with protein product	0	0	0	.	0	.	.	0	0	0	0	.	0	.	.	.	0	0	0	.	0	.	.	0	0	0	0	0	.	0	.	.	.	3	0	0	2	dihydrolipoamide dehydrogenase deficiency|methemoglobinemia due to deficiency of methemoglobin reductase	0	.	.	1
ATP5MK	ENSG00000173915	gene with protein product	1	0	1	Mitochondrial complex V (ATP synthase) deficiency, nuclear type 6	1	Mitochondrial complex V (ATP synthase) deficiency, nuclear type 6	.	1	0	0	0	.	0	.	Isolated ATP synthase deficiency	1	0	0	0	.	0	.	.	0	0	0	0	0	.	0	.	.	.	2	0	0	1	mitochondrial complex v deficiency, nuclear type 6	1	isolated atp synthase deficiency	.	1
ATP5PD	ENSG00000167863	gene with protein product	0	0	0	.	0	.	.	0	0	0	0	.	0	.	.	.	0	0	0	.	0	.	.	0	2	0	0	0	.	0	.	Adenocarcinoma of lung (disorder)|Liver carcinoma	1	0	0	0	0	.	0	.	.	.
ATP5PF	ENSG00000154723	gene with protein product	0	0	0	.	0	.	.	0	0	0	0	.	0	.	.	.	0	0	0	.	0	.	.	0	1	1	0	0	.	0	.	Heart Diseases	2	0	0	0	0	.	0	.	.	.
ATP6AP1	ENSG00000071553	gene with protein product	1	1	1	Immunodeficiency 47	0	.	.	0	0	0	0	.	0	.	.	.	0	0	0	.	0	.	.	1	8	0	7	0	.	0	.	.	1,2	1	0	1	1	immunodeficiency 47	0	.	.	1
ATP6AP1L	ENSG00000205464	pseudogene	0	0	0	.	0	.	.	0	0	0	0	.	0	.	.	.	0	0	0	.	0	.	.	0	5	0	0	0	.	0	.	Breast Carcinoma|Malignant neoplasm of breast|Mammary Carcinoma, Human	1,2	0	0	0	0	.	0	.	.	.
ATP6AP2	ENSG00000182220	gene with protein product	3	1	3	?Parkinsonism with spasticity, X-linked|Congenital disorder of glycosylation, type IIr|Menkes disease	0	.	.	2	0	0	2	X-linked intellectual disability, Hedera type|X-linked parkinsonism-spasticity syndrome	0	.	.	1	1	0	1	MENTAL RETARDATION X-LINKED WITH EPILEPSY	0	.	.	0	5	0	0	1	Mental Retardation, X-Linked, with Epilepsy	0	.	.	1,2	3	0	1	3	congenital disorder of glycosylation, type iir|mental retardation, x-linked, syndromic, hedera type|parkinsonism with spasticity, x-linked	0	.	.	1
ATP6V0A1	ENSG00000033627	gene with protein product	0	0	0	.	0	.	.	0	0	0	0	.	0	.	.	.	1	0	1	ATP6V0A1-related developmental disorder (monoallelic)	0	.	.	0	0	0	0	0	.	0	.	.	.	0	0	0	0	.	0	.	.	.
ATP6V0A2	ENSG00000185344	gene with protein product	2	0	2	Cutis laxa, autosomal recessive, type IIA|Wrinkly skin syndrome	1	Wrinkly skin syndrome	.	2	0	0	2	Autosomal recessive cutis laxa type 2, classic type|Wrinkly skin syndrome	0	.	.	1	0	0	0	.	0	.	.	0	4	0	0	0	.	0	.	Cutis Laxa, Autosomal Recessive, Type IIA|CUTIS LAXA, AUTOSOMAL RECESSIVE, TYPE IIC|CUTIS LAXA, AUTOSOMAL RECESSIVE, TYPE IID	1	6	0	1	5	atp6v0a2-related cutis laxa|autosomal recessive cutis laxa type ii classic type|congenital disorder of glycosylation, type il	2	atp6v0a2-related cutis laxa|cutis laxa, autosomal recessive, type iia	.	1
ATP6V0A4	ENSG00000105929	gene with protein product	1	0	0	.	0	.	Distal renal tubular acidosis 3, with or without sensorineural hearing loss	1	0	0	0	.	0	.	Autosomal recessive distal renal tubular acidosis	1	0	0	0	.	0	.	.	0	2	0	0	0	.	0	.	Distal Renal Tubular Acidosis|RENAL TUBULAR ACIDOSIS, DISTAL, AUTOSOMAL RECESSIVE	1	2	0	0	0	.	0	.	autosomal recessive distal renal tubular acidosis|renal tubular acidosis, distal, 3, with or without sensorineural hearing loss	1
ATP6V0C	ENSG00000185883	gene with protein product	0	0	0	.	0	.	.	0	0	0	0	.	0	.	.	.	1	0	1	ATP6V0C-related Developmental Disorder	0	.	.	0	0	0	0	0	.	0	.	.	.	1	0	0	1	seizure disorder	0	.	.	1
ATP6V0D1-DT	ENSG00000270049	RNA, long non-coding	0	0	0	.	0	.	.	0	0	0	0	.	0	.	.	.	0	0	0	.	0	.	.	0	0	0	0	0	.	0	.	.	.	1	0	0	0	.	0	.	body mass index quantitative trait locus 11	1
ATP6V0D2	ENSG00000147614	gene with protein product	0	0	0	.	0	.	.	0	0	0	0	.	0	.	.	.	0	0	0	.	0	.	.	0	5	0	0	0	.	0	.	Corpus Luteum Cyst|Hereditary Diffuse Gastric Cancer|Malignant neoplasm of stomach	1,2	0	0	0	0	.	0	.	.	.
ATP6V1A	ENSG00000114573	gene with protein product	2	0	2	Cutis laxa, autosomal recessive, type IID|Developmental and epileptic encephalopathy 93	0	.	.	2	0	0	2	Autosomal recessive cutis laxa type 2, classic type|Non-specific early-onset epileptic encephalopathy	0	.	.	1	2	0	1	EPILEPTIC ENCEPHALOPATHY, INFANTILE OR EARLY CHILDHOOD, 3	0	.	.	0	4	0	0	0	.	0	.	Cutis Laxa, Autosomal Recessive, Type IIA|CUTIS LAXA, AUTOSOMAL RECESSIVE, TYPE IIC|CUTIS LAXA, AUTOSOMAL RECESSIVE, TYPE IID	1	4	0	0	4	autosomal recessive cutis laxa type ii classic type|cutis laxa, autosomal recessive, type iid|developmental and epileptic encephalopathy 93	2	cutis laxa, autosomal recessive, type iid|developmental and epileptic encephalopathy 93	.	1
ATP6V1B1	ENSG00000116039	gene with protein product	1	0	0	.	0	.	Distal renal tubular acidosis 2 with progressive sensorineural hearing loss	1	0	0	0	.	0	.	Autosomal recessive distal renal tubular acidosis	1	1	0	0	.	0	.	DISTAL RENAL TUBULAR ACIDOSIS WITH DEAFNESS	0	5	0	0	3	Distal renal tubular acidosis co-occurrent with sensorineural deafness|hearing impairment|Renal Tubular Acidosis, Distal, with Progressive Nerve Deafness	0	.	.	1,2	5	0	0	1	renal tubular acidosis, distal, 2, with progressive sensorineural hearing loss	0	.	.	1
ATP6V1B2	ENSG00000147416	gene with protein product	2	0	1	Zimmermann-Laband syndrome 2	0	.	.	3	0	0	3	Autosomal dominant deafness-onychodystrophy syndrome|DOORS syndrome|Zimmermann-Laband syndrome	0	.	.	1	1	0	1	ZIMMERMANN-LABAND SYNDROME	0	.	.	0	12	0	7	1	Deafness, Congenital, and Onychodystrophy, Autosomal Dominant	0	.	.	1,2	5	0	0	5	deafness, congenital, with onychodystrophy, autosomal dominant|deafness-onychodystrophy syndrome|zimmermann-laband syndrome	0	.	.	1
ATP6V1D	ENSG00000100554	gene with protein product	0	0	0	.	0	.	.	0	0	0	0	.	0	.	.	.	0	0	0	.	0	.	.	0	7	1	0	0	.	0	.	Chemical and Drug Induced Liver Injury|Chemically-Induced Liver Toxicity|Drug-Induced Acute Liver Injury	2	0	0	0	0	.	0	.	.	.
ATP6V1E1	ENSG00000131100	gene with protein product	1	0	1	Cutis laxa, autosomal recessive, type IIC	1	Cutis laxa, autosomal recessive, type IIC	.	1	0	0	1	Autosomal recessive cutis laxa type 2, classic type	0	.	.	1	1	0	0	.	0	.	Mutations in ATP6V1E1 or ATP6V1A Cause Autosomal Recessive Cutis Laxa	0	3	0	0	0	.	0	.	Colorectal Carcinoma|Cutis Laxa, Autosomal Recessive, Type IIA|CUTIS LAXA, AUTOSOMAL RECESSIVE, TYPE IIC	1	2	0	0	2	autosomal recessive cutis laxa type ii classic type|cutis laxa, autosomal recessive, type iic	1	cutis laxa, autosomal recessive, type iic	.	1
ATP7A	ENSG00000165240	gene with protein product	3	0	3	Menkes disease|Occipital horn syndrome|Spinocerebellar ataxia 2	0	.	.	3	0	0	2	Menkes disease|X-linked distal spinal muscular atrophy type 3	0	.	.	1	2	0	2	MENKES DISEASE|SPINAL MUSCULAR ATROPHY, DISTAL, X-LINKED 3	0	.	.	0	89	0	0	67	Abnormal coordination|Absence Seizures|Action Tremor	1	Pulmonary Hypertension	.	1,2	3	0	0	2	menkes disease|spinal muscular atrophy, distal, x-linked 3	0	.	.	1
ATP7B	ENSG00000123191	gene with protein product	1	0	1	Wilson disease	0	.	.	1	0	0	1	Wilson disease	0	.	.	1	0	0	0	.	0	.	.	0	42	0	0	2	Hepatic Form of Wilson Disease|Hepatolenticular Degeneration	0	.	.	1,2	1	0	0	1	wilson disease	0	.	.	1
ATP8A2	ENSG00000132932	gene with protein product	1	0	1	?Cerebellar ataxia, mental retardation, and dysequilibrium syndrome 4	0	.	.	1	0	0	1	Dysequilibrium syndrome	0	.	.	1	1	0	1	CEREBELLAR ATAXIA, MENTAL RETARDATION, AND DYSEQUILIBRIUM SYNDROME 4	0	.	.	0	4	0	0	3	Cerebellar Ataxia, Mental Retardation, And Dysequilibrium Syndrome 1|Dysequilibrium syndrome|Intellectual Disability	0	.	.	1,2	2	0	0	2	cerebellar ataxia, mental retardation, and dysequilibrium syndrome 1|cerebellar ataxia, mental retardation, and dysequilibrium syndrome 4	0	.	.	1
ATP8B1	ENSG00000081923	gene with protein product	3	0	0	.	0	.	Cholestasis, benign recurrent intrahepatic|Cholestasis, intrahepatic, of pregnancy, 1|Cholestasis, progressive familial intrahepatic 1	3	0	0	0	.	0	.	Benign recurrent intrahepatic cholestasis type 1|Intrahepatic cholestasis of pregnancy|Progressive familial intrahepatic cholestasis type 1	1	1	0	0	.	0	.	ATP8B1-RELATED INTRAHEPATIC CHOLESTASIS	0	6	0	0	0	.	0	.	Cholestasis of pregnancy|Cholestasis, benign recurrent intrahepatic 1|CHOLESTASIS, INTRAHEPATIC, OF PREGNANCY, 1	1,2	7	0	0	0	.	0	.	atp8b1 deficiency|cholestasis, benign recurrent intrahepatic, 1|cholestasis, intrahepatic, of pregnancy, 1	1,2
ATP9B	ENSG00000166377	gene with protein product	0	0	0	.	0	.	.	0	0	0	0	.	0	.	.	.	0	0	0	.	0	.	.	0	3	1	0	0	.	0	.	Cocaine Abuse|Cocaine Dependence|Cocaine-Related Disorders	2	0	0	0	0	.	0	.	.	.
ATPAF1	ENSG00000123472	gene with protein product	0	0	0	.	0	.	.	1	0	0	0	.	0	.	Isolated ATP synthase deficiency	1	0	0	0	.	0	.	.	0	1	0	0	0	.	0	.	Isolated ATP synthase deficiency|Obesity	1	1	0	0	0	.	1	isolated atp synthase deficiency	.	1
ATPAF2	ENSG00000171953	gene with protein product	1	0	1	?Mitochondrial complex V (ATP synthase) deficiency, nuclear type 1	0	.	.	1	0	0	0	.	0	.	Isolated ATP synthase deficiency	1	0	0	0	.	0	.	.	0	3	0	0	0	.	0	.	Isolated ATP synthase deficiency|MITOCHONDRIAL COMPLEX V (ATP SYNTHASE) DEFICIENCY, NUCLEAR TYPE 1|Mitochondrial Diseases	1,2	2	0	0	0	.	2	isolated atp synthase deficiency|mitochondrial complex v deficiency, nuclear type 1	.	1
ATR	ENSG00000175054	gene with protein product	2	0	1	Seckel syndrome 1	0	.	.	2	0	0	1	Seckel syndrome	0	.	.	1	1	0	1	SECKEL SYNDROME TYPE 1	0	.	.	0	16	0	0	2	Seckel syndrome|Seckel syndrome 1	2	Bagassosis|Large cell carcinoma of lung|Pneumoconiosis	.	1,2	3	0	0	2	seckel syndrome|seckel syndrome 1	0	.	.	1
ATRIP	ENSG00000164053	gene with protein product	0	0	0	.	0	.	.	1	0	0	1	Seckel syndrome	0	.	.	1	0	0	0	.	0	.	.	0	1	0	0	1	Seckel syndrome	0	.	.	1	6	0	4	5	aicardi-goutieres syndrome|aicardi-goutieres syndrome 1|chilblain lupus 1	0	.	.	1
ATRIP-TREX1	.	RNA, long non-coding	0	0	0	.	0	.	.	0	0	0	0	.	0	.	.	.	0	0	0	.	0	.	.	0	0	0	0	0	.	0	.	.	.	5	0	4	4	aicardi-goutieres syndrome|aicardi-goutieres syndrome 1|chilblain lupus 1	0	.	.	1
ATRN	ENSG00000088812	gene with protein product	0	0	0	.	0	.	.	0	0	0	0	.	0	.	.	.	0	0	0	.	0	.	.	0	2	1	0	0	.	0	.	Liver Cirrhosis, Experimental|Nerve Degeneration	2	0	0	0	0	.	0	.	.	.
ATRX	ENSG00000085224	gene with protein product	3	0	2	Alpha-thalassemia/mental retardation syndrome|Mental retardation-hypotonic facies syndrome, X-linked	0	.	.	3	0	0	1	Alpha-thalassemia-X-linked intellectual disability syndrome	0	.	.	1	1	0	1	ALPHA-THALASSEMIA MENTAL RETARDATION SYNDROME X-LINKED NON-DELETION TYPE	0	.	.	0	25	0	0	4	ALPHA-THALASSEMIA/MENTAL RETARDATION SYNDROME, NONDELETION TYPE, X-LINKED|Juberg-Marsidi syndrome|Mental retardation Smith Fineman Myers type	1	Thoracic Diseases	.	1,2	17	0	0	10	alpha thalassemia-x-linked intellectual disability syndrome|alpha-thalassemia/mental retardation syndrome, x-linked|anaplastic astrocytoma	0	.	.	1,2
ATXN1	ENSG00000124788	gene with protein product	1	0	1	Spinocerebellar ataxia 1	0	.	.	1	0	0	1	Spinocerebellar ataxia type 1	0	.	.	1	0	0	0	.	0	.	.	0	15	0	0	9	Ataxia, Spinocerebellar|Degenerative Diseases, Central Nervous System|Degenerative Diseases, Spinal Cord	0	.	.	1,2	1	0	0	1	spinocerebellar ataxia 1	0	.	.	1
ATXN10	ENSG00000130638	gene with protein product	1	0	1	Spinocerebellar ataxia 10	0	.	.	1	0	0	1	Spinocerebellar ataxia type 10	0	.	.	1	0	0	0	.	0	.	.	0	2	0	0	1	Spinocerebellar Ataxia 10	0	.	.	1,2	1	0	0	1	spinocerebellar ataxia 10	0	.	.	1
ATXN1L	ENSG00000224470	gene with protein product	0	0	0	.	0	.	.	0	0	0	0	.	0	.	.	.	0	0	0	.	0	.	.	0	7	0	0	7	Ataxia, Spinocerebellar|Spinocerebellar Ataxia Type 1|Spinocerebellar Ataxia Type 2	0	.	.	1	0	0	0	0	.	0	.	.	.
ATXN2	ENSG00000204842	gene with protein product	3	0	3	Spinocerebellar ataxia 2|{Amyotrophic lateral sclerosis, susceptibility to, 13}|Bjornstad syndrome	0	.	.	2	0	0	2	Amyotrophic lateral sclerosis|Spinocerebellar ataxia type 2	0	.	.	1	0	0	0	.	0	.	.	0	15	0	0	10	Amyotrophic Lateral Sclerosis|Amyotrophic Lateral Sclerosis With Dementia|Amyotrophic Lateral Sclerosis, Guam Form	0	.	.	1,2	3	0	0	3	amyotrophic lateral sclerosis 1|parkinson disease, late-onset|spinocerebellar ataxia 2	0	.	.	1
ATXN3	ENSG00000066427	gene with protein product	1	0	1	Machado-Joseph disease	0	.	.	3	0	0	3	Machado-Joseph disease type 1|Machado-Joseph disease type 2|Machado-Joseph disease type 3	0	.	.	1	0	0	0	.	0	.	.	0	4	0	0	1	Machado-Joseph Disease	0	.	.	1,2	4	0	0	4	machado-joseph disease|machado-joseph disease type 1|machado-joseph disease type 2	0	.	.	1
ATXN7	ENSG00000163635	gene with protein product	1	0	1	Spinocerebellar ataxia 7	0	.	.	1	0	0	1	Spinocerebellar ataxia type 7	0	.	.	1	0	0	0	.	0	.	.	0	55	0	0	54	Abnormal Deep Tendon Reflex|Absent reflex|Arsenic Encephalopathy	0	.	.	1,2	1	0	0	1	spinocerebellar ataxia 7	0	.	.	1
ATXN7L3-AS1	ENSG00000267394	RNA, long non-coding	0	0	0	.	0	.	.	0	0	0	0	.	0	.	.	.	0	0	0	.	0	.	.	0	0	0	0	0	.	0	.	.	.	2	0	0	2	neurodegeneration, childhood-onset, with brain atrophy|rare syndromic intellectual disability	0	.	.	1
ATXN8	.	gene with protein product	1	0	1	Spinocerebellar ataxia 8	0	.	.	1	0	0	1	Spinocerebellar ataxia type 8	0	.	.	1	0	0	0	.	0	.	.	0	1	0	0	1	SPINOCEREBELLAR ATAXIA 8	0	.	.	1	1	0	0	1	spinocerebellar ataxia 8	0	.	.	1
ATXN8OS	ENSG00000230223	RNA, long non-coding	2	0	2	Spinocerebellar ataxia 8|{Parkinson disease, susceptibility to}	0	.	.	1	0	0	1	Spinocerebellar ataxia type 8	0	.	.	1	0	0	0	.	0	.	.	0	2	0	0	2	nervous system disorder|SPINOCEREBELLAR ATAXIA 8	0	.	.	1,2	2	0	0	2	parkinson disease, late-onset|spinocerebellar ataxia 8	0	.	.	1
AUH	ENSG00000148090	gene with protein product	1	0	1	3-methylglutaconic aciduria, type I	0	.	.	1	0	0	0	.	0	.	3-methylglutaconic aciduria type 1	1	1	0	1	3-METHYLGLUTACONIC ACIDURIA TYPE 1	0	.	.	0	3	0	0	1	Dystonia	0	.	.	1,2	1	0	0	1	3-methylglutaconic aciduria, type i	0	.	.	1
AURKA	ENSG00000087586	gene with protein product	1	0	0	.	0	.	{Colon cancer, susceptibility to}	0	0	0	0	.	0	.	.	.	0	0	0	.	0	.	.	0	17	0	0	1	Peripheral Nervous System Diseases	0	.	.	1,2	1	0	0	0	.	0	.	colorectal cancer	1
AURKB	ENSG00000178999	gene with protein product	0	0	0	.	0	.	.	0	0	0	0	.	0	.	.	.	0	0	0	.	0	.	.	0	5	0	1	0	.	0	.	.	1,2	0	0	0	0	.	0	.	.	.
AURKC	ENSG00000105146	gene with protein product	1	0	0	.	0	.	Spermatogenic failure 5	1	0	0	0	.	0	.	Male infertility due to large-headed multiflagellar polyploid spermatozoa	1	0	0	0	.	0	.	.	0	4	0	0	0	.	1	Squamous cell carcinoma of lung	.	1,2	1	0	0	0	.	0	.	spermatogenic failure 5	1
AUTS2	ENSG00000158321	gene with protein product	1	0	1	Mental retardation, autosomal dominant 26	0	.	.	3	0	0	1	Autism spectrum disorder due to AUTS2 deficiency	0	.	.	1,2	1	0	1	SYNDROMIC INTELLECTUAL DISABILITY	0	.	.	0	10	0	2	4	Aura|Awakening Epilepsy|Epilepsy	0	.	.	1,2	6	0	1	3	disease of mental health|mental retardation, autosomal dominant 26|microcephaly	0	.	.	1,2
AVEN	ENSG00000169857	gene with protein product	0	0	0	.	0	.	.	0	0	0	0	.	0	.	.	.	0	0	0	.	0	.	.	0	1	0	0	0	.	1	Non-Small Cell Lung Carcinoma	.	1	0	0	0	0	.	0	.	.	.
AVIL	ENSG00000135407	gene with protein product	1	0	0	.	0	.	Nephrotic syndrome, type 21	0	0	0	0	.	0	.	.	.	0	0	0	.	0	.	.	0	0	0	0	0	.	0	.	.	.	1	0	1	0	.	0	.	.	1
AVL9	ENSG00000105778	gene with protein product	0	0	0	.	0	.	.	0	0	0	0	.	0	.	.	.	0	0	0	.	0	.	.	0	5	1	5	0	.	0	.	.	2	0	0	0	0	.	0	.	.	.
AVP	ENSG00000101200	gene with protein product	1	0	0	.	0	.	Diabetes insipidus, neurohypophyseal	1	0	0	0	.	0	.	Hereditary central diabetes insipidus	1	0	0	0	.	0	.	.	0	77	0	0	21	Age-Related Memory Disorders|Allodynia|Amnesia	1	Small cell carcinoma of lung	.	1,2	2	0	0	1	hereditary central diabetes insipidus	0	.	.	1
AVPI1	ENSG00000119986	gene with protein product	0	0	0	.	0	.	.	0	0	0	0	.	0	.	.	.	0	0	0	.	0	.	.	0	2	1	0	0	.	2	Lung Neoplasms|Malignant neoplasm of lung	.	2	0	0	0	0	.	0	.	.	.
AVPR1A	ENSG00000166148	gene with protein product	0	0	0	.	0	.	.	0	0	0	0	.	0	.	.	.	0	0	0	.	0	.	.	0	3	0	0	0	.	0	.	Autism Spectrum Disorders|Autistic Disorder|Congenital adrenal hyperplasia	1	0	0	0	0	.	0	.	.	.
AVPR1B	ENSG00000198049	gene with protein product	0	0	0	.	0	.	.	0	0	0	0	.	0	.	.	.	0	0	0	.	0	.	.	0	1	1	0	0	.	0	.	Bipolar Disorder|Mood Disorders	2	0	0	0	0	.	0	.	.	.
AVPR2	ENSG00000126895	gene with protein product	2	0	2	Diabetes insipidus, nephrogenic, 1|Nephrogenic syndrome of inappropriate antidiuresis	0	.	.	2	0	0	0	.	0	.	Nephrogenic diabetes insipidus|Nephrogenic syndrome of inappropriate antidiuresis	1	0	0	0	.	0	.	.	0	19	0	0	1	Nephrogenic Syndrome of Inappropriate Antidiuresis	0	.	.	1,2	3	0	0	2	diabetes insipidus, nephrogenic, autosomal|diabetes insipidus, nephrogenic, x-linked	0	.	.	1
AXDND1	ENSG00000162779	gene with protein product	0	0	0	.	0	.	.	0	0	0	0	.	0	.	.	.	0	0	0	.	0	.	.	0	0	0	0	0	.	0	.	.	.	3	0	1	0	.	0	.	.	1
AXIN1	ENSG00000103126	gene with protein product	2	0	0	.	0	.	?Caudal duplication anomaly|Hepatocellular carcinoma, somatic	1	0	0	0	.	0	.	Adult hepatocellular carcinoma	1	1	0	0	.	0	.	CAUDAL DUPLICATION ANOMALY	0	5	0	0	0	.	0	.	Adenocarcinoma of large intestine|Adenocarcinoma of prostate|Adult Hepatocellular Carcinoma	1	3	0	0	1	caudal duplication anomaly	0	.	.	1
AXIN2	ENSG00000168646	gene with protein product	2	0	0	.	0	.	Colorectal cancer, somatic|Oligodontia-colorectal cancer syndrome	4	0	0	0	.	0	.	AXIN2-related attenuated familial adenomatous polyposis|NON RARE IN EUROPE: Hypodontia|Oligodontia	1,2	0	0	0	.	0	.	.	0	15	0	0	0	.	0	.	Adenocarcinoma of large intestine|Benign neoplasm of stomach|Carcinoma in situ of stomach	1,2	7	0	0	0	.	1	tumor predisposition syndrome	.	1
AXL	ENSG00000167601	gene with protein product	0	0	0	.	0	.	.	0	0	0	0	.	0	.	.	.	0	0	0	.	0	.	.	0	15	0	0	1	Plexiform Neurofibroma	1	Non-Small Cell Lung Carcinoma	.	1,2	1	0	0	0	.	0	.	hypogonadotropic hypogonadism 7 with or without anosmia	1
AZGP1	ENSG00000160862	gene with protein product	0	0	0	.	0	.	.	0	0	0	0	.	0	.	.	.	0	0	0	.	0	.	.	0	13	0	0	0	.	3	Lung Neoplasms|Malignant neoplasm of lung|Sinusitis	.	1,2	0	0	0	0	.	0	.	.	.
B2M	ENSG00000166710	gene with protein product	2	1	1	?Amyloidosis, familial visceral	1	Immunodeficiency 43	.	2	0	1	0	.	0	.	.	1	0	0	0	.	0	.	.	1	18	0	5	0	.	0	.	.	1,2	5	0	3	1	amyloidosis, familial visceral	0	.	.	1
B3GALNT1	ENSG00000169255	gene with protein product	2	0	0	.	0	.	[Blood group, globoside system]|[Blood group, P1PK system, P(k) phenotype]	0	0	0	0	.	0	.	.	.	0	0	0	.	0	.	.	0	0	0	0	0	.	0	.	.	.	2	0	0	1	blood group, globoside system	0	.	.	1
B3GALNT2	ENSG00000162885	gene with protein product	1	0	1	Muscular dystrophy-dystroglycanopathy (congenital with brain and eye anomalies, type A, 11	0	.	.	3	0	0	3	Autosomal recessive non-syndromic intellectual disability|Muscle-eye-brain disease|Walker-Warburg syndrome	0	.	.	1	1	0	1	MUSCULAR DYSTROPHY-DYSTROGLYCANOPATHY (CONGENITAL WITH BRAIN AND EYE ANOMALIES), TYPE A, 11	0	.	.	0	4	0	0	2	Muscle eye brain disease|Walker-Warburg congenital muscular dystrophy	0	.	.	1	5	0	0	5	autosomal recessive non-syndromic intellectual disability|congenital muscular dystrophy-dystroglycanopathy type a11|muscle eye brain disease	0	.	.	1
B3GALT1	ENSG00000172318	gene with protein product	0	0	0	.	0	.	.	0	0	0	0	.	0	.	.	.	0	0	0	.	0	.	.	0	1	0	0	0	.	0	.	Krause-Kivlin syndrome	1	0	0	0	0	.	0	.	.	.
B3GALT6	ENSG00000176022	gene with protein product	3	0	2	Ehlers-Danlos syndrome, spondylodysplastic type, 2|Spondyloepimetaphyseal dysplasia with joint laxity, type 1, with or without fractures	0	.	.	3	0	0	1	B3GALT6-related spondylodysplastic Ehlers-Danlos syndrome	0	.	.	1	1	0	0	.	0	.	SPONDYLOEPIMETAPHYSEAL DYSPLASIA WITH JOINT LAXITY TYPE 1	0	5	0	0	0	.	0	.	Disproportionate short stature|Ehlers-Danlos Syndrome|EHLERS-DANLOS SYNDROME, SPONDYLODYSPLASTIC TYPE, 1	1	5	0	0	2	b4galt7-related spondylodysplastic ehlers-danlos syndrome|ehlers-danlos syndrome, spondylodysplastic type, 2	0	.	.	1
B3GAT1	ENSG00000109956	gene with protein product	0	0	0	.	0	.	.	0	0	0	0	.	0	.	.	.	0	0	0	.	0	.	.	0	5	0	0	0	.	0	.	Non-alcoholic Fatty Liver Disease|Nonalcoholic Steatohepatitis|Prostate cancer, familial	1,2	0	0	0	0	.	0	.	.	.
B3GAT2	ENSG00000112309	gene with protein product	0	0	0	.	0	.	.	0	0	0	0	.	0	.	.	.	0	0	0	.	0	.	.	0	1	0	0	0	.	0	.	Schizophrenia	1	0	0	0	0	.	0	.	.	.
B3GAT3	ENSG00000149541	gene with protein product	1	0	1	Multiple joint dislocations, short stature, craniofacial dysmorphism, with or without congenital heart defects	1	Multiple joint dislocations, short stature, craniofacial dysmorphism, with or without congenital heart defects	.	1	0	0	0	.	0	.	Larsen-like syndrome, B3GAT3 type	1	1	0	0	.	0	.	MULTIPLE JOINT DISLOCATIONS, SHORT STATURE, AND CRANIOFACIAL DYSMORPHISM WITH OR WITHOUT CONGENITAL HEART DEFECTS	0	2	0	0	0	.	0	.	Craniofacial Abnormalities|Familial thoracic aortic aneurysm and aortic dissection|MULTIPLE JOINT DISLOCATIONS, SHORT STATURE, AND CRANIOFACIAL DYSMORPHISM WITH OR WITHOUT CONGENITAL HEART DEFECTS	1	3	0	0	0	.	0	.	larsen-like syndrome b3gat3 type|multiple joint dislocations, short stature, and craniofacial dysmorphism with or without congenital heart defects|spondyloepiphyseal dysplasia with congenital joint dislocations	1
B3GLCT	ENSG00000187676	gene with protein product	1	0	1	Peters-plus syndrome	0	.	.	1	0	0	1	Peters plus syndrome	0	.	.	1	0	0	0	.	0	.	.	0	2	0	0	0	.	0	.	Disorder of eye|Krause-Kivlin syndrome	1,2	1	0	0	1	peters-plus syndrome	0	.	.	1
B3GNT2	ENSG00000170340	gene with protein product	0	0	0	.	0	.	.	0	0	0	0	.	0	.	.	.	0	0	0	.	0	.	.	0	4	0	2	0	.	0	.	.	1	0	0	0	0	.	0	.	.	.
B3GNT9	ENSG00000237172	gene with protein product	0	0	0	.	0	.	.	0	0	0	0	.	0	.	.	.	0	0	0	.	0	.	.	0	1	0	1	0	.	0	.	.	1	0	0	0	0	.	0	.	.	.
B4GALNT1	ENSG00000135454	gene with protein product	1	0	1	Spastic paraplegia 26, autosomal recessive	0	.	.	1	0	0	1	Autosomal recessive spastic paraplegia type 26	0	.	.	1	0	0	0	.	0	.	.	0	1	0	0	1	SPASTIC PARAPLEGIA 26, AUTOSOMAL RECESSIVE (disorder)	0	.	.	1	2	0	0	2	spastic paraplegia 26|spastic paraplegia 26, autosomal recessive	2	spastic paraplegia 26|spastic paraplegia 26, autosomal recessive	.	1
B4GALT1	ENSG00000086062	gene with protein product	1	0	1	Congenital disorder of glycosylation, type IId	1	Congenital disorder of glycosylation, type IId	.	1	0	0	1	B4GALT1-CDG	0	.	.	1	1	0	0	.	0	.	CONGENITAL DISORDER OF GLYCOSYLATION, TYPE IId	0	1	0	0	0	.	0	.	Congenital disorder of glycosylation type 2D	1	1	0	1	1	congenital disorder of glycosylation, type iid	0	.	.	1
B4GALT4	ENSG00000121578	gene with protein product	0	0	0	.	0	.	.	0	0	0	0	.	0	.	.	.	0	0	0	.	0	.	.	0	2	0	0	0	.	0	.	Malignant neoplasm of prostate|Prostatic Neoplasms	1,2	0	0	0	0	.	0	.	.	.
B4GALT5	ENSG00000158470	gene with protein product	0	0	0	.	0	.	.	0	0	0	0	.	0	.	.	.	0	0	0	.	0	.	.	0	6	1	5	0	.	0	.	.	2	0	0	0	0	.	0	.	.	.
B4GALT7	ENSG00000027847	gene with protein product	1	0	1	Ehlers-Danlos syndrome, spondylodysplastic type, 1	0	.	.	1	0	0	1	B4GALT7-related spondylodysplastic Ehlers-Danlos syndrome	0	.	.	1	1	0	0	.	0	.	EHLERS-DANLOS SYNDROME PROGEROID TYPE	0	3	0	0	0	.	0	.	Craniofacial Abnormalities|EHLERS-DANLOS SYNDROME, PROGEROID FORM|EHLERS-DANLOS SYNDROME, SPONDYLODYSPLASTIC TYPE, 1	1	4	0	0	4	b4galt7-related spondylodysplastic ehlers-danlos syndrome|ehlers-danlos syndrome, spondylodysplastic type, 1|ehlers-danlos syndrome, spondylodysplastic type, 2	0	.	.	1
B4GAT1	ENSG00000174684	gene with protein product	1	0	1	Muscular dystrophy-dystroglycanopathy (congenital with brain and eye anomalies), type A, 13	0	.	.	1	0	0	1	Walker-Warburg syndrome	0	.	.	1	0	0	0	.	0	.	.	0	7	0	0	1	Walker-Warburg congenital muscular dystrophy	0	.	.	1,2	2	0	0	2	muscular dystrophy-dystroglycanopathy , type a, 13|walker-warburg syndrome	0	.	.	1
B9D1	ENSG00000108641	gene with protein product	2	0	2	?Meckel syndrome 9|Joubert syndrome 27	0	.	.	2	0	0	2	Joubert syndrome|Meckel syndrome	0	.	.	1	1	0	1	MECKEL SYNDROME 9	0	.	.	0	11	0	0	1	Meckel syndrome type 1	1	Meckel syndrome type 1	.	1,2	5	0	0	5	joubert syndrome 1|joubert syndrome 27|meckel syndrome, type 1	2	joubert syndrome 1|joubert syndrome 27	.	1
B9D2	ENSG00000123810	gene with protein product	2	0	2	?Meckel syndrome 10|Joubert syndrome 34	0	.	.	1	0	0	1	Meckel syndrome	0	.	.	1	0	0	0	.	0	.	.	0	5	0	0	0	.	1	Meckel syndrome type 1	.	1	4	0	0	4	joubert syndrome 1|meckel syndrome, type 1|meckel syndrome, type 10	1	joubert syndrome 1	.	1
BAALC	ENSG00000164929	gene with protein product	0	0	0	.	0	.	.	0	0	0	0	.	0	.	.	.	0	0	0	.	0	.	.	0	3	0	0	0	.	0	.	Acute Myeloid Leukemia (AML-M2)|Acute Myeloid Leukemia, M1|Leukemia, Myelocytic, Acute	1,2	0	0	0	0	.	0	.	.	.
BAAT	ENSG00000136881	gene with protein product	2	0	0	.	0	.	Bile acid conjugation defect 1|Hypercholanemia, familial	1	0	0	0	.	0	.	Familial hypercholanemia	1	0	0	0	.	0	.	.	0	2	0	0	0	.	0	.	Cholestasis|Hypercholanemia|Hypercholanemia, Familial	1,2	3	0	1	0	.	0	.	.	1,2
BABAM1	ENSG00000105393	gene with protein product	0	0	0	.	0	.	.	0	0	0	0	.	0	.	.	.	0	0	0	.	0	.	.	0	2	0	0	0	.	0	.	Malignant neoplasm of ovary|ovarian neoplasm	1,2	0	0	0	0	.	0	.	.	.
BACE1	ENSG00000186318	gene with protein product	0	0	0	.	0	.	.	0	0	0	0	.	0	.	.	.	0	0	0	.	0	.	.	0	7	0	0	7	Acute Confusional Senile Dementia|Alzheimer Disease, Early Onset|Alzheimer Disease, Late Onset	0	.	.	1,2	0	0	0	0	.	0	.	.	.
BACH2	ENSG00000112182	gene with protein product	1	1	0	.	1	Immunodeficiency 60	.	0	0	0	0	.	0	.	.	.	0	0	0	.	0	.	.	1	16	0	6	0	.	0	.	.	1,2	1	0	1	0	.	0	.	.	1
BAD	ENSG00000002330	gene with protein product	0	0	0	.	0	.	.	0	0	0	0	.	0	.	.	.	0	0	0	.	0	.	.	0	11	0	0	8	Brain Stem Ischemia, Transient|Carotid Circulation Transient Ischemic Attack|Crescendo Transient Ischemic Attacks	0	.	.	1,2	0	0	0	0	.	0	.	.	.
BAG1	ENSG00000107262	gene with protein product	0	0	0	.	0	.	.	0	0	0	0	.	0	.	.	.	0	0	0	.	0	.	.	0	11	0	0	0	.	0	.	Bipolar Disorder|Breast Carcinoma|Depressive disorder	1,2	0	0	0	0	.	0	.	.	.
BAG3	ENSG00000151929	gene with protein product	2	0	1	Myopathy, myofibrillar, 6	1	Myopathy, myofibrillar, 6	.	2	0	0	1	Muscular dystrophy, Selcen type	0	.	.	1	0	0	0	.	0	.	.	0	8	0	2	2	Myofibrillar Myopathy|Myopathy, Myofibrillar, Bag3-Related	0	.	.	1,2	5	0	3	4	cardiomyopathy, dilated, 1b|cardiomyopathy, dilated, 1hh|dilated cardiomyopathy	1	myopathy, myofibrillar, 6	.	1
BAG5	ENSG00000166170	gene with protein product	0	0	0	.	0	.	.	0	0	0	0	.	0	.	.	.	0	0	0	.	0	.	.	0	1	0	0	1	Parkinson Disease	0	.	.	1	0	0	0	0	.	0	.	.	.
BAIAP2L1	ENSG00000006453	gene with protein product	0	0	0	.	0	.	.	0	0	0	0	.	0	.	.	.	0	0	0	.	0	.	.	0	1	0	1	0	.	0	.	.	1	0	0	0	0	.	0	.	.	.
BAK1	ENSG00000030110	gene with protein product	0	0	0	.	0	.	.	0	0	0	0	.	0	.	.	.	0	0	0	.	0	.	.	0	8	1	0	0	.	0	.	Colonic Neoplasms|Experimental Hepatoma|Hepatoma, Morris	2	0	0	0	0	.	0	.	.	.
BAMBI	ENSG00000095739	gene with protein product	0	0	0	.	0	.	.	0	0	0	0	.	0	.	.	.	0	0	0	.	0	.	.	0	10	1	0	0	.	0	.	Cardiac Hypertrophy|Cardiomegaly|Congestive heart failure	2	0	0	0	0	.	0	.	.	.
BANF1	ENSG00000175334	gene with protein product	1	0	0	.	1	Nestor-Guillermo progeria syndrome	.	1	0	0	0	.	0	.	Nestor-Guillermo progeria syndrome	1	1	0	0	.	0	.	NESTOR-GUILLERMO PROGERIA SYNDROME	0	1	0	0	0	.	0	.	Nestor Guillermo progeria syndrome	1	1	0	0	0	.	0	.	nestor-guillermo progeria syndrome	1
BANK1	ENSG00000153064	gene with protein product	0	0	0	.	0	.	.	1	0	0	0	.	0	.	Systemic lupus erythematosus	1	0	0	0	.	0	.	.	0	2	0	2	0	.	0	.	.	1,2	1	0	1	0	.	0	.	.	1
BAP1	ENSG00000163930	gene with protein product	1	0	1	Tumor predisposition syndrome	1	Tumor predisposition syndrome	.	7	0	0	2	Meningioma|Meningioma	1	Pleural mesothelioma	.	1	0	0	0	.	0	.	.	0	102	0	0	28	Angioblastic Meningioma|Angiomatous Meningioma|Benign Meningioma	4	Lung Neoplasms|Malignant mesothelioma|Malignant neoplasm of lung	.	1,2	8	0	0	3	melanoma, uveal|meningioma, radiation-induced|ocular melanoma	1	tumor predisposition syndrome	.	1
BARD1	ENSG00000138376	gene with protein product	1	0	0	.	0	.	{Breast cancer, susceptibility to}	1	0	0	0	.	0	.	Hereditary breast and ovarian cancer syndrome	1	0	0	0	.	0	.	.	0	10	0	0	0	.	0	.	Breast Cancer, Familial|Breast Carcinoma|Clear cell adenocarcinoma of ovary	1,2	5	0	1	0	.	1	tumor predisposition syndrome	.	1
BARX1	ENSG00000131668	gene with protein product	0	0	0	.	0	.	.	0	0	0	0	.	0	.	.	.	0	0	0	.	0	.	.	0	1	0	0	0	.	0	.	Adenocarcinoma Of Esophagus	1	0	0	0	0	.	0	.	.	.
BASP1	ENSG00000176788	gene with protein product	0	0	0	.	0	.	.	0	0	0	0	.	0	.	.	.	0	0	0	.	0	.	.	0	8	1	0	0	.	0	.	Anaplastic carcinoma|Animal Mammary Neoplasms|Carcinoma	2	0	0	0	0	.	0	.	.	.
BATF2	ENSG00000168062	gene with protein product	0	0	0	.	0	.	.	0	0	0	0	.	0	.	.	.	0	0	0	.	0	.	.	0	1	1	0	0	.	0	.	melanoma	2	0	0	0	0	.	0	.	.	.
BATF3	ENSG00000123685	gene with protein product	0	0	0	.	0	.	.	0	0	0	0	.	0	.	.	.	0	0	0	.	0	.	.	0	1	1	0	0	.	0	.	Leprosy	2	0	0	0	0	.	0	.	.	.
BAX	ENSG00000087088	gene with protein product	2	0	0	.	0	.	Colorectal cancer, somatic|T-cell acute lymphoblastic leukemia, somatic	0	0	0	0	.	0	.	.	.	0	0	0	.	0	.	.	0	51	0	6	8	Acute Confusional Senile Dementia|Alzheimer Disease, Early Onset|Alzheimer Disease, Late Onset	0	.	.	1,2	2	0	1	0	.	0	.	.	1,2
BAZ1B	ENSG00000009954	gene with protein product	0	0	0	.	0	.	.	1	0	0	1	Williams syndrome	0	.	.	1	0	0	0	.	0	.	.	0	1	0	0	1	Williams Syndrome	0	.	.	1	1	0	0	1	williams-beuren syndrome	0	.	.	1
BAZ2A	ENSG00000076108	gene with protein product	0	0	0	.	0	.	.	0	0	0	0	.	0	.	.	.	0	0	0	.	0	.	.	0	2	0	0	0	.	0	.	Malignant neoplasm of prostate|Prostatic Neoplasms	1,2	0	0	0	0	.	0	.	.	.
BAZ2B	ENSG00000123636	gene with protein product	0	0	0	.	0	.	.	0	0	0	0	.	0	.	.	.	0	0	0	.	0	.	.	0	0	0	0	0	.	0	.	.	.	1	0	0	1	agenesis of corpus callosum, cardiac, ocular, and genital syndrome	0	.	.	1
BBC3	ENSG00000105327	gene with protein product	0	0	0	.	0	.	.	0	0	0	0	.	0	.	.	.	0	0	0	.	0	.	.	0	11	0	3	2	Brain Ischemia|Cerebral Ischemia	0	.	.	1,2	0	0	0	0	.	0	.	.	.
BBIP1	ENSG00000214413	gene with protein product	1	0	1	?Bardet-Biedl syndrome 18	0	.	.	1	0	0	0	.	0	.	Bardet-Biedl syndrome	1	0	0	0	.	0	.	.	0	2	0	0	1	Bardet-Biedl Syndrome	0	.	.	1	11	0	0	5	bardet-biedl syndrome|bardet-biedl syndrome 1|bardet-biedl syndrome 18	0	.	.	1
BBOF1	ENSG00000119636	gene with protein product	0	0	0	.	0	.	.	0	0	0	0	.	0	.	.	.	0	0	0	.	0	.	.	0	2	0	0	0	.	0	.	Polycystic Ovary Syndrome|Sclerocystic Ovaries	1,2	1	0	0	1	methylmalonate semialdehyde dehydrogenase deficiency	0	.	.	1
BBOX1	ENSG00000129151	gene with protein product	0	0	0	.	0	.	.	0	0	0	0	.	0	.	.	.	0	0	0	.	0	.	.	0	1	1	0	0	.	0	.	Liver Cirrhosis, Experimental	2	0	0	0	0	.	0	.	.	.
BBS1	ENSG00000174483	gene with protein product	1	0	1	Bardet-Biedl syndrome 1	0	.	.	1	0	0	0	.	0	.	Bardet-Biedl syndrome	1	1	0	1	BARDET-BIEDL SYNDROME TYPE 1	0	.	.	0	5	0	0	1	Bardet-Biedl syndrome 1 (disorder)	0	.	.	1	8	0	0	6	bardet-biedl syndrome|bardet-biedl syndrome 1|cone-rod dystrophy 2	0	.	.	1,2
BBS10	ENSG00000179941	gene with protein product	1	0	1	Bardet-Biedl syndrome 10	0	.	.	1	0	0	0	.	0	.	Bardet-Biedl syndrome	1	1	0	1	BARDET-BIEDL SYNDROME TYPE 10	0	.	.	0	4	0	0	2	Bardet-Biedl Syndrome|BARDET-BIEDL SYNDROME 10	0	.	.	1	14	0	0	9	bardet-biedl syndrome|bardet-biedl syndrome 1|bardet-biedl syndrome 10	3	short-rib thoracic dysplasia 1 with or without polydactyly|short-rib thoracic dysplasia 3 with or without polydactyly|short-rib thoracic dysplasia 6 with or without polydactyly	.	1,2
BBS12	ENSG00000181004	gene with protein product	1	0	1	Bardet-Biedl syndrome 12	0	.	.	1	0	0	0	.	0	.	Bardet-Biedl syndrome	1	1	0	1	BARDET-BIEDL SYNDROME TYPE 12	0	.	.	0	1	0	0	1	BARDET-BIEDL SYNDROME 12	0	.	.	1	7	0	0	5	aland island eye disease|bardet-biedl syndrome|bardet-biedl syndrome 1	1	heart disease	.	1,2
BBS2	ENSG00000125124	gene with protein product	2	0	1	Bardet-Biedl syndrome 2	0	.	.	2	0	0	0	.	0	.	Bardet-Biedl syndrome|Retinitis pigmentosa	1	1	0	1	BARDET-BIEDL SYNDROME TYPE 2	0	.	.	0	6	0	0	1	Bardet-Biedl syndrome 2 (disorder)	0	.	.	1	7	0	0	7	bardet-biedl syndrome|bardet-biedl syndrome 1|bardet-biedl syndrome 2	0	.	.	1,2
BBS4	ENSG00000140463	gene with protein product	1	0	1	Bardet-Biedl syndrome 4	0	.	.	1	0	0	0	.	0	.	Bardet-Biedl syndrome	1	1	0	1	BARDET-BIEDL SYNDROME TYPE 4	0	.	.	0	4	0	0	1	Bardet-Biedl syndrome 4 (disorder)	0	.	.	1	5	0	0	5	bardet-biedl syndrome|bardet-biedl syndrome 1|bardet-biedl syndrome 4	0	.	.	1
BBS5	ENSG00000163093	gene with protein product	1	0	1	Bardet-Biedl syndrome 5	0	.	.	1	0	0	0	.	0	.	Bardet-Biedl syndrome	1	1	0	1	BARDET-BIEDL SYNDROME TYPE 5	0	.	.	0	2	0	0	0	.	0	.	Bardet-Biedl syndrome 1 (disorder)|BARDET-BIEDL SYNDROME 5|Ciliopathies	1	3	0	0	3	bardet-biedl syndrome|bardet-biedl syndrome 1|bardet-biedl syndrome 5	0	.	.	1
BBS7	ENSG00000138686	gene with protein product	1	0	1	Bardet-Biedl syndrome 7	0	.	.	1	0	0	0	.	0	.	Bardet-Biedl syndrome	1	1	0	1	BARDET-BIEDL SYNDROME TYPE 7	0	.	.	0	5	0	0	5	BARDET-BIEDL SYNDROME 7|Intellectual Disability|Mental deficiency	0	.	.	1,2	6	0	0	6	bardet-biedl syndrome|bardet-biedl syndrome 1|bardet-biedl syndrome 7	0	.	.	1,2
BBS9	ENSG00000122507	gene with protein product	1	0	1	Bardet-Biedl syndrome 9	0	.	.	1	0	0	0	.	0	.	Bardet-Biedl syndrome	1	1	0	1	BARDET-BIEDL SYNDROME TYPE 9	0	.	.	0	12	0	0	1	BARDET-BIEDL SYNDROME 9	0	.	.	1	4	0	0	4	bardet-biedl syndrome|bardet-biedl syndrome 1|bardet-biedl syndrome 9	0	.	.	1,2
BCAM	ENSG00000187244	gene with protein product	3	0	0	.	0	.	[Blood group, Auberger system]|[Blood group, Lutheran null]|[Blood group, Lutheran system]	0	0	0	0	.	0	.	.	.	0	0	0	.	0	.	.	0	0	0	0	0	.	0	.	.	.	1	0	0	0	.	0	.	lutheran null	1
BCAP31	ENSG00000185825	gene with protein product	1	0	1	Deafness, dystonia, and cerebral hypomyelination	0	.	.	2	0	0	2	CADDS|Severe motor and intellectual disabilities-sensorineural deafness-dystonia syndrome	0	.	.	1	1	0	1	DEAFNESS, DYSTONIA, AND CENTRAL HYPOMYELINATION WITH DISORGANIZATION OF THE GOLGI APPARATUS	0	.	.	0	2	0	0	0	.	0	.	Contiguous Abcd1-Dxs1375e Deletion Syndrome|DEAFNESS, DYSTONIA, AND CEREBRAL HYPOMYELINATION	1	1	0	0	1	deafness, dystonia, and cerebral hypomyelination	0	.	.	1
BCAR1	ENSG00000050820	gene with protein product	0	0	0	.	0	.	.	0	0	0	0	.	0	.	.	.	0	0	0	.	0	.	.	0	7	0	0	0	.	0	.	Ductal Carcinoma|Malignant neoplasm of breast|Malignant neoplasm of pancreas	1,2	0	0	0	0	.	0	.	.	.
BCAR3	ENSG00000137936	gene with protein product	0	0	0	.	0	.	.	0	0	0	0	.	0	.	.	.	0	0	0	.	0	.	.	0	15	0	0	0	.	0	.	Breast Carcinoma|Drug abuse|Drug Dependence	1,2	0	0	0	0	.	0	.	.	.
BCAR4	ENSG00000262117	RNA, long non-coding	0	0	0	.	0	.	.	0	0	0	0	.	0	.	.	.	0	0	0	.	0	.	.	0	5	0	0	0	.	0	.	Breast Carcinoma|Malignant neoplasm of breast|Mammary Carcinoma, Human	1,2	0	0	0	0	.	0	.	.	.
BCAS1	ENSG00000064787	gene with protein product	0	0	0	.	0	.	.	0	0	0	0	.	0	.	.	.	0	0	0	.	0	.	.	0	4	0	0	0	.	0	.	Malignant neoplasm of prostate|Prostate cancer, familial|PROSTATE CANCER, HEREDITARY, 1	1,2	0	0	0	0	.	0	.	.	.
BCAS2	ENSG00000116752	gene with protein product	0	0	0	.	0	.	.	0	0	0	0	.	0	.	.	.	0	0	0	.	0	.	.	0	1	1	1	0	.	0	.	.	2	0	0	0	0	.	0	.	.	.
BCAT1	ENSG00000060982	gene with protein product	0	0	0	.	0	.	.	0	0	0	0	.	0	.	.	.	0	0	0	.	0	.	.	0	2	1	0	0	.	0	.	Cholestasis|Weight Gain	2	0	0	0	0	.	0	.	.	.
BCAT2	ENSG00000105552	gene with protein product	1	0	1	?Hypervalinemia or hyperleucine-isoleucinemia	0	.	.	0	0	0	0	.	0	.	.	.	0	0	0	.	0	.	.	0	7	0	0	5	Classic Maple Syrup Urine Disease|Intermediate Maple Syrup Urine Disease|Intermittent Maple Syrup Urine Disease	0	.	.	1,2	1	0	0	0	.	0	.	hypervalinemia and hyperleucine-isoleucinemia	1
BCHE	ENSG00000114200	gene with protein product	2	0	0	.	2	{Apnea, postanesthetic, susceptibility to, due to BCHE deficiency}|Butyrylcholinesterase deficiency	.	1	0	0	1	Butyrylcholinesterase deficiency	0	.	.	1	0	0	0	.	0	.	.	0	107	0	2	66	Absence Seizures|Acute Confusional Senile Dementia|Alzheimer Disease, Early Onset	9	Apnea|Apnea, Postanesthetic|Butyrylcholinesterase deficiency	.	1,2	2	0	0	2	butyrylcholinesterase deficiency|chorea, benign hereditary	1	chorea, benign hereditary	.	1
BCKDHA	ENSG00000248098	gene with protein product	1	0	1	Maple syrup urine disease, type Ia	0	.	.	4	0	0	0	.	0	.	Classic maple syrup urine disease|Intermediate maple syrup urine disease|Intermittent maple syrup urine disease	1	1	0	1	MAPLE SYRUP URINE DISEASE	0	.	.	0	3	0	0	3	Classic Maple Syrup Urine Disease|Maple Syrup Urine Disease|Maple Syrup Urine Disease, Type IA	0	.	.	1	2	0	0	0	.	0	.	intermediate maple syrup urine disease|maple syrup urine disease	1
BCKDHB	ENSG00000083123	gene with protein product	1	0	1	Maple syrup urine disease, type Ib	0	.	.	4	0	0	0	.	0	.	Classic maple syrup urine disease|Intermediate maple syrup urine disease|Intermittent maple syrup urine disease	1	1	0	1	MAPLE SYRUP URINE DISEASE	0	.	.	0	2	0	0	2	Maple Syrup Urine Disease|Maple syrup urine disease, type 1B	0	.	.	1	3	0	0	1	dihydrolipoamide dehydrogenase deficiency	0	.	.	1
BCKDK	ENSG00000103507	gene with protein product	1	0	0	.	0	.	Branched-chain ketoacid dehydrogenase kinase deficiency	1	0	0	1	Autism-epilepsy syndrome due to branched chain ketoacid dehydrogenase kinase deficiency	0	.	.	1	0	0	0	.	0	.	.	0	2	0	0	1	Intellectual Disability	0	.	.	1,2	1	0	0	1	branched-chain keto acid dehydrogenase kinase deficiency	0	.	.	1
BCL10	ENSG00000142867	gene with protein product	6	1	1	?Immunodeficiency 37	2	?Immunodeficiency 37|{Mesothelioma, somatic}	.	1	0	0	0	.	0	.	MALT lymphoma	1	0	0	0	.	0	.	.	1	7	0	4	0	.	1	Malignant mesothelioma	.	1,2	12	0	6	0	.	2	benign mesothelioma|mesothelioma, malignant	.	1,2
BCL11A	ENSG00000119866	gene with protein product	1	0	1	Dias-Logan syndrome	0	.	.	1	0	0	0	.	0	.	Hereditary persistence of fetal hemoglobin-sickle cell disease syndrome	1	1	0	1	INTELLECTUAL DISABILITY	0	.	.	0	25	0	0	17	Apraxia of Phonation|Apraxia, Articulatory|Apraxia, Developmental Verbal	0	.	.	1,2	6	0	1	2	corpus callosum, agenesis of|intellectual disability - hypoplastic corpus callosum - preauricular tag	0	.	.	1
BCL11B	ENSG00000127152	gene with protein product	2	2	2	Immunodeficiency 49|Intellectual developmental disorder with dysmorphic facies, speech delay, and T-cell abnormalities	1	Intellectual developmental disorder with dysmorphic facies, speech delay, and T-cell abnormalities	.	0	0	0	0	.	0	.	.	.	1	0	0	.	0	.	BCL11B-related developmental disorder (monoallelic)	1	5	0	2	1	Intellectual Disability	0	.	.	1,2	4	0	3	0	.	0	.	.	1
BCL2	ENSG00000171791	gene with protein product	1	0	0	.	0	.	Leukemia/lymphoma, B-cell, 2	3	0	0	0	.	0	.	Follicular lymphoma|High grade B-cell lymphoma with MYC and/ or BCL2 and/or BCL6 rearrangement|Intravascular large B-cell lymphoma	1	0	0	0	.	0	.	.	0	139	0	27	19	Acute Confusional Senile Dementia|Adult Learning Disorders|Age-Related Memory Disorders	2	Asthma|Malignant mesothelioma	.	1,2	3	0	3	0	.	0	.	.	1
BCL2A1	ENSG00000140379	gene with protein product	0	0	0	.	0	.	.	0	0	0	0	.	0	.	.	.	0	0	0	.	0	.	.	0	8	0	1	0	.	0	.	.	1,2	0	0	0	0	.	0	.	.	.
BCL2L1	ENSG00000171552	gene with protein product	0	0	0	.	0	.	.	0	0	0	0	.	0	.	.	.	0	0	0	.	0	.	.	0	53	0	1	8	AMYOTROPHIC LATERAL SCLEROSIS 1|Amyotrophic Lateral Sclerosis, Familial|Amyotrophic Lateral Sclerosis, Sporadic	2	Lung Neoplasms|Malignant neoplasm of lung	.	1,2	0	0	0	0	.	0	.	.	.
BCL2L11	ENSG00000153094	gene with protein product	0	0	0	.	0	.	.	0	0	0	0	.	0	.	.	.	0	0	0	.	0	.	.	0	5	0	0	0	.	0	.	Cholangitis, Sclerosing|Diabetes Mellitus, Non-Insulin-Dependent|Primary sclerosing cholangitis	1,2	0	0	0	0	.	0	.	.	.
BCL2L2-PABPN1	ENSG00000258643	readthrough	0	0	0	.	0	.	.	0	0	0	0	.	0	.	.	.	0	0	0	.	0	.	.	0	0	0	0	0	.	0	.	.	.	1	0	0	1	oculopharyngeal muscular dystrophy	0	.	.	1
BCL3	ENSG00000069399	gene with protein product	1	0	0	.	0	.	Leukemia/lymphoma, B-cell, 3	0	0	0	0	.	0	.	.	.	0	0	0	.	0	.	.	0	4	1	0	0	.	0	.	Atherogenesis|Atherosclerosis|Dyslipidemias	2	0	0	0	0	.	0	.	.	.
BCL6	ENSG00000113916	gene with protein product	0	0	0	.	0	.	.	4	0	0	0	.	0	.	Follicular lymphoma|High grade B-cell lymphoma with MYC and/ or BCL2 and/or BCL6 rearrangement|Intravascular large B-cell lymphoma	1	0	0	0	.	0	.	.	0	16	0	16	0	.	1	Mediastinal (Thymic) Large B-Cell Lymphoma	.	1,2	4	0	4	0	.	0	.	.	1
BCL7A	ENSG00000110987	gene with protein product	1	0	0	.	0	.	B-cell non-Hodgkin lymphoma, high-grade	0	0	0	0	.	0	.	.	.	0	0	0	.	0	.	.	0	0	0	0	0	.	0	.	.	.	0	0	0	0	.	0	.	.	.
BCL7B	ENSG00000106635	gene with protein product	0	0	0	.	0	.	.	1	0	0	1	Williams syndrome	0	.	.	1	0	0	0	.	0	.	.	0	0	0	0	0	.	0	.	.	.	0	0	0	0	.	0	.	.	.
BCL7C	ENSG00000099385	gene with protein product	0	0	0	.	0	.	.	0	0	0	0	.	0	.	.	.	0	0	0	.	0	.	.	0	5	0	0	0	.	0	.	Anaplastic Ependymoma|Cellular Ependymoma|Ependymoma	1,2	0	0	0	0	.	0	.	.	.
BCL9	ENSG00000116128	gene with protein product	0	0	0	.	0	.	.	0	0	0	0	.	0	.	.	.	0	0	0	.	0	.	.	0	7	0	0	0	.	0	.	Bipolar Disorder|Major Depressive Disorder|Malignant neoplasm of ovary	1,2	0	0	0	0	.	0	.	.	.
BCL9L	ENSG00000186174	gene with protein product	0	0	0	.	0	.	.	0	0	0	0	.	0	.	.	.	0	0	0	.	0	.	.	0	1	0	0	0	.	0	.	Situs ambiguus	1	0	0	0	0	.	0	.	.	.
BCLAF1	ENSG00000029363	gene with protein product	0	0	0	.	0	.	.	0	0	0	0	.	0	.	.	.	0	0	0	.	0	.	.	0	1	0	0	0	.	1	Small cell carcinoma of lung	.	1	0	0	0	0	.	0	.	.	.
BCO1	ENSG00000135697	gene with protein product	1	0	0	.	0	.	?Hypercarotenemia and vitamin A deficiency, autosomal dominant	1	0	0	0	.	0	.	Hereditary hypercarotenemia and vitamin A deficiency	1	0	0	0	.	0	.	.	0	2	0	0	0	.	0	.	CAROTENOIDS, PLASMA LEVEL OF, QUANTITATIVE TRAIT LOCUS 1|Hypercarotenemia And Vitamin A Deficiency, Autosomal Dominant	1	2	0	0	0	.	0	.	hereditary hypercarotenemia and vitamin a deficiency|hypercarotenemia and vitamin a deficiency, autosomal dominant	1
BCO2	ENSG00000197580	gene with protein product	0	0	0	.	0	.	.	0	0	0	0	.	0	.	.	.	0	0	0	.	0	.	.	0	1	0	0	0	.	0	.	Liver carcinoma	1	0	0	0	0	.	0	.	.	.
BCOR	ENSG00000183337	gene with protein product	1	0	1	Microphthalmia, syndromic 2	0	.	.	4	0	0	2	Microphthalmia, Lenz type|Oculofaciocardiodental syndrome	0	.	.	1	1	0	0	.	0	.	MICROPHTHALMIA SYNDROMIC TYPE 2	0	14	0	0	0	.	0	.	Acute Promyelocytic Leukemia|Adenoid Cystic Carcinoma|Bilateral Wilms Tumor	1,2	4	0	0	2	microphthalmia, syndromic 1|microphthalmia, syndromic 2	2	microphthalmia, syndromic 1|microphthalmia, syndromic 2	.	1
BCORL1	ENSG00000085185	gene with protein product	1	0	1	Shukla-Vernon syndrome	0	.	.	1	0	0	1	Non-specific syndromic intellectual disability	0	.	.	1	1	0	1	Shukla-Vernon Syndrome	0	.	.	0	5	0	0	0	.	0	.	Abnormal behavior|Adenoid Cystic Carcinoma|Bilateral Wilms Tumor	1,2	2	0	0	2	non-specific syndromic intellectual disability|shukla-vernon syndrome	0	.	.	1
BCR	ENSG00000186716	gene with protein product	2	0	0	.	0	.	Leukemia, acute lymphocytic, Philadelphia chromosome positive, somatic|Leukemia, chronic myeloid, Philadelphia chromosome positive, somatic	4	0	0	0	.	0	.	Chronic myeloid leukemia|Distal 22q11.2 microdeletion syndrome|Precursor B-cell acute lymphoblastic leukemia	1	0	0	0	.	0	.	.	0	14	0	5	0	.	0	.	.	1,2	5	0	4	0	.	0	.	.	1
BCRP3	ENSG00000284128	pseudogene	0	0	0	.	0	.	.	0	0	0	0	.	0	.	.	.	0	0	0	.	0	.	.	0	2	1	0	0	.	0	.	Thrombosis|Thrombus	2	0	0	0	0	.	0	.	.	.
BCS1L	ENSG00000074582	gene with protein product	3	0	3	Bjornstad syndrome|GRACILE syndrome|Cardiofaciocutaneous syndrome	0	.	.	4	0	0	0	.	0	.	Björnstad Syndrome|GRACILE syndrome|Isolated complex III deficiency	1	1	0	0	.	0	.	GRACILE SYNDROME	0	12	0	0	8	Leigh Disease|LEIGH SYNDROME DUE TO MITOCHONDRIAL COMPLEX I DEFICIENCY|Leigh Syndrome Due To Mitochondrial Complex II Deficiency	0	.	.	1,2	8	0	0	4	bjornstad syndrome|leigh syndrome|microcephaly	2	isolated complex iii deficiency|mitochondrial complex iii deficiency, nuclear type 1	.	1
BDH1	ENSG00000161267	gene with protein product	0	0	0	.	0	.	.	0	0	0	0	.	0	.	.	.	0	0	0	.	0	.	.	0	7	1	0	0	.	0	.	Chemical and Drug Induced Liver Injury|Chemically-Induced Liver Toxicity|Drug-Induced Acute Liver Injury	2	0	0	0	0	.	0	.	.	.
BDKRB1	ENSG00000100739	gene with protein product	0	0	0	.	0	.	.	0	0	0	0	.	0	.	.	.	0	0	0	.	0	.	.	0	24	1	0	11	Allodynia|Epilepsy, Benign Psychomotor, Childhood|Epilepsy, Lateral Temporal	0	.	.	2	0	0	0	0	.	0	.	.	.
BDKRB2	ENSG00000168398	gene with protein product	0	0	0	.	0	.	.	0	0	0	0	.	0	.	.	.	0	0	0	.	0	.	.	0	48	0	1	11	Allodynia|Epilepsy, Benign Psychomotor, Childhood|Epilepsy, Lateral Temporal	0	.	.	1,2	0	0	0	0	.	0	.	.	.
BDNF	ENSG00000176697	gene with protein product	0	0	0	.	0	.	.	2	0	0	2	Ondine syndrome|WAGR syndrome	1	Ondine syndrome	.	1	0	0	0	.	0	.	.	0	114	0	0	65	Absence Seizures|Acute Confusional Senile Dementia|Alzheimer Disease, Early Onset	1	Congenital central hypoventilation	.	1,2	2	0	0	2	central hypoventilation syndrome, congenital|wilms tumor, aniridia, genitourinary anomalies, and mental retardation syndrome	1	central hypoventilation syndrome, congenital	.	1
BDP1	ENSG00000145734	gene with protein product	1	0	0	.	0	.	?Deafness, autosomal recessive 112	1	0	0	0	.	0	.	Autosomal recessive non-syndromic sensorineural deafness type DFNB	1	0	0	0	.	0	.	.	0	1	1	0	1	Nonsyndromic Deafness	0	.	.	2	2	0	0	2	autosomal recessive non-syndromic sensorineural deafness type dfnb|deafness, autosomal recessive 112	0	.	.	1
BEAN1	ENSG00000166546	gene with protein product	1	0	1	Spinocerebellar ataxia 31	0	.	.	1	0	0	1	Spinocerebellar ataxia type 31	0	.	.	1	0	0	0	.	0	.	.	0	1	0	0	1	SPINOCEREBELLAR ATAXIA 31 (disorder)	0	.	.	1	1	0	0	1	spinocerebellar ataxia 31	0	.	.	1
BECN1	ENSG00000126581	gene with protein product	0	0	0	.	0	.	.	0	0	0	0	.	0	.	.	.	0	0	0	.	0	.	.	0	14	0	0	8	Complex Partial Status Epilepticus|Grand Mal Status Epilepticus|Lewy Body Disease	2	Lung Neoplasms|Malignant neoplasm of lung	.	1,2	0	0	0	0	.	0	.	.	.
BEGAIN	ENSG00000183092	gene with protein product	0	0	0	.	0	.	.	0	0	0	0	.	0	.	.	.	0	0	0	.	0	.	.	0	3	0	0	0	.	0	.	Familial Nonmedullary Thyroid Cancer|Nonmedullary Thyroid Carcinoma|Papillary thyroid carcinoma	1	0	0	0	0	.	0	.	.	.
BEND2	ENSG00000177324	gene with protein product	0	0	0	.	0	.	.	0	0	0	0	.	0	.	.	.	0	0	0	.	0	.	.	0	5	1	5	0	.	0	.	.	2	0	0	0	0	.	0	.	.	.
BEST1	ENSG00000167995	gene with protein product	6	0	0	.	0	.	?Microcornea, rod-cone dystrophy, cataract, and posterior staphyloma 2|Bestrophinopathy, autosomal recessive|Macular dystrophy, vitelliform, 2	7	0	0	0	.	0	.	Adult-onset foveomacular vitelliform dystrophy|Autosomal dominant vitreoretinochoroidopathy|Autosomal recessive bestrophinopathy	1	0	0	0	.	0	.	.	0	9	0	0	0	.	0	.	Adult-Onset Vitelliform Macular Dystrophy|Autosomal dominant vitreoretinochoroidopathy|BESTROPHINOPATHY, AUTOSOMAL RECESSIVE	1,2	13	0	0	12	bestrophinopathy, autosomal recessive|cone-rod dystrophy 2|fundus dystrophy	0	.	.	1,2
BEST3	ENSG00000127325	gene with protein product	0	0	0	.	0	.	.	0	0	0	0	.	0	.	.	.	0	0	0	.	0	.	.	0	4	1	0	0	.	0	.	Atrial Fibrillation|familial atrial fibrillation|Paroxysmal atrial fibrillation	2	0	0	0	0	.	0	.	.	.
BEX4	ENSG00000102409	gene with protein product	0	0	0	.	0	.	.	0	0	0	0	.	0	.	.	.	0	0	0	.	0	.	.	0	1	1	0	0	.	0	.	Cholestasis	2	0	0	0	0	.	0	.	.	.
BFSP1	ENSG00000125864	gene with protein product	1	0	0	.	0	.	Cataract 33, multiple types	1	0	0	0	.	0	.	Early-onset nuclear cataract	1	0	0	0	.	0	.	.	0	3	0	0	0	.	0	.	CATARACT 33, MULTIPLE TYPES|Cataract, Cortical, Juvenile-Onset|Nuclear cataract	1	4	0	0	2	cataract 33|cataract 33, multiple types	0	.	.	1
BFSP2	ENSG00000170819	gene with protein product	1	0	0	.	0	.	Cataract 12, multiple types	3	0	0	0	.	0	.	Early-onset lamellar cataract|Early-onset sutural cataract|Pulverulent cataract	1	1	0	0	.	0	.	CATARACT AUTOSOMAL DOMINANT BFSP2-RELATED	0	5	0	0	0	.	0	.	Cataract|CATARACT 12, MULTIPLE TYPES|Cataract, Autosomal Dominant, Multiple Types 1	1,2	5	0	0	2	cataract 12, multiple types|cataract 30, multiple types	0	.	.	1
BFSP2-AS1	ENSG00000249993	RNA, long non-coding	0	0	0	.	0	.	.	0	0	0	0	.	0	.	.	.	0	0	0	.	0	.	.	0	0	0	0	0	.	0	.	.	.	2	0	0	1	cataract 12, multiple types	0	.	.	1
BGLAP	ENSG00000242252	gene with protein product	0	0	0	.	0	.	.	0	0	0	0	.	0	.	.	.	0	0	0	.	0	.	.	0	7	0	1	0	.	1	Asthma	.	1,2	0	0	0	0	.	0	.	.	.
BGN	ENSG00000182492	gene with protein product	2	0	2	Meester-Loeys syndrome|Spondyloepimetaphyseal dysplasia, X-linked	0	.	.	1	0	0	0	.	0	.	X-linked spondyloepimetaphyseal dysplasia	1	2	0	0	.	0	.	Severe syndromic form of thoracic aortic aneurysm & dissection|X-Linked Spondyloepimetaphyseal Dysplasia	0	6	0	1	0	.	0	.	.	1,2	4	0	0	0	.	0	.	aortic aneurysm, familial thoracic 4|familial thoracic aortic aneurysm and aortic dissection|meester-loeys syndrome	1
BHLHA9	ENSG00000205899	gene with protein product	2	0	0	.	0	.	?Camptosynpolydactyly, complex|Syndactyly, mesoaxial synostotic, with phalangeal reduction	3	0	0	0	.	0	.	Gollop-Wolfgang complex|Mesoaxial synostotic syndactyly with phalangeal reduction|Tibial aplasia-ectrodactyly syndrome	1	2	0	0	.	0	.	MESOAXIAL SYNOSTOTIC SYNDACTYLY WITH PHALANGEAL REDUCTION, MALIK-PERCIN TYPE|SPLIT HAND AND FOOT MALFORMATION	0	5	0	0	1	Split-Hand-Foot Malformation With Sensorineural Hearing Loss	0	.	.	1	4	0	0	0	.	0	.	camptosynpolydactyly, complex|femur, unilateral bifid, with monodactylous ectrodactyly|syndactyly, mesoaxial synostotic, with phalangeal reduction	1
BHLHE40	ENSG00000134107	gene with protein product	0	0	0	.	0	.	.	0	0	0	0	.	0	.	.	.	0	0	0	.	0	.	.	0	15	0	0	6	Advanced Sleep Phase Syndrome|Delayed Sleep Phase Syndrome|Non-24 Hour Sleep-Wake Disorder	0	.	.	1,2	0	0	0	0	.	0	.	.	.
BHLHE41	ENSG00000123095	gene with protein product	1	0	1	[Short sleep, familial natural, 1]	0	.	.	0	0	0	0	.	0	.	.	.	0	0	0	.	0	.	.	0	4	0	0	1	Short Sleeper Syndrome	2	Lung Neoplasms|Malignant neoplasm of lung	.	1,2	1	0	0	0	.	0	.	short sleep, familial natural, 1	1
BHMT	ENSG00000145692	gene with protein product	0	0	0	.	0	.	.	0	0	0	0	.	0	.	.	.	0	0	0	.	0	.	.	0	24	0	11	10	Acrania|Craniorachischisis|Diastematomyelia	0	.	.	1,2	0	0	0	0	.	0	.	.	.
BHMT2	ENSG00000132840	gene with protein product	0	0	0	.	0	.	.	0	0	0	0	.	0	.	.	.	0	0	0	.	0	.	.	0	3	0	0	0	.	0	.	Cleft Palate|Cleft palate, isolated|Cleft upper lip	1	0	0	0	0	.	0	.	.	.
BICC1	ENSG00000122870	gene with protein product	1	0	0	.	0	.	{Renal dysplasia, cystic, susceptibility to}	1	0	0	0	.	0	.	Autosomal dominant polycystic kidney disease	1	0	0	0	.	0	.	.	0	4	0	0	0	.	0	.	Depressive disorder|Mental Depression|Polycystic Kidney, Autosomal Dominant	1,2	2	0	0	0	.	0	.	autosomal dominant polycystic kidney disease|renal dysplasia, cystic	1
BICD2	ENSG00000185963	gene with protein product	2	0	2	Spinal muscular atrophy, lower extremity-predominant, 2A, autosomal dominant|Spinal muscular atrophy, lower extremity-predominant, 2B, autosomal dominant	1	Spinal muscular atrophy, lower extremity-predominant, 2B, autosomal dominant	.	1	0	0	1	BICD2-related autosomal dominant childhood-onset proximal spinal muscular atrophy	0	.	.	1	1	0	0	.	0	.	PROXIMAL SPINAL MUSCULAR ATROPHY WITH AUTOSOMAL-DOMINANT INHERITANCE	0	7	0	1	0	.	0	.	.	1,2	4	0	0	4	autosomal dominant childhood-onset proximal spinal muscular atrophy|autosomal dominant distal hereditary motor neuronopathy|spinal muscular atrophy, lower extremity-predominant, 2a, childhood onset, autosomal dominant	1	spinal muscular atrophy, lower extremity-predominant, 2b, prenatal onset, autosomal dominant	.	1
BICRA	ENSG00000063169	gene with protein product	1	0	1	Coffin-Siris syndrome 12	0	.	.	0	0	0	0	.	0	.	.	.	1	0	0	.	0	.	BICRA-related Developmental Disorder	0	0	0	0	0	.	0	.	.	.	2	0	0	1	disease of mental health	0	.	.	1,2
BID	ENSG00000015475	gene with protein product	0	0	0	.	0	.	.	0	0	0	0	.	0	.	.	.	0	0	0	.	0	.	.	0	6	0	0	0	.	0	.	Bipolar Disorder|Hereditary Diffuse Gastric Cancer|Liver carcinoma	1,2	0	0	0	0	.	0	.	.	.
BIN1	ENSG00000136717	gene with protein product	1	0	1	Centronuclear myopathy 2	1	Centronuclear myopathy 2	.	2	0	0	2	Autosomal dominant centronuclear myopathy|Autosomal recessive centronuclear myopathy	0	.	.	1	1	0	0	.	0	.	CENTRONUCLEAR MYOPATHY 2	0	19	0	0	16	Acute Confusional Senile Dementia|Alzheimer Disease, Early Onset|Alzheimer Disease, Late Onset	0	.	.	1,2	2	0	0	2	myopathy, centronuclear, 1|myopathy, centronuclear, 2	2	myopathy, centronuclear, 1|myopathy, centronuclear, 2	.	1
BIRC2	ENSG00000110330	gene with protein product	0	0	0	.	0	.	.	0	0	0	0	.	0	.	.	.	0	0	0	.	0	.	.	0	11	0	2	0	.	0	.	.	1,2	0	0	0	0	.	0	.	.	.
BIRC3	ENSG00000023445	gene with protein product	0	0	0	.	0	.	.	1	0	0	0	.	0	.	MALT lymphoma	1	0	0	0	.	0	.	.	0	11	0	5	0	.	0	.	.	1,2	1	0	1	0	.	0	.	.	1
BIRC5	ENSG00000089685	gene with protein product	0	0	0	.	0	.	.	0	0	0	0	.	0	.	.	.	0	0	0	.	0	.	.	0	42	0	1	0	.	3	Lung Neoplasms|Malignant neoplasm of lung|Non-Small Cell Lung Carcinoma	.	1,2	0	0	0	0	.	0	.	.	.
BIRC6	ENSG00000115760	gene with protein product	0	0	0	.	0	.	.	0	0	0	0	.	0	.	.	.	0	0	0	.	0	.	.	0	3	1	0	0	.	0	.	Benign Neoplasm|Malignant Neoplasms|Neoplasms	2	0	0	0	0	.	0	.	.	.
BIRC7	ENSG00000101197	gene with protein product	0	0	0	.	0	.	.	0	0	0	0	.	0	.	.	.	0	0	0	.	0	.	.	0	6	0	0	0	.	0	.	Chromophobe Renal Cell Carcinoma|Collecting Duct Carcinoma of the Kidney|Conventional (Clear Cell) Renal Cell Carcinoma	1,2	0	0	0	0	.	0	.	.	.
BIVM-ERCC5	ENSG00000270181	readthrough	0	0	0	.	0	.	.	0	0	0	0	.	0	.	.	.	0	0	0	.	0	.	.	0	0	0	0	0	.	0	.	.	.	4	0	0	4	cerebrooculofacioskeletal syndrome 3|xeroderma pigmentosum, complementation group g|xeroderma pigmentosum, variant type	0	.	.	1
BLK	ENSG00000136573	gene with protein product	1	0	0	.	0	.	Maturity-onset diabetes of the young, type 11	2	0	0	0	.	0	.	MODY|Systemic lupus erythematosus	1	0	0	0	.	0	.	.	0	5	0	3	0	.	0	.	.	1,2	3	0	1	2	maturity-onset diabetes of the young|maturity-onset diabetes of the young, type 11	0	.	.	1
BLM	ENSG00000197299	gene with protein product	1	1	1	Bloom syndrome	1	Bloom syndrome	.	1	0	1	0	.	0	.	.	1	1	1	1	BLOOM SYNDROME	0	.	.	1	12	0	5	1	Miller Dieker syndrome	0	.	.	1,2	5	0	0	0	.	1	tumor predisposition syndrome	.	1
BLNK	ENSG00000095585	gene with protein product	1	1	0	.	1	?Agammaglobulinemia 4	.	1	0	1	0	.	0	.	.	1	0	0	0	.	0	.	.	1	3	0	2	0	.	0	.	.	1,2	2	0	1	0	.	0	.	.	1
BLOC1S1	ENSG00000135441	gene with protein product	0	0	0	.	0	.	.	0	0	0	0	.	0	.	.	.	0	0	0	.	0	.	.	0	1	0	0	0	.	0	.	Schizophrenia	1	0	0	0	0	.	0	.	.	.
BLOC1S1-RDH5	.	RNA, long non-coding	0	0	0	.	0	.	.	0	0	0	0	.	0	.	.	.	0	0	0	.	0	.	.	0	0	0	0	0	.	0	.	.	.	2	0	0	2	fundus albipunctatus|fundus dystrophy	0	.	.	1,2
BLOC1S2	ENSG00000196072	gene with protein product	0	0	0	.	0	.	.	0	0	0	0	.	0	.	.	.	0	0	0	.	0	.	.	0	1	1	0	0	.	0	.	Liver Cirrhosis, Experimental	2	0	0	0	0	.	0	.	.	.
BLOC1S3	ENSG00000189114	gene with protein product	1	0	0	.	0	.	Hermansky-Pudlak syndrome 8	1	0	0	0	.	0	.	Hermansky-Pudlak syndrome type 8	1	0	0	0	.	0	.	.	0	5	0	0	0	.	0	.	Hermanski-Pudlak Syndrome|HERMANSKY-PUDLAK SYNDROME 8|Polycystic Ovary Syndrome	1,2	2	0	2	2	hermansky-pudlak syndrome|hermansky-pudlak syndrome 8	2	hermansky-pudlak syndrome|hermansky-pudlak syndrome 8	.	1
BLOC1S5	ENSG00000188428	gene with protein product	1	0	0	.	0	.	Hermansky-Pudlak syndrome 11	0	0	0	0	.	0	.	.	.	0	0	0	.	0	.	.	0	0	0	0	0	.	0	.	.	.	3	0	3	3	hermansky-pudlak syndrome|hermansky-pudlak syndrome 1|hermansky-pudlak syndrome 11	3	hermansky-pudlak syndrome|hermansky-pudlak syndrome 1|hermansky-pudlak syndrome 11	.	1
BLOC1S5-TXNDC5	ENSG00000259040	readthrough	0	0	0	.	0	.	.	0	0	0	0	.	0	.	.	.	0	0	0	.	0	.	.	0	0	0	0	0	.	0	.	.	.	3	0	3	3	hermansky-pudlak syndrome|hermansky-pudlak syndrome 1|hermansky-pudlak syndrome 11	3	hermansky-pudlak syndrome|hermansky-pudlak syndrome 1|hermansky-pudlak syndrome 11	.	1
BLOC1S6	ENSG00000104164	gene with protein product	1	1	0	.	0	.	.	1	0	1	0	.	0	.	.	1	1	0	0	.	0	.	HERMANSKY-PUDLAK SYNDROME 9	0	3	0	0	0	.	0	.	Hermanski-Pudlak Syndrome|HERMANSKY-PUDLAK SYNDROME 9|Immune dysregulation	1,2	2	0	2	2	hermansky-pudlak syndrome|hermansky-pudlak syndrome 9	2	hermansky-pudlak syndrome|hermansky-pudlak syndrome 9	.	1
BLVRA	ENSG00000106605	gene with protein product	1	0	0	.	0	.	Hyperbiliverdinemia	1	0	0	0	.	0	.	Hyperbiliverdinemia	1	0	0	0	.	0	.	.	0	3	0	0	0	.	0	.	Cholestasis|Hyperbiliverdinemia|Liver Cirrhosis, Experimental	1,2	1	0	0	0	.	0	.	hyperbiliverdinemia	1
BLVRB	ENSG00000090013	gene with protein product	0	0	0	.	0	.	.	0	0	0	0	.	0	.	.	.	0	0	0	.	0	.	.	0	10	0	0	0	.	0	.	Chemical and Drug Induced Liver Injury|Chemically-Induced Liver Toxicity|Drug-Induced Acute Liver Injury	1,2	0	0	0	0	.	0	.	.	.
BMF	ENSG00000104081	gene with protein product	0	0	0	.	0	.	.	0	0	0	0	.	0	.	.	.	0	0	0	.	0	.	.	0	2	0	1	0	.	0	.	.	1,2	0	0	0	0	.	0	.	.	.
BMI1	ENSG00000168283	gene with protein product	0	0	0	.	0	.	.	0	0	0	0	.	0	.	.	.	0	0	0	.	0	.	.	0	16	0	0	0	.	0	.	Aganglionosis, Colonic|Aganglionosis, Rectosigmoid Colon|Congenital Intestinal Aganglionosis	1,2	0	0	0	0	.	0	.	.	.
BMP1	ENSG00000168487	gene with protein product	1	0	1	Osteogenesis imperfecta, type XIII	0	.	.	2	0	0	0	.	0	.	High bone mass osteogenesis imperfecta|Osteogenesis imperfecta type 3	1	0	0	0	.	0	.	.	0	3	0	0	0	.	0	.	Malignant neoplasm of breast|Osteogenesis imperfecta type III (disorder)|OSTEOGENESIS IMPERFECTA, TYPE XIII	1	4	0	0	2	osteogenesis imperfecta, type iii|osteogenesis imperfecta, type xiii	2	osteogenesis imperfecta, type iii|osteogenesis imperfecta, type xiii	.	1
BMP15	ENSG00000130385	gene with protein product	2	0	0	.	0	.	Ovarian dysgenesis 2|Premature ovarian failure 4	2	0	0	0	.	0	.	46,XX gonadal dysgenesis|NON RARE IN EUROPE: Primary ovarian failure	1,2	0	0	0	.	0	.	.	0	7	0	0	0	.	0	.	Gonadal Dysgenesis, 46,XX|Ovarian dysgenesis|Ovarian Dysgenesis 2	1,2	2	0	0	0	.	0	.	46,xx sex reversal 1|ovarian dysgenesis 2	1
BMP2	ENSG00000125845	gene with protein product	3	0	1	Short stature, facial dysmorphism, and skeletal anomalies with or without cardiac anomalies 1	2	{HFE hemochromatosis, modifier of}|Short stature, facial dysmorphism, and skeletal anomalies with or without cardiac anomalies 1	.	2	0	0	0	.	0	.	20p12.3 microdeletion syndrome|Brachydactyly type A2	1	1	0	0	.	0	.	Short stature, palatal anomalies, congenital heart disease, and skeletal malformations	0	31	0	0	0	.	0	.	20p12.3 microdeletion syndrome|Acrocephaly|Bone Diseases	1,2	5	0	0	0	.	0	.	20p12.3 microdeletion syndrome|brachydactyly, type a2|hemochromatosis, type 1	1
BMP4	ENSG00000125378	gene with protein product	2	0	1	Microphthalmia, syndromic 6	0	.	.	3	0	0	0	.	0	.	Cleft lip/palate|Microphthalmia with brain and digit anomalies|Renal agenesis, unilateral	1	1	0	0	.	0	.	BMP4-associated malformations	0	26	0	1	5	ACTH-Secreting Pituitary Adenoma|Macroprolactinoma|MICROPHTHALMIA, SYNDROMIC 6 (disorder)	0	.	.	1,2	5	0	0	2	colobomatous microphthalmia|microphthalmia, syndromic 6	1	microphthalmia, syndromic 6	.	1
BMP5	ENSG00000112175	gene with protein product	0	0	0	.	0	.	.	0	0	0	0	.	0	.	.	.	0	0	0	.	0	.	.	0	1	0	0	0	.	0	.	Congenital Microtia|Congenital small ears	1	0	0	0	0	.	0	.	.	.
BMP6	ENSG00000153162	gene with protein product	0	0	0	.	0	.	.	1	0	0	0	.	0	.	Hemochromatosis type 5	1	0	0	0	.	0	.	.	0	7	0	3	0	.	0	.	.	1,2	1	0	0	0	.	0	.	hemochromatosis, type 5	1
BMP7	ENSG00000101144	gene with protein product	0	0	0	.	0	.	.	0	0	0	0	.	0	.	.	.	0	0	0	.	0	.	.	0	14	0	0	0	.	2	Alveolitis, Fibrosing|Pulmonary Fibrosis	.	1,2	0	0	0	0	.	0	.	.	.
BMP8A	ENSG00000183682	gene with protein product	0	0	0	.	0	.	.	0	0	0	0	.	0	.	.	.	0	0	0	.	0	.	.	0	1	1	0	0	.	0	.	Peripheral Arterial Diseases	2	0	0	0	0	.	0	.	.	.
BMPER	ENSG00000164619	gene with protein product	1	0	1	Diaphanospondylodysostosis	1	Diaphanospondylodysostosis	.	2	0	0	0	.	0	.	Diaphanospondylodysostosis|Ischiovertebral syndrome	1	1	0	0	.	0	.	DIAPHANOSPONDYLODYSOSTOSIS	0	8	0	0	0	.	0	.	Diaphanospondylodysostosis|Liver carcinoma|Narcotic Abuse	1,2	2	0	0	0	.	0	.	diaphanospondylodysostosis|ischiovertebral syndrome	1
BMPR1A	ENSG00000107779	gene with protein product	2	0	0	.	0	.	Polyposis syndrome, hereditary mixed, 2|Polyposis, juvenile intestinal	4	0	0	0	.	0	.	Familial colorectal cancer Type X|Generalized juvenile polyposis/juvenile polyposis coli|Hereditary mixed polyposis syndrome	1	0	0	0	.	0	.	.	0	12	0	0	0	.	0	.	Bmpr1a-Related Juvenile Polyposis|COLORECTAL CANCER, SUSCEPTIBILITY TO, 4|COLORECTAL CANCER, SUSCEPTIBILITY TO, ON CHROMOSOME 15	1,2	9	0	0	0	.	1	tumor predisposition syndrome	.	1
BMPR1B	ENSG00000138696	gene with protein product	3	0	0	.	0	.	Acromesomelic dysplasia, Demirhan type|Brachydactyly, type A1, D|Brachydactyly, type A2	5	0	0	0	.	0	.	Acromesomelic dysplasia, Grebe type|Brachydactyly type A1|Brachydactyly type A2	1	1	0	0	.	0	.	BRACHYDACTYLY TYPE A2	0	19	0	0	0	.	2	Idiopathic pulmonary arterial hypertension|Idiopathic pulmonary hypertension	.	1,2	8	0	0	0	.	0	.	acromesomelic dysplasia, demirhan type|brachydactyly, type a1|brachydactyly, type a1, d	1
BMPR1B-DT	ENSG00000249599	RNA, long non-coding	0	0	0	.	0	.	.	0	0	0	0	.	0	.	.	.	0	0	0	.	0	.	.	0	1	1	0	0	.	0	.	Premature Menopause	2	0	0	0	0	.	0	.	.	.
BMPR2	ENSG00000204217	gene with protein product	3	0	0	.	3	Pulmonary hypertension, familial primary, 1, with or without HHT|Pulmonary hypertension, primary, fenfluramine or dexfenfluramine-associated|Pulmonary venoocclusive disease 1	.	3	0	0	0	.	3	Drug- or toxin-induced pulmonary arterial hypertension|Heritable pulmonary arterial hypertension|Pulmonary venoocclusive disease	.	1	0	0	0	.	0	.	.	0	20	0	0	0	.	11	Familial primary pulmonary hypertension|Idiopathic pulmonary arterial hypertension|Idiopathic pulmonary hypertension	.	1,2	7	0	1	0	.	7	drug- or toxin-induced pulmonary arterial hypertension|fibrodysplasia ossificans progressiva|heritable pulmonary arterial hypertension	.	1
BMS1	ENSG00000165733	gene with protein product	1	0	0	.	0	.	?Aplasia cutis congenita, nonsyndromic	1	0	0	0	.	0	.	Aplasia cutis congenita	1	0	0	0	.	0	.	.	0	1	0	0	0	.	0	.	Anhydrotic Ectodermal Dysplasias|Aplasia Cutis Congenita|Ectodermal Dysplasia	1	1	0	0	1	aplasia cutis congenita, nonsyndromic	0	.	.	1
BNC1	ENSG00000169594	gene with protein product	1	0	0	.	0	.	?Premature ovarian failure 16	1	0	0	0	.	0	.	46,XX gonadal dysgenesis	1	0	0	0	.	0	.	.	0	0	0	0	0	.	0	.	.	.	2	0	0	0	.	0	.	46,xx sex reversal 1|premature ovarian failure 16	1
BNC2	ENSG00000173068	gene with protein product	1	0	0	.	0	.	Lower urinary tract obstruction, congenital	1	0	0	0	.	0	.	Posterior urethral valve	1	1	0	0	.	0	.	Congenital Lower Urinary Tract Obstruction	0	6	0	0	0	.	0	.	Cleft Palate|Cleft palate, isolated|Congenital posterior urethral valves	1,2	1	0	0	0	.	0	.	lower urinary tract obstruction, congenital	1
BNIP3	ENSG00000176171	gene with protein product	0	0	0	.	0	.	.	0	0	0	0	.	0	.	.	.	0	0	0	.	0	.	.	0	7	0	1	1	Manganese Poisoning	0	.	.	1,2	0	0	0	0	.	0	.	.	.
BOC	ENSG00000144857	gene with protein product	0	0	0	.	0	.	.	0	0	0	0	.	0	.	.	.	0	0	0	.	0	.	.	0	4	0	0	0	.	0	.	Colorectal Carcinoma|Colorectal Neoplasms|Gastrointestinal Stromal Sarcoma	1,2	0	0	0	0	.	0	.	.	.
BOLA3	ENSG00000163170	gene with protein product	1	0	1	Multiple mitochondrial dysfunctions syndrome 2 with hyperglycinemia	1	Multiple mitochondrial dysfunctions syndrome 2 with hyperglycinemia	.	1	0	0	1	Multiple mitochondrial dysfunctions syndrome type 2	0	.	.	1	1	0	1	MULTIPLE MITOCHONDRIAL DYSFUNCTIONS SYNDROME 2	0	.	.	0	2	0	0	0	.	0	.	Multiple Mitochondrial Dysfunctions Syndrome|MULTIPLE MITOCHONDRIAL DYSFUNCTIONS SYNDROME 2 WITH HYPERGLYCINEMIA	1,2	1	0	0	1	multiple mitochondrial dysfunctions syndrome 2 with hyperglycinemia	1	multiple mitochondrial dysfunctions syndrome 2 with hyperglycinemia	.	1
BOLL	ENSG00000152430	gene with protein product	0	0	0	.	0	.	.	0	0	0	0	.	0	.	.	.	0	0	0	.	0	.	.	0	2	0	0	0	.	0	.	Colorectal Carcinoma|Colorectal Neoplasms	1,2	0	0	0	0	.	0	.	.	.
BOP1	ENSG00000261236	gene with protein product	0	0	0	.	0	.	.	0	0	0	0	.	0	.	.	.	0	0	0	.	0	.	.	0	4	0	0	0	.	0	.	Disease Exacerbation|Hereditary Diffuse Gastric Cancer|Malignant neoplasm of stomach	1,2	0	0	0	0	.	0	.	.	.
BPGM	ENSG00000172331	gene with protein product	1	0	0	.	0	.	Erythrocytosis, familial, 8	1	0	0	0	.	0	.	Hemolytic anemia due to diphosphoglycerate mutase deficiency	1	0	0	0	.	0	.	.	0	1	0	0	0	.	0	.	Deficiency of bisphosphoglycerate mutase	1	1	0	0	0	.	0	.	erythrocytosis, familial, 8	1
BPIFA1	ENSG00000198183	gene with protein product	0	0	0	.	0	.	.	0	0	0	0	.	0	.	.	.	0	0	0	.	0	.	.	0	5	0	0	0	.	0	.	Alcohol Related Birth Defect|Alcohol Related Neurodevelopmental Disorder|Fetal Alcohol Spectrum Disorders	1	0	0	0	0	.	0	.	.	.
BPIFA2	ENSG00000131050	gene with protein product	0	0	0	.	0	.	.	0	0	0	0	.	0	.	.	.	0	0	0	.	0	.	.	0	10	1	0	0	.	0	.	Drug abuse|Drug Dependence|Drug habituation	2	0	0	0	0	.	0	.	.	.
BPNT1	ENSG00000162813	gene with protein product	0	0	0	.	0	.	.	0	0	0	0	.	0	.	.	.	0	0	0	.	0	.	.	0	6	1	0	0	.	0	.	Chemical and Drug Induced Liver Injury|Chemically-Induced Liver Toxicity|Drug-Induced Acute Liver Injury	2	0	0	0	0	.	0	.	.	.
BPNT2	ENSG00000104331	gene with protein product	1	0	0	.	0	.	Chondrodysplasia with joint dislocations, GPAPP type	1	0	0	0	.	0	.	Chondrodysplasia with joint dislocations, gPAPP type	1	1	0	0	.	0	.	CHONDRODYSPLASIA WITH JOINT DISLOCATIONS, GRAPP TYPE	0	1	0	0	0	.	0	.	CHONDRODYSPLASIA WITH JOINT DISLOCATIONS, GPAPP TYPE	1	1	0	0	0	.	0	.	chondrodysplasia with joint dislocations, gpapp type	1
BPTF	ENSG00000171634	gene with protein product	1	0	1	Neurodevelopmental disorder with dysmorphic facies and distal limb anomalies	0	.	.	2	0	0	2	17q24.2 microdeletion syndrome|Non-specific syndromic intellectual disability	0	.	.	1	1	0	1	Developmental and Speech Delay, Postnatal Microcephaly, and Dysmorphic Features	0	.	.	0	4	0	0	1	Intellectual Disability	0	.	.	1,2	8	0	0	7	17q24.2 microdeletion syndrome|autism|disease of mental health	0	.	.	1,2
BPY2	ENSG00000183753	gene with protein product	0	0	0	.	0	.	.	0	0	0	0	.	0	.	.	.	0	0	0	.	0	.	.	0	0	0	0	0	.	0	.	.	.	1	0	0	0	.	0	.	spermatogenic failure, y-linked, 2	1
BRAF	ENSG00000157764	gene with protein product	7	0	3	Cardiofaciocutaneous syndrome|LEOPARD syndrome 3|Episodic ataxia, type 5	2	Adenocarcinoma of lung, somatic|Nonsmall cell lung cancer, somatic	.	10	0	0	4	Cardiofaciocutaneous syndrome|Craniopharyngioma|Pilomyxoid astrocytoma	1	Langerhans cell histiocytosis	.	1,2	1	0	1	CARDIOFACIOCUTANEOUS SYNDROME	0	.	.	0	98	0	8	2	Brain Neoplasms|Malignant neoplasm of brain	5	Carcinoma of lung|Histiocytosis, Langerhans-Cell|Lung Neoplasms	.	1,2	38	0	2	10	arteriovenous malformations of the brain|cardiofaciocutaneous syndrome 1|craniopharyngioma	5	langerhans cell histiocytosis|lung cancer|lung cancer susceptibility 3	.	1,2
BRAP	ENSG00000089234	gene with protein product	0	0	0	.	0	.	.	0	0	0	0	.	0	.	.	.	0	0	0	.	0	.	.	0	1	0	0	0	.	0	.	Myocardial Infarction|Schizophrenia	1	0	0	0	0	.	0	.	.	.
BRAT1	ENSG00000106009	gene with protein product	2	0	2	Neurodevelopmental disorder with cerebellar atrophy and with or without seizures|Rigidity and multifocal seizure syndrome, lethal neonatal	2	Neurodevelopmental disorder with cerebellar atrophy and with or without seizures|Rigidity and multifocal seizure syndrome, lethal neonatal	.	1	0	0	1	Lethal neonatal spasticity-epileptic encephalopathy syndrome	0	.	.	1	1	0	1	LETHAL NEONATAL RIGIDITY AND SEIZURE SYNDROME	0	.	.	0	2	0	0	0	.	0	.	NEURODEVELOPMENTAL DISORDER WITH CEREBELLAR ATROPHY AND WITH OR WITHOUT SEIZURES|RIGIDITY AND MULTIFOCAL SEIZURE SYNDROME, LETHAL NEONATAL	1	3	0	0	2	lethal neonatal spasticity-epileptic encephalopathy syndrome|neurodevelopmental disorder with cerebellar atrophy and with or without seizures	0	.	.	1
BRCA1	ENSG00000012048	gene with protein product	3	0	1	Fanconi anemia, complementation group S	0	.	.	7	0	0	0	.	0	.	Familial pancreatic carcinoma|Familial prostate cancer|Fanconi anemia	1	1	0	1	INTELLECTUAL DISABILITY	0	.	.	1	51	0	0	1	Miller Dieker syndrome	0	.	.	1,2	20	0	3	1	rhabdomyosarcoma	1	tumor predisposition syndrome	.	1,2
BRCA2	ENSG00000139618	gene with protein product	8	0	0	.	0	.	{Breast cancer, male, susceptibility to}|{Breast-ovarian cancer, familial, 2}|{Glioblastoma 3}	8	0	0	0	.	0	.	Familial pancreatic carcinoma|Familial prostate cancer|Fanconi anemia	1	1	1	0	.	0	.	.	1	38	0	0	1	Miller Dieker syndrome	1	Carcinoma of lung|Lung Neoplasms|Malignant neoplasm of lung	.	1,2	43	0	7	11	diffuse midline glioma, h3 k27m-mutant|disease of mental health|glial tumor	4	asthma|familial wilms tumor 2|tumor predisposition syndrome	.	1,2
BRCC3	ENSG00000185515	gene with protein product	0	0	0	.	0	.	.	1	0	0	1	Moyamoya angiopathy-short stature-facial dysmorphism-hypergonadotropic hypogonadism syndrome	0	.	.	1	0	0	0	.	0	.	.	0	2	0	0	1	Moyamoya Disease	0	.	.	1,2	1	0	0	1	moyamoya disease 4 with short stature, hypergonadotropic hypogonadism, and facial dysmorphism	0	.	.	1
BRD1	ENSG00000100425	gene with protein product	0	0	0	.	0	.	.	0	0	0	0	.	0	.	.	.	0	0	0	.	0	.	.	0	2	0	0	0	.	0	.	Adenoid Cystic Carcinoma|Bipolar Disorder|Schizophrenia	1,2	0	0	0	0	.	0	.	.	.
BRD2	ENSG00000204256	gene with protein product	0	0	0	.	0	.	.	0	0	0	0	.	0	.	.	.	0	0	0	.	0	.	.	0	9	0	0	0	.	0	.	Adult Medulloblastoma|Childhood Medulloblastoma|Desmoplastic Medulloblastoma	1,2	0	0	0	0	.	0	.	.	.
BRD3	ENSG00000169925	gene with protein product	0	0	0	.	0	.	.	0	0	0	0	.	0	.	.	.	0	0	0	.	0	.	.	0	6	0	0	0	.	0	.	Adult Medulloblastoma|Childhood Medulloblastoma|Conventional (Clear Cell) Renal Cell Carcinoma	1,2	0	0	0	0	.	0	.	.	.
BRD4	ENSG00000141867	gene with protein product	0	0	0	.	0	.	.	2	0	0	1	Cornelia de Lange syndrome	0	.	.	1	1	1	1	CORNELIA DE LANGE-LIKE SYNDROME	0	.	.	0	42	0	0	6	Congenital muscular hypertrophy-cerebral syndrome|Cornelia De Lange Syndrome|Cornelia de Lange Syndrome 1	1	Pulmonary Hypertension	.	1,2	2	0	0	1	cornelia de lange syndrome 1	0	.	.	1
BRD8	ENSG00000112983	gene with protein product	0	0	0	.	0	.	.	0	0	0	0	.	0	.	.	.	0	0	0	.	0	.	.	0	2	1	0	0	.	0	.	Endometrioma|Endometriosis	2	0	0	0	0	.	0	.	.	.
BRD9	ENSG00000028310	gene with protein product	0	0	0	.	0	.	.	0	0	0	0	.	0	.	.	.	0	0	0	.	0	.	.	0	1	1	1	0	.	0	.	.	2	0	0	0	0	.	0	.	.	.
BRDT	ENSG00000137948	gene with protein product	1	0	0	.	0	.	?Spermatogenic failure 21	0	0	0	0	.	0	.	.	.	0	0	0	.	0	.	.	0	1	0	0	0	.	0	.	Gastric Adenocarcinoma|SPERMATOGENIC FAILURE 21	1	3	0	0	0	.	0	.	premature menopause|premature ovarian failure 1|spermatogenic failure 21	1,2
BRF1	ENSG00000185024	gene with protein product	1	0	1	Cerebellofaciodental syndrome	1	Cerebellofaciodental syndrome	.	1	0	0	1	Cerebellar-facial-dental syndrome	0	.	.	1	1	0	1	BRF1-related cerebellofaciodental syndrome	0	.	.	0	3	0	0	1	Intellectual Disability	0	.	.	1,2	5	0	0	2	cerebellofaciodental syndrome|sensorineural hearing loss	1	heart disease	.	1,2
BRINP1	ENSG00000078725	gene with protein product	0	0	0	.	0	.	.	0	0	0	0	.	0	.	.	.	0	0	0	.	0	.	.	0	1	0	0	0	.	0	.	Colorectal Carcinoma	1	0	0	0	0	.	0	.	.	.
BRIP1	ENSG00000136492	gene with protein product	2	0	0	.	0	.	{Breast cancer, early-onset, susceptibility to}|Fanconi anemia, complementation group J	2	0	0	0	.	0	.	Fanconi anemia|Hereditary breast and ovarian cancer syndrome	1	1	1	0	.	0	.	.	1	17	0	0	1	Miller Dieker syndrome	0	.	.	1,2	10	0	3	0	.	1	tumor predisposition syndrome	.	1
BRMS1	ENSG00000174744	gene with protein product	0	0	0	.	0	.	.	0	0	0	0	.	0	.	.	.	0	0	0	.	0	.	.	0	2	1	0	0	.	0	.	Neoplasm Invasiveness|Neoplasm Metastasis	2	0	0	0	0	.	0	.	.	.
BRPF1	ENSG00000156983	gene with protein product	1	0	1	Intellectual developmental disorder with dysmorphic facies and ptosis	0	.	.	0	0	0	0	.	0	.	.	.	1	0	1	BRPF1 associated syndromic intellectual disability with ptosis	0	.	.	0	3	0	0	0	.	0	.	INTELLECTUAL DEVELOPMENTAL DISORDER WITH DYSMORPHIC FACIES AND PTOSIS|Malignant neoplasm of prostate|Prostatic Neoplasms	1,2	4	0	0	3	agenesis of corpus callosum, cardiac, ocular, and genital syndrome|disease of mental health|intellectual developmental disorder with dysmorphic facies and ptosis	0	.	.	1,2
BRSK2	ENSG00000174672	gene with protein product	0	0	0	.	0	.	.	1	0	0	1	Autosomal dominant non-syndromic intellectual disability	0	.	.	1	1	0	1	Neurodevelopmental Disorder	0	.	.	0	5	0	0	1	Intellectual Disability	0	.	.	1,2	1	0	0	1	autosomal dominant non-syndromic intellectual disability	0	.	.	1
BRWD1	ENSG00000185658	gene with protein product	0	0	0	.	0	.	.	0	0	0	0	.	0	.	.	.	0	0	0	.	0	.	.	0	1	0	0	0	.	0	.	Oligospermia	1	0	0	0	0	.	0	.	.	.
BRWD3	ENSG00000165288	gene with protein product	1	0	1	Mental retardation, X-linked 93	0	.	.	1	1	0	0	.	0	.	NON RARE IN EUROPE: FG syndrome phenotypic spectrum	2	1	0	1	MENTAL RETARDATION X-LINKED TYPE 93	0	.	.	0	5	0	0	5	Intellectual Disability|Macrocephaly|Mental Retardation, X-Linked	0	.	.	1,2	3	0	0	2	disease of mental health|non-syndromic x-linked intellectual disability 93	0	.	.	1,2
BSCL2	ENSG00000168000	gene with protein product	4	0	4	Encephalopathy, progressive, with or without lipodystrophy|Lipodystrophy, congenital generalized, type 2|Neuropathy, distal hereditary motor, type VC	0	.	.	4	0	0	3	Autosomal dominant spastic paraplegia type 17|Distal hereditary motor neuropathy type 5|Severe neurodegenerative syndrome with lipodystrophy	0	.	.	1	0	0	0	.	0	.	.	0	11	0	0	2	NEURONOPATHY, DISTAL HEREDITARY MOTOR, TYPE V|Spastic paraplegia 17	0	.	.	1,2	9	0	2	6	charcot-marie-tooth disease, axonal, type 2e|encephalopathy, progressive, with or without lipodystrophy|neuronopathy, distal hereditary motor, type va	2	spastic paraplegia 17|spastic paraplegia 17, autosomal dominant	.	1
BSG	ENSG00000172270	gene with protein product	1	0	0	.	0	.	[Blood group, OK]	0	0	0	0	.	0	.	.	.	0	0	0	.	0	.	.	0	10	0	0	3	AMYOTROPHIC LATERAL SCLEROSIS 1|Amyotrophic Lateral Sclerosis, Familial|Amyotrophic Lateral Sclerosis, Sporadic	0	.	.	1,2	0	0	0	0	.	0	.	.	.
BSN	ENSG00000164061	gene with protein product	0	0	0	.	0	.	.	0	0	0	0	.	0	.	.	.	0	0	0	.	0	.	.	0	1	1	0	0	.	0	.	Heart Diseases	2	0	0	0	0	.	0	.	.	.
BSND	ENSG00000162399	gene with protein product	2	0	2	Bartter syndrome, type 4a|Sensorineural deafness with mild renal dysfunction	0	.	.	2	0	0	0	.	0	.	Autosomal recessive non-syndromic sensorineural deafness type DFNB|Infantile Bartter syndrome with sensorineural deafness	1	1	0	0	.	0	.	BARTTER SYNDROME TYPE 4A	0	3	0	0	2	BARTTER SYNDROME, TYPE 4A|hearing impairment	0	.	.	1,2	5	0	0	1	autosomal recessive non-syndromic sensorineural deafness type dfnb	0	.	.	1
BST1	ENSG00000109743	gene with protein product	0	0	0	.	0	.	.	0	0	0	0	.	0	.	.	.	0	0	0	.	0	.	.	0	2	0	0	1	Parkinson Disease	1	Lung diseases	.	1,2	0	0	0	0	.	0	.	.	.
BTBD1	ENSG00000064726	gene with protein product	0	0	0	.	0	.	.	0	0	0	0	.	0	.	.	.	0	0	0	.	0	.	.	0	2	1	0	0	.	0	.	Delayed Emergence from Anesthesia|Postoperative Residual Curarization	2	0	0	0	0	.	0	.	.	.
BTBD11	ENSG00000151136	gene with protein product	0	0	0	.	0	.	.	0	0	0	0	.	0	.	.	.	0	0	0	.	0	.	.	0	2	0	0	0	.	0	.	Liver neoplasms|Malignant neoplasm of liver	1,2	0	0	0	0	.	0	.	.	.
BTBD6	ENSG00000184887	gene with protein product	0	0	0	.	0	.	.	0	0	0	0	.	0	.	.	.	0	0	0	.	0	.	.	0	0	0	0	0	.	0	.	.	.	1	0	0	1	cerebellofaciodental syndrome	0	.	.	1
BTBD9	ENSG00000183826	gene with protein product	0	0	0	.	0	.	.	0	0	0	0	.	0	.	.	.	0	0	0	.	0	.	.	0	2	0	0	1	Restless Legs Syndrome	0	.	.	1,2	0	0	0	0	.	0	.	.	.
BTC	ENSG00000174808	gene with protein product	0	0	0	.	0	.	.	0	0	0	0	.	0	.	.	.	0	0	0	.	0	.	.	0	3	0	0	0	.	0	.	Erythropoietic Protoporphyria|Ferrochelatase deficiency|Schizophrenia	1	0	0	0	0	.	0	.	.	.
BTD	ENSG00000169814	gene with protein product	1	0	1	Biotinidase deficiency	1	Biotinidase deficiency	.	1	0	0	1	Biotinidase deficiency	0	.	.	1	1	0	1	BIOTINIDASE DEFICIENCY	0	.	.	0	8	0	0	0	.	0	.	Autistic Disorder|Biotinidase Deficiency|Chemical and Drug Induced Liver Injury	1,2	3	0	0	2	biotinidase deficiency|seizure disorder	0	.	.	1,2
BTG1	ENSG00000133639	gene with protein product	0	0	0	.	0	.	.	0	0	0	0	.	0	.	.	.	0	0	0	.	0	.	.	0	7	0	6	0	.	0	.	.	1,2	0	0	0	0	.	0	.	.	.
BTG2	ENSG00000159388	gene with protein product	0	0	0	.	0	.	.	0	0	0	0	.	0	.	.	.	0	0	0	.	0	.	.	0	2	0	0	0	.	0	.	Chloracne|Liver carcinoma	1,2	0	0	0	0	.	0	.	.	.
BTG3	ENSG00000154640	gene with protein product	0	0	0	.	0	.	.	0	0	0	0	.	0	.	.	.	0	0	0	.	0	.	.	0	12	0	5	0	.	0	.	.	1,2	0	0	0	0	.	0	.	.	.
BTG4	ENSG00000137707	gene with protein product	1	0	0	.	0	.	Oocyte maturation defect 8	0	0	0	0	.	0	.	.	.	0	0	0	.	0	.	.	0	0	0	0	0	.	0	.	.	.	1	0	0	0	.	0	.	oocyte maturation defect 8	1
BTK	ENSG00000010671	gene with protein product	2	2	2	Agammaglobulinemia, X-linked 1|Isolated growth hormone deficiency, type III, with agammaglobulinemia	2	Agammaglobulinemia, X-linked 1|Isolated growth hormone deficiency, type III, with agammaglobulinemia	.	2	0	2	0	.	0	.	.	1	0	0	0	.	0	.	.	1	7	0	5	1	X-linked agammaglobulinemia with growth hormone deficiency	1	Large cell carcinoma of lung	.	1,2	6	0	2	0	.	0	.	.	1
BTN3A2	ENSG00000186470	gene with protein product	0	0	0	.	0	.	.	0	0	0	0	.	0	.	.	.	0	0	0	.	0	.	.	0	5	0	0	0	.	0	.	Breast Carcinoma|Malignant neoplasm of breast|Mammary Carcinoma, Human	1,2	0	0	0	0	.	0	.	.	.
BTNL2	ENSG00000204290	gene with protein product	1	0	1	{Sarcoidosis, susceptibility to, 2}	1	{Sarcoidosis, susceptibility to, 2}	.	1	0	0	1	Sarcoidosis	1	Sarcoidosis	.	1	0	0	0	.	0	.	.	0	3	0	0	0	.	2	Berylliosis|Beryllium Disease	.	1,2	2	0	2	2	sarcoidosis 1|sarcoidosis 2	2	sarcoidosis 1|sarcoidosis 2	.	1
BTRC	ENSG00000166167	gene with protein product	0	0	0	.	0	.	.	1	0	0	0	.	0	.	Isolated split hand-split foot malformation	1	0	0	0	.	0	.	.	0	1	0	0	0	.	0	.	Ectrodactyly	1	1	0	0	0	.	0	.	isolated split hand-split foot malformation	1
BUB1	ENSG00000169679	gene with protein product	1	0	0	.	0	.	Colorectal cancer with chromosomal instability, somatic	1	0	0	0	.	0	.	Mosaic variegated aneuploidy syndrome	1	0	0	0	.	0	.	.	0	6	0	0	1	Warburton Anyane Yeboa syndrome	0	.	.	1,2	2	0	0	1	mosaic variegated aneuploidy syndrome	0	.	.	1
BUB1B	ENSG00000156970	gene with protein product	3	1	1	Mosaic variegated aneuploidy syndrome 1	0	.	.	1	0	0	0	.	0	.	Mosaic variegated aneuploidy syndrome	1	1	0	1	MOSAIC VARIEGATED ANEUPLOIDY SYNDROME 1	0	.	.	0	21	0	0	4	Microcephaly|Microlissencephaly|Severe Congenital Microcephaly	0	.	.	1,2	4	0	1	2	mosaic variegated aneuploidy syndrome|mosaic variegated aneuploidy syndrome 1	0	.	.	1
BUB1B-PAK6	ENSG00000259288	readthrough	0	0	0	.	0	.	.	0	0	0	0	.	0	.	.	.	0	0	0	.	0	.	.	0	0	0	0	0	.	0	.	.	.	2	0	0	2	mosaic variegated aneuploidy syndrome|mosaic variegated aneuploidy syndrome 1	0	.	.	1
BUB3	ENSG00000154473	gene with protein product	0	0	0	.	0	.	.	1	0	0	0	.	0	.	Mosaic variegated aneuploidy syndrome	1	0	0	0	.	0	.	.	0	2	0	0	1	Warburton Anyane Yeboa syndrome	0	.	.	1	1	0	0	1	mosaic variegated aneuploidy syndrome	0	.	.	1
BUD23	ENSG00000071462	gene with protein product	0	0	0	.	0	.	.	1	0	0	1	Williams syndrome	0	.	.	1	0	0	0	.	0	.	.	0	0	0	0	0	.	0	.	.	.	0	0	0	0	.	0	.	.	.
BVES	ENSG00000112276	gene with protein product	1	0	0	.	0	.	Muscular dystrophy, limb-girdle, autosomal recessive 25	1	0	0	1	BVES-related limb-girdle muscular dystrophy	0	.	.	1	0	0	0	.	0	.	.	0	3	0	0	1	Muscular Dystrophies, Limb-Girdle	0	.	.	1	1	0	0	1	muscular dystrophy, limb-girdle, autosomal recessive 25	1	muscular dystrophy, limb-girdle, autosomal recessive 25	.	1
BVES-AS1	ENSG00000203808	RNA, long non-coding	0	0	0	.	0	.	.	0	0	0	0	.	0	.	.	.	0	0	0	.	0	.	.	0	0	0	0	0	.	0	.	.	.	1	0	0	1	muscular dystrophy, limb-girdle, autosomal recessive 26	1	muscular dystrophy, limb-girdle, autosomal recessive 26	.	1
BZW1	ENSG00000082153	gene with protein product	0	0	0	.	0	.	.	0	0	0	0	.	0	.	.	.	0	0	0	.	0	.	.	0	1	1	0	0	.	0	.	melanoma	2	0	0	0	0	.	0	.	.	.
BZW2	ENSG00000136261	gene with protein product	0	0	0	.	0	.	.	0	0	0	0	.	0	.	.	.	0	0	0	.	0	.	.	0	1	0	0	0	.	0	.	Adenocarcinoma of lung (disorder)	1	0	0	0	0	.	0	.	.	.
C10orf105	ENSG00000214688	gene with protein product	0	0	0	.	0	.	.	0	0	0	0	.	0	.	.	.	0	0	0	.	0	.	.	0	0	0	0	0	.	0	.	.	.	7	0	0	2	autosomal recessive non-syndromic sensorineural deafness type dfnb|deafness, autosomal recessive 12	0	.	.	1
C10orf82	ENSG00000165863	gene with protein product	0	0	0	.	0	.	.	0	0	0	0	.	0	.	.	.	0	0	0	.	0	.	.	0	10	1	0	0	.	0	.	Drug abuse|Drug Dependence|Drug habituation	2	0	0	0	0	.	0	.	.	.
C11orf21	ENSG00000110665	gene with protein product	0	0	0	.	0	.	.	0	0	0	0	.	0	.	.	.	0	0	0	.	0	.	.	0	1	0	1	0	.	0	.	.	1	0	0	0	0	.	0	.	.	.
C11orf65	ENSG00000166323	gene with protein product	0	0	0	.	0	.	.	0	0	0	0	.	0	.	.	.	0	0	0	.	0	.	.	0	0	0	0	0	.	0	.	.	.	11	0	4	4	aceruloplasminemia|ataxia-telangiectasia|high grade glioma	1	tumor predisposition syndrome	.	1,2
C11orf68	ENSG00000175573	gene with protein product	0	0	0	.	0	.	.	0	0	0	0	.	0	.	.	.	0	0	0	.	0	.	.	0	1	1	0	0	.	0	.	melanoma	2	0	0	0	0	.	0	.	.	.
C11orf80	ENSG00000173715	gene with protein product	1	0	0	.	0	.	Hydatidiform mole, recurrent, 4	1	0	0	0	.	0	.	Complete hydatidiform mole	1	0	0	0	.	0	.	.	0	1	0	0	0	.	0	.	Complete hydatidiform mole	1	2	0	0	0	.	0	.	hydatidiform mole, recurrent, 1|hydatidiform mole, recurrent, 4	1
C12orf29	ENSG00000133641	gene with protein product	0	0	0	.	0	.	.	0	0	0	0	.	0	.	.	.	0	0	0	.	0	.	.	0	0	0	0	0	.	0	.	.	.	8	0	0	8	arima syndrome|fundus dystrophy|joubert syndrome 1	2	joubert syndrome 1|joubert syndrome 5	.	1,2
C12orf4	ENSG00000047621	gene with protein product	1	0	1	Mental retardation, autosomal recessive 66	0	.	.	1	0	0	1	Autosomal recessive non-syndromic intellectual disability	0	.	.	1	0	0	0	.	0	.	.	0	1	0	0	0	.	0	.	MENTAL RETARDATION, AUTOSOMAL RECESSIVE 66	1	2	0	0	2	autosomal recessive non-syndromic intellectual disability|mental retardation, autosomal recessive 66	0	.	.	1
C12orf43	ENSG00000157895	gene with protein product	0	0	0	.	0	.	.	0	0	0	0	.	0	.	.	.	0	0	0	.	0	.	.	0	0	0	0	0	.	0	.	.	.	2	0	0	2	maturity-onset diabetes of the young|maturity-onset diabetes of the young, type 3	0	.	.	1
C12orf57	ENSG00000111678	gene with protein product	1	0	1	Temtamy syndrome	0	.	.	1	0	0	1	Temtamy syndrome	0	.	.	1	1	0	1	TEMTAMY SYNDROME; COLOBOMA, HYPOPLASTIC CORPUS CALLOSUM AND INTELLECTUAL DISABILITY	0	.	.	0	5	0	0	5	Intellectual Disability|Mental deficiency|Mental Retardation, Psychosocial	0	.	.	1,2	7	0	0	3	attention deficit-hyperactivity disorder|disease of mental health|temtamy syndrome	0	.	.	1,2
C12orf60	ENSG00000182993	gene with protein product	0	0	0	.	0	.	.	0	0	0	0	.	0	.	.	.	0	0	0	.	0	.	.	0	0	0	0	0	.	0	.	.	.	6	0	0	0	.	0	.	biliary tract disease|diarrhea 6|duodenal atresia	1
C14orf180	ENSG00000184601	gene with protein product	0	0	0	.	0	.	.	0	0	0	0	.	0	.	.	.	0	0	0	.	0	.	.	0	1	0	0	0	.	0	.	Liver carcinoma	1	0	0	0	0	.	0	.	.	.
C14orf28	ENSG00000179476	gene with protein product	0	0	0	.	0	.	.	0	0	0	0	.	0	.	.	.	0	0	0	.	0	.	.	0	1	0	0	0	.	0	.	Bipolar Disorder	1	0	0	0	0	.	0	.	.	.
C14orf39	ENSG00000179008	gene with protein product	2	0	0	.	0	.	?Premature ovarian failure 18|Spermatogenic failure 52	1	0	0	0	.	0	.	Male infertility with azoospermia or oligozoospermia due to single gene mutation	1	0	0	0	.	0	.	.	0	0	0	0	0	.	0	.	.	.	2	0	0	0	.	0	.	premature ovarian failure 18|spermatogenic failure 52	1
C17orf107	ENSG00000205710	gene with protein product	0	0	0	.	0	.	.	0	0	0	0	.	0	.	.	.	0	0	0	.	0	.	.	0	0	0	0	0	.	0	.	.	.	6	0	0	5	congenital myasthenic syndrome|myasthenic syndrome, congenital, 1b, fast-channel|myasthenic syndrome, congenital, 4a, slow-channel	1	congenital myasthenic syndrome	.	1
C19orf12	ENSG00000131943	gene with protein product	2	0	2	?Spastic paraplegia 43, autosomal recessive|Neurodegeneration with brain iron accumulation 4	0	.	.	2	0	0	2	Autosomal recessive spastic paraplegia type 43|Mitochondrial membrane protein-associated neurodegeneration	0	.	.	1	0	0	0	.	0	.	.	0	5	0	0	1	Dystonia	0	.	.	1,2	5	0	0	5	dystonia|hereditary spastic paraplegia|neurodegeneration with brain iron accumulation 4	2	hereditary spastic paraplegia|spastic paraplegia 43, autosomal recessive	.	1
C19orf18	ENSG00000177025	gene with protein product	0	0	0	.	0	.	.	0	0	0	0	.	0	.	.	.	0	0	0	.	0	.	.	0	10	1	0	0	.	0	.	Drug abuse|Drug Dependence|Drug habituation	2	0	0	0	0	.	0	.	.	.
C1D	ENSG00000197223	gene with protein product	0	0	0	.	0	.	.	0	0	0	0	.	0	.	.	.	0	0	0	.	0	.	.	0	1	0	0	0	.	0	.	Alcoholic Intoxication, Chronic	1	0	0	0	0	.	0	.	.	.
C1GALT1C1	ENSG00000171155	gene with protein product	1	0	0	.	0	.	Tn polyagglutination syndrome, somatic	0	0	0	0	.	0	.	.	.	0	0	0	.	0	.	.	0	2	0	1	0	.	0	.	.	1,2	1	0	1	0	.	0	.	.	1
C1orf185	ENSG00000204006	gene with protein product	0	0	0	.	0	.	.	0	0	0	0	.	0	.	.	.	0	0	0	.	0	.	.	0	4	1	0	0	.	0	.	Atrial Fibrillation|familial atrial fibrillation|Paroxysmal atrial fibrillation	2	0	0	0	0	.	0	.	.	.
C1QA	ENSG00000173372	gene with protein product	1	1	0	.	0	.	.	2	0	1	0	.	0	.	.	1	0	0	0	.	0	.	.	1	12	0	8	0	.	0	.	.	1,2	3	0	2	0	.	0	.	.	1
C1QB	ENSG00000173369	gene with protein product	1	1	0	.	0	.	.	1	0	1	0	.	0	.	.	1	0	0	0	.	0	.	.	1	13	0	5	0	.	0	.	.	1,2	2	0	1	0	.	0	.	.	1
C1QBP	ENSG00000108561	gene with protein product	1	0	1	Combined oxidative phosphorylation deficiency 33	1	Combined oxidative phosphorylation deficiency 33	.	0	0	0	0	.	0	.	.	.	1	0	1	Severe Neonatal-, Childhood-, or Later-Onset Cardiomyopathy Associated with Combined Respiratory-Chain Deficiencies	0	.	.	0	6	0	0	0	.	0	.	Breast Carcinoma|COMBINED OXIDATIVE PHOSPHORYLATION DEFICIENCY 33|Malignant neoplasm of breast	1,2	1	0	0	0	.	0	.	combined oxidative phosphorylation deficiency 33	1
C1QC	ENSG00000159189	gene with protein product	1	1	0	.	0	.	.	1	0	1	0	.	0	.	.	1	0	0	0	.	0	.	.	1	3	0	1	0	.	0	.	.	1,2	2	0	1	0	.	0	.	.	1
C1QTNF3-AMACR	ENSG00000273294	readthrough	0	0	0	.	0	.	.	0	0	0	0	.	0	.	.	.	0	0	0	.	0	.	.	0	0	0	0	0	.	0	.	.	.	2	0	0	2	alpha-methylacyl-coa racemase deficiency|bile acid synthesis defect, congenital, 4	0	.	.	1
C1QTNF5	ENSG00000223953	gene with protein product	1	0	0	.	0	.	Retinal degeneration, late-onset, autosomal dominant	1	0	0	0	.	0	.	Late-onset retinal degeneration	1	0	0	0	.	0	.	.	0	4	0	0	0	.	0	.	Age related macular degeneration|Disorder of eye|LATE-ONSET RETINAL DEGENERATION (disorder)	1,2	5	0	0	5	fundus dystrophy|late-onset retinal degeneration|microphthalmia, isolated 5	0	.	.	1,2
C1QTNF6	ENSG00000133466	gene with protein product	0	0	0	.	0	.	.	0	0	0	0	.	0	.	.	.	0	0	0	.	0	.	.	0	5	0	5	0	.	0	.	.	1,2	0	0	0	0	.	0	.	.	.
C1R	ENSG00000159403	gene with protein product	1	1	0	.	0	.	.	3	0	1	0	.	0	.	.	1	0	0	0	.	0	.	.	2	7	0	2	0	.	0	.	.	1,2	4	0	2	0	.	0	.	.	1
C1S	ENSG00000182326	gene with protein product	2	0	0	.	0	.	C1s deficiency|Ehlers-Danlos syndrome, periodontal type, 2	2	0	1	0	.	0	.	.	1	0	0	0	.	0	.	.	2	11	0	8	0	.	0	.	.	1,2	5	0	1	0	.	0	.	.	1
C2	ENSG00000166278	gene with protein product	2	1	0	.	0	.	.	1	0	1	0	.	0	.	.	1	0	0	0	.	0	.	.	1	12	0	4	3	Adult type dermatomyositis|Dermatomyositis|Dermatomyositis, Childhood Type	0	.	.	1,2	3	0	2	2	complement component 2 deficiency|macular degeneration, age-related, 14	0	.	.	1
C20orf181	ENSG00000279610	unknown	0	0	0	.	0	.	.	0	0	0	0	.	0	.	.	.	0	0	0	.	0	.	.	0	1	1	0	0	.	0	.	Cocaine withdrawal	2	0	0	0	0	.	0	.	.	.
C2CD3	ENSG00000168014	gene with protein product	1	0	1	Orofaciodigital syndrome XIV	1	Orofaciodigital syndrome XIV	.	1	0	0	1	Orofaciodigital syndrome type 14	0	.	.	1	1	0	1	OROFACIODIGITAL SYNDROME XIV	0	.	.	0	7	0	0	0	.	0	.	Gastrointestinal Stromal Sarcoma|Gastrointestinal Stromal Tumors|Mohr Syndrome	1,2	3	0	0	3	joubert syndrome 1|orofaciodigital syndrome xiv|spinocerebellar ataxia 29	2	joubert syndrome 1|orofaciodigital syndrome xiv	.	1
C2CD4A	ENSG00000198535	gene with protein product	0	0	0	.	0	.	.	0	0	0	0	.	0	.	.	.	0	0	0	.	0	.	.	0	1	0	0	0	.	0	.	Diabetes Mellitus, Non-Insulin-Dependent	1	0	0	0	0	.	0	.	.	.
C2CD4B	ENSG00000205502	gene with protein product	0	0	0	.	0	.	.	0	0	0	0	.	0	.	.	.	0	0	0	.	0	.	.	0	1	0	0	0	.	0	.	Diabetes Mellitus, Non-Insulin-Dependent	1	0	0	0	0	.	0	.	.	.
C2orf69	ENSG00000178074	gene with protein product	1	1	1	Combined oxidative phosphorylation deficiency 53	1	Combined oxidative phosphorylation deficiency 53	.	0	0	0	0	.	0	.	.	.	0	0	0	.	0	.	.	0	0	0	0	0	.	0	.	.	.	0	0	0	0	.	0	.	.	.
C2orf88	ENSG00000187699	gene with protein product	0	0	0	.	0	.	.	0	0	0	0	.	0	.	.	.	0	0	0	.	0	.	.	0	5	1	5	0	.	0	.	.	2	2	0	0	0	.	0	.	muscle hypertrophy|myostatin-related muscle hypertrophy	1
C3	ENSG00000125730	gene with protein product	3	2	0	.	0	.	.	3	0	1	0	.	0	.	.	1,2	0	0	0	.	0	.	.	2	54	0	15	17	Brain Stem Ischemia, Transient|Carotid Circulation Transient Ischemic Attack|Crescendo Transient Ischemic Attacks	0	.	.	1,2	5	0	3	1	macular degeneration, age-related, 9	0	.	.	1
C4A	ENSG00000244731	gene with protein product	2	1	0	.	0	.	.	4	0	1	1	Behcet's disease	0	.	.	1	0	0	0	.	0	.	.	1	7	0	5	0	.	0	.	.	1,2	6	0	5	1	behcet syndrome	0	.	.	1
C4B	ENSG00000224389	gene with protein product	1	0	0	.	0	.	C4B deficiency	2	0	1	0	.	0	.	.	1	0	0	0	.	0	.	.	1	6	0	5	0	.	0	.	.	1,2	3	0	3	0	.	0	.	.	1
C4orf19	ENSG00000154274	gene with protein product	0	0	0	.	0	.	.	0	0	0	0	.	0	.	.	.	0	0	0	.	0	.	.	0	1	1	0	0	.	0	.	Cholestasis	2	0	0	0	0	.	0	.	.	.
C4orf47	ENSG00000205129	gene with protein product	0	0	0	.	0	.	.	0	0	0	0	.	0	.	.	.	0	0	0	.	0	.	.	0	0	0	0	0	.	0	.	.	.	5	0	0	3	disease of mental health|microcephaly|seizure disorder	0	.	.	1,2
C5	ENSG00000106804	gene with protein product	2	1	0	.	0	.	.	1	0	1	0	.	0	.	.	1	0	0	0	.	0	.	.	1	8	0	4	0	.	0	.	.	1,2	4	0	2	0	.	0	.	.	1
C5AR1	ENSG00000197405	gene with protein product	0	0	0	.	0	.	.	0	0	0	0	.	0	.	.	.	0	0	0	.	0	.	.	0	4	1	0	0	.	0	.	Endotoxic shock|Liver Cirrhosis, Experimental|Septic Shock	2	0	0	0	0	.	0	.	.	.
C5orf63	ENSG00000164241	gene with protein product	0	0	0	.	0	.	.	0	0	0	0	.	0	.	.	.	0	0	0	.	0	.	.	0	10	1	0	0	.	0	.	Drug abuse|Drug Dependence|Drug habituation	2	0	0	0	0	.	0	.	.	.
C6	ENSG00000039537	gene with protein product	2	0	0	.	0	.	C6 deficiency|Combined C6/C7 deficiency	1	0	1	0	.	0	.	.	1	0	0	0	.	0	.	.	1	6	0	2	0	.	0	.	.	1,2	2	0	2	0	.	0	.	.	1
C7	ENSG00000112936	gene with protein product	1	0	0	.	0	.	C7 deficiency	1	0	1	0	.	0	.	.	1	0	0	0	.	0	.	.	1	3	0	2	0	.	0	.	.	1,2	2	0	2	0	.	0	.	.	1
C8A	ENSG00000157131	gene with protein product	1	1	1	C8 deficiency, type I	0	.	.	1	0	1	0	.	0	.	.	1	0	0	0	.	0	.	.	1	7	0	3	2	Meningitis|Pachymeningitis	0	.	.	1,2	2	0	2	0	.	0	.	.	1
C8B	ENSG00000021852	gene with protein product	1	1	1	C8 deficiency, type II	0	.	.	1	0	1	0	.	0	.	.	1	0	0	0	.	0	.	.	1	12	0	8	2	Meningitis|Pachymeningitis	0	.	.	1,2	3	0	3	0	.	0	.	.	1
C8G	ENSG00000176919	gene with protein product	0	0	0	.	0	.	.	1	0	1	0	.	0	.	.	1	0	0	0	.	0	.	.	1	1	1	0	0	.	0	.	Complement deficiency disease|Liver Cirrhosis, Experimental	2	1	0	1	0	.	0	.	.	1
C9	ENSG00000113600	gene with protein product	2	0	0	.	0	.	{Macular degeneration, age-related, 15, susceptibility to}|C9 deficiency	2	0	1	0	.	0	.	.	1,2	0	0	0	.	0	.	.	1	27	0	4	9	Adult type dermatomyositis|Dermatomyositis|Dermatomyositis, Childhood Type	1	Malignant mesothelioma	.	1,2	3	0	2	1	macular degeneration, age-related, 15	0	.	.	1
C9orf72	ENSG00000147894	gene with protein product	1	0	1	Frontotemporal dementia and/or amyotrophic lateral sclerosis 1	0	.	.	6	0	0	6	Amyotrophic lateral sclerosis|Behavioral variant of frontotemporal dementia|Frontotemporal dementia with motor neuron disease	0	.	.	1	0	0	0	.	0	.	.	0	15	0	5	9	Amyotrophic Lateral Sclerosis|Amyotrophic Lateral Sclerosis With Dementia|Amyotrophic Lateral Sclerosis, Guam Form	0	.	.	1,2	6	0	0	6	amyotrophic lateral sclerosis 1|frontotemporal dementia and/or amyotrophic lateral sclerosis 1|huntington disease-like syndrome due to c9orf72 expansions	0	.	.	1
CA1	ENSG00000133742	gene with protein product	0	0	0	.	0	.	.	0	0	0	0	.	0	.	.	.	0	0	0	.	0	.	.	0	12	0	0	0	.	2	Bagassosis|Pneumoconiosis	.	1,2	0	0	0	0	.	0	.	.	.
CA12	ENSG00000074410	gene with protein product	1	0	0	.	1	Hyperchlorhidrosis, isolated	.	1	0	0	0	.	0	.	Isolated hyperchlorhidrosis	1	0	0	0	.	0	.	.	0	3	0	0	0	.	2	Lung Neoplasms|Malignant neoplasm of lung	.	1,2	1	0	0	0	.	0	.	hyperchlorhidrosis, isolated	1
CA2	ENSG00000104267	gene with protein product	1	0	1	Osteopetrosis, autosomal recessive 3, with renal tubular acidosis	0	.	.	1	0	0	0	.	0	.	Osteopetrosis with renal tubular acidosis	1	1	0	1	OSTEOPETROSIS AUTOSOMAL RECESSIVE TYPE 3	0	.	.	0	18	0	0	2	Intellectual Disability|OSTEOPETROSIS, AUTOSOMAL RECESSIVE 3	0	.	.	1,2	1	0	1	1	osteopetrosis, autosomal recessive 3	0	.	.	1
CA3	ENSG00000164879	gene with protein product	0	0	0	.	0	.	.	0	0	0	0	.	0	.	.	.	0	0	0	.	0	.	.	0	10	0	0	0	.	2	Bagassosis|Pneumoconiosis	.	1,2	0	0	0	0	.	0	.	.	.
CA3-AS1	ENSG00000253549	RNA, long non-coding	0	0	0	.	0	.	.	0	0	0	0	.	0	.	.	.	0	0	0	.	0	.	.	0	0	0	0	0	.	0	.	.	.	1	0	1	1	osteopetrosis, autosomal recessive 3	0	.	.	1
CA4	ENSG00000167434	gene with protein product	0	0	0	.	0	.	.	1	0	0	0	.	0	.	Retinitis pigmentosa	1	0	0	0	.	0	.	.	0	3	0	0	0	.	0	.	Disorder of eye|Retinitis Pigmentosa|Retinitis Pigmentosa 17	1,2	3	0	0	3	cone-rod dystrophy 2|retinitis pigmentosa|retinitis pigmentosa 17	0	.	.	1
CA5A	ENSG00000174990	gene with protein product	1	0	1	Hyperammonemia due to carbonic anhydrase VA deficiency	1	Hyperammonemia due to carbonic anhydrase VA deficiency	.	1	0	0	0	.	0	.	Hyperammonemic encephalopathy due to carbonic anhydrase VA deficiency	1	1	0	0	.	0	.	HYPERAMMONEMIA DUE TO CARBONIC ANHYDRASE VA DEFICIENCY	0	1	0	0	0	.	0	.	CARBONIC ANHYDRASE VA DEFICIENCY, HYPERAMMONEMIA DUE TO	1	1	0	0	0	.	1	carbonic anhydrase va deficiency, hyperammonemia due to	.	1
CA8	ENSG00000178538	gene with protein product	1	0	1	Cerebellar ataxia and mental retardation with or without quadrupedal locomotion 3	0	.	.	1	0	0	1	Dysequilibrium syndrome	0	.	.	1	1	0	1	CEREBELLAR ATAXIA MENTAL RETARDATION AND DYSEQUILIBRIUM SYNDROME TYPE 3	0	.	.	0	6	0	0	6	Cerebellar Ataxia, Mental Retardation, And Dysequilibrium Syndrome 3|Dysequilibrium syndrome|Intellectual Disability	0	.	.	1,2	2	0	0	2	cerebellar ataxia, mental retardation, and dysequilibrium syndrome 1|cerebellar ataxia, mental retardation, and dysequilibrium syndrome 3	0	.	.	1
CA9	ENSG00000107159	gene with protein product	0	0	0	.	0	.	.	0	0	0	0	.	0	.	.	.	0	0	0	.	0	.	.	0	11	0	0	0	.	2	Non-Small Cell Lung Carcinoma|Pulmonary Hypertension	.	1,2	0	0	0	0	.	0	.	.	.
CABCOCO1	ENSG00000183346	gene with protein product	0	0	0	.	0	.	.	0	0	0	0	.	0	.	.	.	0	0	0	.	0	.	.	0	1	1	0	0	.	0	.	Hepatomegaly	2	0	0	0	0	.	0	.	.	.
CABIN1	ENSG00000099991	gene with protein product	0	0	0	.	0	.	.	0	0	0	0	.	0	.	.	.	0	0	0	.	0	.	.	0	2	1	0	0	.	0	.	Cardiac Hypertrophy|Cardiomegaly	2	0	0	0	0	.	0	.	.	.
CABLES1	ENSG00000134508	gene with protein product	0	0	0	.	0	.	.	0	0	0	0	.	0	.	.	.	0	0	0	.	0	.	.	0	2	0	0	0	.	0	.	Colorectal Carcinoma|Colorectal Neoplasms	1,2	0	0	0	0	.	0	.	.	.
CABP2	ENSG00000167791	gene with protein product	1	0	0	.	0	.	Deafness, autosomal recessive 93	1	0	0	0	.	0	.	Autosomal recessive non-syndromic sensorineural deafness type DFNB	1	0	0	0	.	0	.	.	0	2	0	0	1	Nonsyndromic Deafness	0	.	.	1,2	2	0	0	2	autosomal recessive non-syndromic sensorineural deafness type dfnb|deafness, autosomal recessive 93	0	.	.	1
CABP4	ENSG00000175544	gene with protein product	1	0	0	.	0	.	Cone-rod synaptic disorder, congenital nonprogressive	2	0	0	1	Autosomal dominant nocturnal frontal lobe epilepsy	0	.	.	1	0	0	0	.	0	.	.	0	3	0	0	1	Autosomal Dominant Nocturnal Frontal Lobe Epilepsy	0	.	.	1	7	0	0	6	achromatopsia|autosomal dominant nocturnal frontal lobe epilepsy|autosomal recessive congenital stationary night blindness	0	.	.	1,2
CABYR	ENSG00000154040	gene with protein product	0	0	0	.	0	.	.	0	0	0	0	.	0	.	.	.	0	0	0	.	0	.	.	0	2	0	0	0	.	0	.	Colorectal Carcinoma|Colorectal Neoplasms	1,2	0	0	0	0	.	0	.	.	.
CACNA1A	ENSG00000141837	gene with protein product	5	0	5	Developemental and epileptic encephalopathy 42|Episodic ataxia, type 2|Episodic ataxia, type 2	0	.	.	8	0	0	8	Alternating hemiplegia of childhood|Benign paroxysmal torticollis of infancy|Familial or sporadic hemiplegic migraine	0	.	.	1	1	0	1	EPILEPTIC ENCEPHALOPATHY	0	.	.	0	31	0	0	27	Abnormal coordination|Absence Epilepsy|Absence Seizure Disorder	0	.	.	1,2	10	0	0	10	aceruloplasminemia|alternating hemiplegia of childhood|benign paroxysmal torticollis of infancy	1	developmental and epileptic encephalopathy 42	.	1
CACNA1B	ENSG00000148408	gene with protein product	1	0	1	Neurodevelopmental disorder with seizures and nonepileptic hyperkinetic movements	1	Neurodevelopmental disorder with seizures and nonepileptic hyperkinetic movements	.	1	0	0	1	Non-specific early-onset epileptic encephalopathy	0	.	.	1	1	0	1	NEURODEVELOPMENTAL DISORDER WITH SEIZURES AND NONEPILEPTIC HYPERKINETIC MOVEMENTS	0	.	.	0	8	0	0	4	Intellectual Disability|Movement Disorders|Peripheral Nervous System Diseases	0	.	.	1,2	2	0	0	2	neurodevelopmental disorder with seizures and nonepileptic hyperkinetic movements|undetermined early-onset epileptic encephalopathy	0	.	.	1
CACNA1C	ENSG00000151067	gene with protein product	3	1	1	Timothy syndrome	1	Timothy syndrome	.	4	0	0	2	Timothy syndrome|Timothy syndrome type 1	0	.	.	1	1	0	0	.	0	.	TIMOTHY SYNDROME	0	40	0	2	5	Akathisia|Anhedonia|Psychomotor Agitation	0	.	.	1,2	7	0	0	1	timothy syndrome	2	brugada syndrome|brugada syndrome 3	.	1,2
CACNA1D	ENSG00000157388	gene with protein product	2	0	1	Primary aldosteronism, seizures, and neurologic abnormalities	0	.	.	3	0	0	0	.	0	.	NON RARE IN EUROPE: Aldosterone-producing adenoma|Primary hyperaldosteronism-seizures-neurological abnormalities syndrome|Sinoatrial node dysfunction and deafness	1,2	2	0	2	PRIMARY ALDOSTERONISM, SEIZURES, AND NEUROLOGIC ABNORMALITIES|SINOATRIAL NODE DYSFUNCTION AND DEAFNESS	0	.	.	0	29	0	0	7	Bilateral Deafness|Complete Hearing Loss|Deaf Mutism	0	.	.	1,2	2	0	0	1	primary aldosteronism, seizures, and neurologic abnormalities	0	.	.	1
CACNA1E	ENSG00000198216	gene with protein product	1	0	1	Developmental and epileptic encephalopathy 69	0	.	.	0	0	0	0	.	0	.	.	.	2	0	2	Developmental and Epileptic Encephalopathy with Contractures Macrocephaly and Dyskinesias|Epileptic Encephalopathy with Contractures, Macrocephaly, and Dyskinesia	0	.	.	0	7	0	0	4	Dystonia|Intellectual Disability|Macrocephaly	0	.	.	1,2	1	0	0	1	developmental and epileptic encephalopathy 69	1	developmental and epileptic encephalopathy 69	.	1
CACNA1F	ENSG00000102001	gene with protein product	3	0	0	.	0	.	Aland Island eye disease|Cone-rod dystrophy, X-linked, 3|Night blindness, congenital stationary (incomplete), 2A, X-linked	3	0	0	0	.	0	.	Aland Island eye disease|Cone rod dystrophy|Congenital stationary night blindness	1	0	0	0	.	0	.	.	0	8	0	0	0	.	0	.	Cone-Rod Dystrophy 2|CONE-ROD DYSTROPHY, X-LINKED, 3|Cone-rod synaptic disorder, congenital nonprogressive	1,2	7	0	0	7	aland island eye disease|cone-rod dystrophy 2|cone-rod dystrophy 6	0	.	.	1,2
CACNA1G	ENSG00000006283	gene with protein product	2	0	2	Spinocerebellar ataxia 42|Spinocerebellar ataxia 42, early-onset, severe, with neurodevelopmental deficits	0	.	.	1	0	0	1	Spinocerebellar ataxia type 42	0	.	.	1	2	0	1	AUTOSOMAL RECESSIVE MENTAL RETARDATION	0	.	.	0	7	0	0	5	Ataxia, Spinocerebellar|Intellectual Disability|Mental deficiency	0	.	.	1,2	3	0	0	3	agenesis of corpus callosum, cardiac, ocular, and genital syndrome|spinocerebellar ataxia 42|spinocerebellar ataxia 42, early-onset, severe, with neurodevelopmental deficits	0	.	.	1
CACNA1H	ENSG00000196557	gene with protein product	3	0	0	.	0	.	{Epilepsy, childhood absence, susceptibility to, 6}|{Epilepsy, idiopathic generalized, susceptibility to, 6}|Hyperaldosteronism, familial, type IV	1	0	0	1	Childhood absence epilepsy	0	.	.	1	1	0	1	EPILEPSY, CHILDHOOD ABSENCE, SUSCEPTIBILITY TO, 6	0	.	.	0	22	0	0	11	Absence Epilepsy|Allodynia|Childhood Absence Epilepsy	0	.	.	1,2	4	0	0	2	childhood absence epilepsy|epilepsy, childhood absence 6	0	.	.	1
CACNA1S	ENSG00000081248	gene with protein product	3	0	2	{Malignant hyperthermia susceptibility 5}|{Thyrotoxic periodic paralysis, susceptibility to, 1}	0	.	.	4	0	0	4	Hypokalemic periodic paralysis|Malignant hyperthermia of anesthesia|Periodic paralysis with transient compartment-like syndrome	0	.	.	1	0	0	0	.	0	.	.	0	10	0	0	4	Congenital myopathy (disorder)|Hypokalemic periodic paralysis|Periodic paralysis with transient compartment-like syndrome	3	Respiratory Depression|Respiratory Failure|Respiratory Insufficiency	.	1,2	6	0	0	6	hypokalemic periodic paralysis, type 1|malignant hyperthermia|malignant hyperthermia 5	0	.	.	1
CACNA2D1	ENSG00000153956	gene with protein product	0	0	0	.	0	.	.	2	0	0	0	.	0	.	Brugada syndrome|Familial short QT syndrome	1	0	0	0	.	0	.	.	0	39	0	0	17	Allodynia|Hyperalgesia|Hyperalgesia, Primary	0	.	.	1,2	2	0	0	0	.	1	brugada syndrome	.	1
CACNA2D2	ENSG00000007402	gene with protein product	1	0	1	Cerebellar atrophy with seizures and variable developmental delay	0	.	.	0	0	0	0	.	0	.	.	.	0	0	0	.	0	.	.	0	30	0	0	23	Abnormal coordination|Absence Epilepsy|Absence Seizure Disorder	0	.	.	1,2	4	0	0	4	cerebellar atrophy with seizures and variable developmental delay|developmental and epileptic encephalopathy|early infantile epileptic encephalopathy	1	developmental and epileptic encephalopathy	.	1,2
CACNA2D3	ENSG00000157445	gene with protein product	0	0	0	.	0	.	.	0	0	0	0	.	0	.	.	.	0	0	0	.	0	.	.	0	1	1	0	0	.	0	.	Neurodevelopmental Disorders	2	0	0	0	0	.	0	.	.	.
CACNA2D4	ENSG00000151062	gene with protein product	1	0	0	.	0	.	Retinal cone dystrophy 4	2	0	0	0	.	0	.	Cone rod dystrophy|Congenital stationary night blindness	1	0	0	0	.	0	.	.	0	2	0	0	0	.	0	.	Cone-Rod Dystrophy 2|Disorder of eye|Night blindness, congenital stationary	1	4	0	0	3	cone-rod dystrophy 2|congenital stationary night blindness|retinitis pigmentosa	0	.	.	1
CACNB2	ENSG00000165995	gene with protein product	1	0	0	.	0	.	Brugada syndrome 4	1	0	0	0	.	0	.	Brugada syndrome	1	0	0	0	.	0	.	.	0	11	0	0	0	.	0	.	Bipolar Disorder|Brugada Syndrome (disorder)|Brugada Syndrome 1	1,2	2	0	0	0	.	2	brugada syndrome|brugada syndrome 4	.	1
CACNB3	ENSG00000167535	gene with protein product	0	0	0	.	0	.	.	0	0	0	0	.	0	.	.	.	0	0	0	.	0	.	.	0	2	1	0	0	.	0	.	Corpus Luteum Cyst|Ovarian Cysts	2	0	0	0	0	.	0	.	.	.
CACNB4	ENSG00000182389	gene with protein product	3	0	3	Episodic ataxia, type 5|{Epilepsy, idiopathic generalized, susceptibility to, 9}|Hyperparathyroidism, neonatal	0	.	.	2	0	0	2	Episodic ataxia type 5|Juvenile myoclonic epilepsy	0	.	.	1	1	0	1	JUVENILE MYOCLONIC EPILEPSY	0	.	.	0	24	0	0	23	Abnormal coordination|Ataxia|Ataxia, Appendicular	0	.	.	1,2	3	0	0	3	epilepsy, idiopathic generalized 9|epilepsy, myoclonic juvenile|episodic ataxia, type 5	0	.	.	1
CACNG2	ENSG00000166862	gene with protein product	1	0	1	?Mental retardation, autosomal dominant 10	0	.	.	1	0	0	1	Autosomal dominant non-syndromic intellectual disability	0	.	.	1	0	0	0	.	0	.	.	0	1	0	0	0	.	0	.	MENTAL RETARDATION, AUTOSOMAL DOMINANT 10|Schizophrenia	1	2	0	0	2	autosomal dominant non-syndromic intellectual disability|mental retardation, autosomal dominant 10	0	.	.	1
CACNG5	ENSG00000075429	gene with protein product	0	0	0	.	0	.	.	0	0	0	0	.	0	.	.	.	0	0	0	.	0	.	.	0	2	0	0	0	.	0	.	Bipolar Disorder|Schizophrenia	1	0	0	0	0	.	0	.	.	.
CACNG8	ENSG00000142408	gene with protein product	0	0	0	.	0	.	.	0	0	0	0	.	0	.	.	.	0	0	0	.	0	.	.	0	1	0	0	0	.	0	.	Schizophrenia	1	0	0	0	0	.	0	.	.	.
CACUL1	ENSG00000151893	gene with protein product	0	0	0	.	0	.	.	0	0	0	0	.	0	.	.	.	0	0	0	.	0	.	.	0	2	0	0	0	.	0	.	Colorectal Carcinoma|Colorectal Neoplasms	1,2	0	0	0	0	.	0	.	.	.
CAD	ENSG00000084774	gene with protein product	1	0	1	Developmental and epileptic encephalopathy 50	0	.	.	1	0	0	0	.	0	.	CAD-CDG	1	1	1	1	Uridine-responsive epileptic encephalopathy	0	.	.	0	11	0	0	0	.	0	.	Acute Erythroblastic Leukemia|Anemia, Sickle Cell|beta Thalassemia	1,2	1	0	0	1	developmental and epileptic encephalopathy 50	1	developmental and epileptic encephalopathy 50	.	1
CADM1	ENSG00000182985	gene with protein product	0	0	0	.	0	.	.	0	0	0	0	.	0	.	.	.	0	0	0	.	0	.	.	0	10	0	0	0	.	0	.	Autistic Disorder|Breast Carcinoma|Depression, Neurotic	1,2	0	0	0	0	.	0	.	.	.
CADPS2	ENSG00000081803	gene with protein product	0	0	0	.	0	.	.	0	0	0	0	.	0	.	.	.	0	0	0	.	0	.	.	0	19	0	0	0	.	0	.	Autistic Disorder|Chemical and Drug Induced Liver Injury|Chemically-Induced Liver Toxicity	1,2	0	0	0	0	.	0	.	.	.
CALB1	ENSG00000104327	gene with protein product	0	0	0	.	0	.	.	0	0	0	0	.	0	.	.	.	0	0	0	.	0	.	.	0	2	0	0	0	.	0	.	Kidney Diseases|Schizophrenia	1,2	0	0	0	0	.	0	.	.	.
CALB2	ENSG00000172137	gene with protein product	0	0	0	.	0	.	.	0	0	0	0	.	0	.	.	.	0	0	0	.	0	.	.	0	7	0	0	3	AMYOTROPHIC LATERAL SCLEROSIS 1|Amyotrophic Lateral Sclerosis, Familial|Amyotrophic Lateral Sclerosis, Sporadic	1	Malignant mesothelioma	.	1,2	0	0	0	0	.	0	.	.	.
CALCA	ENSG00000110680	gene with protein product	0	0	0	.	0	.	.	0	0	0	0	.	0	.	.	.	0	0	0	.	0	.	.	0	53	0	0	35	Abdominal Migraine|Acute Confusional Migraine|Allodynia	4	Alveolitis, Fibrosing|Bronchial Hyperreactivity|Pulmonary Fibrosis	.	1,2	0	0	0	0	.	0	.	.	.
CALCOCO2	ENSG00000136436	gene with protein product	0	0	0	.	0	.	.	0	0	0	0	.	0	.	.	.	0	0	0	.	0	.	.	0	2	0	0	0	.	0	.	Colorectal Carcinoma|Colorectal Neoplasms	1,2	0	0	0	0	.	0	.	.	.
CALCR	ENSG00000004948	gene with protein product	1	0	0	.	0	.	{Osteoporosis, postmenopausal, susceptibility}	0	0	0	0	.	0	.	.	.	0	0	0	.	0	.	.	0	3	0	0	0	.	0	.	Hypercalcemia|Milk-Alkali Syndrome|Osteoporosis	1,2	1	0	0	0	.	0	.	osteoporosis	1
CALCRL	ENSG00000064989	gene with protein product	1	0	0	.	1	?Lymphatic malformation 8	.	0	0	0	0	.	0	.	.	.	0	0	0	.	0	.	.	0	1	1	1	0	.	0	.	.	2	1	0	1	1	lymphatic malformation 8	1	lymphatic malformation 8	.	1
CALD1	ENSG00000122786	gene with protein product	0	0	0	.	0	.	.	0	0	0	0	.	0	.	.	.	0	0	0	.	0	.	.	0	6	0	6	0	.	0	.	.	1,2	0	0	0	0	.	0	.	.	.
CALHM1	ENSG00000185933	gene with protein product	0	0	0	.	0	.	.	0	0	0	0	.	0	.	.	.	0	0	0	.	0	.	.	0	2	0	0	0	.	0	.	Bladder Neoplasm|Malignant neoplasm of urinary bladder	1,2	0	0	0	0	.	0	.	.	.
CALM1	ENSG00000198668	gene with protein product	2	0	0	.	0	.	Long QT syndrome 14|Ventricular tachycardia, catecholaminergic polymorphic, 4	2	0	0	0	.	0	.	Catecholaminergic polymorphic ventricular tachycardia|Romano-Ward syndrome	1	0	0	0	.	0	.	.	0	22	0	0	7	Acute Confusional Senile Dementia|Alzheimer Disease, Early Onset|Alzheimer Disease, Late Onset	0	.	.	1,2	5	0	0	0	.	0	.	catecholaminergic polymorphic ventricular tachycardia|familial long qt syndrome|long qt syndrome 1	1
CALM2	ENSG00000143933	gene with protein product	1	0	0	.	0	.	Long QT syndrome 15	2	0	0	0	.	0	.	Catecholaminergic polymorphic ventricular tachycardia|Romano-Ward syndrome	1	0	0	0	.	0	.	.	0	16	0	0	0	.	0	.	Bipolar Disorder|Brugada Syndrome (disorder)|Cannabis Abuse	1,2	4	0	0	0	.	0	.	catecholaminergic polymorphic ventricular tachycardia|familial long qt syndrome|long qt syndrome 1	1
CALM3	ENSG00000160014	gene with protein product	2	0	0	.	0	.	?Ventricular tachycardia, catecholaminergic polymorphic 6|Long QT syndrome 16	2	0	0	0	.	0	.	Catecholaminergic polymorphic ventricular tachycardia|Romano-Ward syndrome	1	0	0	0	.	0	.	.	0	1	0	0	0	.	0	.	VENTRICULAR TACHYCARDIA, CATECHOLAMINERGIC POLYMORPHIC, 1 (disorder)	1	4	0	0	0	.	0	.	catecholaminergic polymorphic ventricular tachycardia|familial long qt syndrome|long qt syndrome 1	1
CALML3	ENSG00000178363	gene with protein product	0	0	0	.	0	.	.	0	0	0	0	.	0	.	.	.	0	0	0	.	0	.	.	0	2	1	0	0	.	2	Lung Neoplasms|Malignant neoplasm of lung	.	2	0	0	0	0	.	0	.	.	.
CALR	ENSG00000179218	gene with protein product	2	0	0	.	0	.	Myelofibrosis, somatic|Thrombocythemia, somatic	2	0	0	0	.	0	.	Essential thrombocythemia|Primary myelofibrosis	1	0	0	0	.	0	.	.	0	25	0	0	0	.	0	.	Bipolar Disorder|Colorectal Carcinoma|Colorectal Neoplasms	1,2	3	0	0	0	.	0	.	essential thrombocythemia|myelofibrosis|thrombocythemia 1	1
CALR3	ENSG00000269058	gene with protein product	0	0	0	.	0	.	.	1	1	0	0	.	0	.	NON RARE IN EUROPE: Familial isolated hypertrophic cardiomyopathy	2	0	0	0	.	0	.	.	0	1	1	0	0	.	0	.	Hypertrophic Cardiomyopathy	2	0	0	0	0	.	0	.	.	.
CALU	ENSG00000128595	gene with protein product	0	0	0	.	0	.	.	0	0	0	0	.	0	.	.	.	0	0	0	.	0	.	.	0	5	1	0	0	.	0	.	Atrial Fibrillation|familial atrial fibrillation|Neoplasm Invasiveness	2	0	0	0	0	.	0	.	.	.
CALY	ENSG00000130643	gene with protein product	0	0	0	.	0	.	.	0	0	0	0	.	0	.	.	.	0	0	0	.	0	.	.	0	10	0	0	6	Age-Related Memory Disorders|Memory Disorder, Semantic|Memory Disorder, Spatial	0	.	.	1,2	0	0	0	0	.	0	.	.	.
CAMK1G	ENSG00000008118	gene with protein product	0	0	0	.	0	.	.	0	0	0	0	.	0	.	.	.	0	0	0	.	0	.	.	0	3	0	0	3	Amyotrophic Lateral Sclerosis|Amyotrophic Lateral Sclerosis With Dementia|Amyotrophic Lateral Sclerosis, Guam Form	0	.	.	1,2	0	0	0	0	.	0	.	.	.
CAMK2A	ENSG00000070808	gene with protein product	2	0	2	?Mental retardation, autosomal recessive 63|Mental retardation, autosomal dominant 53	0	.	.	1	0	0	1	Autosomal dominant non-syndromic intellectual disability	0	.	.	1	1	0	1	INTELLECTUAL DISABILITY	0	.	.	0	22	0	0	10	Allodynia|Hepatic Form of Wilson Disease|Hepatolenticular Degeneration	0	.	.	1,2	5	0	0	4	autosomal dominant non-syndromic intellectual disability|disease of mental health|mental retardation, autosomal dominant 53	0	.	.	1,2
CAMK2B	ENSG00000058404	gene with protein product	1	0	1	Mental retardation, autosomal dominant 54	0	.	.	1	0	0	1	Autosomal dominant non-syndromic intellectual disability	0	.	.	1	1	0	1	INTELLECTUAL DISABILITY	0	.	.	0	15	0	0	1	Intellectual Disability	0	.	.	1,2	4	0	0	3	autosomal dominant non-syndromic intellectual disability|disease of mental health|mental retardation, autosomal dominant 54	0	.	.	1,2
CAMK2D	ENSG00000145349	gene with protein product	0	0	0	.	0	.	.	0	0	0	0	.	0	.	.	.	0	0	0	.	0	.	.	0	8	0	0	0	.	0	.	Atrial Fibrillation|familial atrial fibrillation|Liver Cirrhosis, Experimental	1,2	0	0	0	0	.	0	.	.	.
CAMK2G	ENSG00000148660	gene with protein product	1	0	1	Mental retardation, autosomal dominant 59	0	.	.	0	0	0	0	.	0	.	.	.	1	0	1	INTELLECTUAL DEVELOPMENTAL DISORDER 59	0	.	.	0	1	0	0	1	X-linked infantile spasms	0	.	.	1	1	0	0	1	intellectual developmental disorder, autosomal dominant 59	0	.	.	1
CAMK4	ENSG00000152495	gene with protein product	0	0	0	.	0	.	.	0	0	0	0	.	0	.	.	.	0	0	0	.	0	.	.	0	3	1	0	0	.	1	Large cell carcinoma of lung	.	2	0	0	0	0	.	0	.	.	.
CAMKK1	ENSG00000004660	gene with protein product	0	0	0	.	0	.	.	0	0	0	0	.	0	.	.	.	0	0	0	.	0	.	.	0	1	1	0	1	nervous system disorder	0	.	.	2	0	0	0	0	.	0	.	.	.
CAMKK2	ENSG00000110931	gene with protein product	0	0	0	.	0	.	.	0	0	0	0	.	0	.	.	.	0	0	0	.	0	.	.	0	5	0	0	0	.	0	.	Adenocarcinoma of large intestine|Malignant neoplasm of ovary|Malignant neoplasm of prostate	1,2	0	0	0	0	.	0	.	.	.
CAMKMT	ENSG00000143919	gene with protein product	0	0	0	.	0	.	.	3	0	0	0	.	0	.	2p21 microdeletion syndrome|2p21 microdeletion syndrome without cystinuria|Atypical hypotonia-cystinuria syndrome	1	0	0	0	.	0	.	.	0	18	0	0	11	Adult Learning Disorders|Developmental Academic Disorder|Hypotonia-Cystinuria Syndrome	0	.	.	1,2	2	0	0	0	.	0	.	2p21 microdeletion syndrome without cystinuria|hypotonia-cystinuria syndrome	1
CAMSAP1	ENSG00000130559	gene with protein product	0	0	0	.	0	.	.	0	0	0	0	.	0	.	.	.	0	0	0	.	0	.	.	0	5	1	5	0	.	0	.	.	2	0	0	0	0	.	0	.	.	.
CAMTA1	ENSG00000171735	gene with protein product	1	0	1	Cerebellar ataxia, nonprogressive, with mental retardation	0	.	.	2	0	0	1	Non-progressive cerebellar ataxia with intellectual disability	0	.	.	1	1	0	1	CEREBELLAR ATAXIA, NONPROGRESSIVE, WITH MENTAL RETARDATION	0	.	.	0	2	0	0	0	.	0	.	CEREBELLAR ATAXIA, NONPROGRESSIVE, WITH MENTAL RETARDATION|Epithelioid hemangioendothelioma	1	4	0	0	2	cerebellar ataxia, nonprogressive, with mental retardation|disease of mental health	0	.	.	1,2
CAND2	ENSG00000144712	gene with protein product	0	0	0	.	0	.	.	0	0	0	0	.	0	.	.	.	0	0	0	.	0	.	.	0	4	1	0	0	.	0	.	Atrial Fibrillation|familial atrial fibrillation|Paroxysmal atrial fibrillation	2	0	0	0	0	.	0	.	.	.
CANT1	ENSG00000171302	gene with protein product	2	0	1	Desbuquois dysplasia 1	0	.	.	1	0	0	0	.	0	.	Desbuquois syndrome	1	1	0	0	.	0	.	Desbuquois dysplasia 1	0	3	0	0	0	.	0	.	DESBUQUOIS DYSPLASIA 1|Desbuquois syndrome|Disproportionate short stature	1	2	0	0	0	.	0	.	desbuquois dysplasia 1|epiphyseal dysplasia, multiple, 7	1
CANX	ENSG00000127022	gene with protein product	0	0	0	.	0	.	.	0	0	0	0	.	0	.	.	.	0	0	0	.	0	.	.	0	7	1	0	0	.	0	.	Chemical and Drug Induced Liver Injury|Chemically-Induced Liver Toxicity|Drug-Induced Acute Liver Injury	2	0	0	0	0	.	0	.	.	.
CAP1	ENSG00000131236	gene with protein product	0	0	0	.	0	.	.	0	0	0	0	.	0	.	.	.	0	0	0	.	0	.	.	0	10	0	0	0	.	0	.	Chemical and Drug Induced Liver Injury|Chemically-Induced Liver Toxicity|Drug-Induced Acute Liver Injury	1,2	0	0	0	0	.	0	.	.	.
CAP2	ENSG00000112186	gene with protein product	0	0	0	.	0	.	.	1	0	0	0	.	0	.	Familial isolated dilated cardiomyopathy	1	0	0	0	.	0	.	.	0	1	0	0	0	.	0	.	Familial dilated cardiomyopathy|Liver carcinoma	1	1	0	0	0	.	0	.	familial isolated dilated cardiomyopathy	1
CAPG	ENSG00000042493	gene with protein product	0	0	0	.	0	.	.	0	0	0	0	.	0	.	.	.	0	0	0	.	0	.	.	0	12	0	0	0	.	0	.	Acute Myeloid Leukemia (AML-M2)|Acute Myeloid Leukemia, M1|Adenocarcinoma of lung (disorder)	1,2	0	0	0	0	.	0	.	.	.
CAPN1	ENSG00000014216	gene with protein product	1	0	1	Spastic paraplegia 76, autosomal recessive	0	.	.	1	0	0	1	Autosomal recessive spastic paraplegia type 76	0	.	.	1	0	0	0	.	0	.	.	0	7	0	0	3	Neuropapillitis|Optic Neuritis|Retrobulbar Neuritis	0	.	.	1,2	1	0	0	1	spastic paraplegia 76, autosomal recessive	1	spastic paraplegia 76, autosomal recessive	.	1
CAPN10	ENSG00000142330	gene with protein product	1	0	0	.	0	.	{Diabetes mellitus, noninsulin-dependent 1}	0	0	0	0	.	0	.	.	.	1	0	1	AUTOSOMAL RECESSIVE MENTAL RETARDATION	0	.	.	0	7	0	0	4	Intellectual Disability|Mental deficiency|Mental Retardation, Psychosocial	0	.	.	1,2	1	0	1	0	.	0	.	.	1
CAPN14	ENSG00000214711	gene with protein product	0	0	0	.	0	.	.	0	0	0	0	.	0	.	.	.	0	0	0	.	0	.	.	0	1	0	1	0	.	0	.	.	1	0	0	0	0	.	0	.	.	.
CAPN15	ENSG00000103326	gene with protein product	1	0	1	Oculogastrointestinal neurodevelopmental syndrome	1	Oculogastrointestinal neurodevelopmental syndrome	.	0	0	0	0	.	0	.	.	.	0	0	0	.	0	.	.	0	0	0	0	0	.	0	.	.	.	0	0	0	0	.	0	.	.	.
CAPN2	ENSG00000162909	gene with protein product	0	0	0	.	0	.	.	0	0	0	0	.	0	.	.	.	0	0	0	.	0	.	.	0	3	0	0	0	.	0	.	Acute Myeloid Leukemia (AML-M2)|Acute Myeloid Leukemia, M1|Leukemia, Myelocytic, Acute	1,2	0	0	0	0	.	0	.	.	.
CAPN3	ENSG00000092529	gene with protein product	2	0	1	Muscular dystrophy, limb-girdle, autosomal dominant 4	0	.	.	1	0	0	1	Calpain-3-related limb-girdle muscular dystrophy R1	0	.	.	1	0	0	0	.	0	.	.	0	3	0	0	3	Eosinophilic myositis (disorder)|Limb-girdle muscular dystrophy type 2A|Muscular Dystrophies, Limb-Girdle	0	.	.	1	14	0	1	10	calpain-3-related limb-girdle muscular dystrophy r1|migraine with or without aura 1|muscular dystrophy	4	muscular dystrophy|muscular dystrophy, congenital, lmna-related|muscular dystrophy, limb-girdle, autosomal dominant 4	.	1,2
CAPN5	ENSG00000149260	gene with protein product	1	0	0	.	0	.	Vitreoretinopathy, neovascular inflammatory	1	0	0	0	.	0	.	Autosomal dominant neovascular inflammatory vitreoretinopathy	1	0	0	0	.	0	.	.	0	2	0	0	0	.	0	.	Autosomal dominant neovascular inflammatory vitreoretinopathy|Proliferative vitreoretinopathy	1	1	0	0	1	vitreoretinopathy, neovascular inflammatory	0	.	.	1
CAPN8	ENSG00000203697	gene with protein product	0	0	0	.	0	.	.	0	0	0	0	.	0	.	.	.	0	0	0	.	0	.	.	0	1	1	0	0	.	0	.	Celiac Disease	2	0	0	0	0	.	0	.	.	.
CAPNS1	ENSG00000126247	gene with protein product	0	0	0	.	0	.	.	0	0	0	0	.	0	.	.	.	0	0	0	.	0	.	.	0	2	0	0	0	.	0	.	Malignant neoplasm of prostate|Prostatic Neoplasms	1,2	0	0	0	0	.	0	.	.	.
CAPRIN1	ENSG00000135387	gene with protein product	0	0	0	.	0	.	.	0	0	0	0	.	0	.	.	.	1	0	1	AUTISM OR INTELLECTUAL DISABILITY	0	.	.	0	0	0	0	0	.	0	.	.	.	0	0	0	0	.	0	.	.	.
CAPZA1	ENSG00000116489	gene with protein product	0	0	0	.	0	.	.	0	0	0	0	.	0	.	.	.	0	0	0	.	0	.	.	0	1	1	0	0	.	0	.	Squamous cell carcinoma of esophagus	2	0	0	0	0	.	0	.	.	.
CAPZA2	ENSG00000198898	gene with protein product	0	0	0	.	0	.	.	0	0	0	0	.	0	.	.	.	0	0	0	.	0	.	.	0	0	0	0	0	.	0	.	.	.	2	0	0	1	disease of mental health	0	.	.	1,2
CAPZB	ENSG00000077549	gene with protein product	0	0	0	.	0	.	.	0	0	0	0	.	0	.	.	.	0	0	0	.	0	.	.	0	9	1	0	0	.	0	.	Acute Coronary Syndrome|Anaplastic carcinoma|Animal Mammary Neoplasms	2	0	0	0	0	.	0	.	.	.
CARD11	ENSG00000198286	gene with protein product	3	3	0	.	2	Immunodeficiency 11A|Immunodeficiency 11B with atopic dermatitis	.	3	0	2	0	.	0	.	.	1	0	0	0	.	0	.	.	3	17	0	8	0	.	0	.	.	1,2	4	0	4	0	.	0	.	.	1
CARD14	ENSG00000141527	gene with protein product	2	0	0	.	0	.	Pityriasis rubra pilaris|Psoriasis 2	1	0	0	0	.	0	.	Pityriasis rubra pilaris	1	0	0	0	.	0	.	.	1	7	0	0	0	.	0	.	Autoinflammatory disorder|Familial pityriasis rubra pilaris|Immune dysregulation	1,2	7	0	1	3	mucopolysaccharidosis iii|mucopolysaccharidosis, type iiia|mucopolysaccharidosis-plus syndrome	3	mucopolysaccharidosis iii|mucopolysaccharidosis, type iiia|mucopolysaccharidosis-plus syndrome	.	1,2
CARD18	ENSG00000255501	gene with protein product	0	0	0	.	0	.	.	0	0	0	0	.	0	.	.	.	0	0	0	.	0	.	.	0	2	0	0	0	.	1	Non-Small Cell Lung Carcinoma	.	1,2	0	0	0	0	.	0	.	.	.
CARD8	ENSG00000105483	gene with protein product	1	0	0	.	0	.	?Inflammatory bowel disease (Crohn disease) 30	0	0	0	0	.	0	.	.	.	0	0	0	.	0	.	.	0	3	0	0	0	.	1	Pleural Diseases	.	1,2	1	0	1	0	.	0	.	.	1
CARD9	ENSG00000187796	gene with protein product	1	1	1	Candidiasis, familial, 2, autosomal recessive	0	.	.	1	0	1	0	.	0	.	.	1	0	0	0	.	0	.	.	1	6	0	1	0	.	0	.	.	1,2	1	0	1	0	.	0	.	.	1
CARM1	ENSG00000142453	gene with protein product	0	0	0	.	0	.	.	0	0	0	0	.	0	.	.	.	0	0	0	.	0	.	.	0	2	1	0	0	.	0	.	Psoriasis|Pustulosis of Palms and Soles	2	0	0	0	0	.	0	.	.	.
CARMIL2	ENSG00000159753	gene with protein product	1	1	0	.	1	Immunodeficiency 58	.	1	0	1	0	.	0	.	.	1	0	0	0	.	0	.	.	1	2	0	1	0	.	0	.	.	1	3	0	3	0	.	1	immunodeficiency 58	.	1
CARMIL3	ENSG00000186648	gene with protein product	0	0	0	.	0	.	.	0	0	0	0	.	0	.	.	.	0	0	0	.	0	.	.	0	2	0	0	0	.	0	.	Polycystic Ovary Syndrome|Sclerocystic Ovaries	1,2	0	0	0	0	.	0	.	.	.
CARS1	ENSG00000110619	gene with protein product	1	0	1	Microcephaly, developmental delay, and brittle hair syndrome	0	.	.	1	0	0	0	.	0	.	Inflammatory myofibroblastic tumor	1	1	0	1	Microcephaly Developmental Delay and Brittle Hair and Nails	0	.	.	0	6	0	0	1	Microcephaly	0	.	.	1,2	2	0	0	0	.	1	inflammatory myofibroblastic tumor	.	1
CARS2	ENSG00000134905	gene with protein product	1	0	1	Combined oxidative phosphorylation deficiency 27	0	.	.	1	0	0	1	Combined oxidative phosphorylation defect type 27	0	.	.	1	1	0	1	Epileptic encephalopathy with complex movement disorder and regression	0	.	.	0	1	0	0	0	.	0	.	COMBINED OXIDATIVE PHOSPHORYLATION DEFICIENCY 27	1	1	0	0	1	combined oxidative phosphorylation deficiency 27	0	.	.	1
CARTPT	ENSG00000164326	gene with protein product	1	0	0	.	0	.	{?Obesity, susceptibility to}	0	0	0	0	.	0	.	.	.	0	0	0	.	0	.	.	0	18	0	0	7	Allodynia|Hyperalgesia|Hyperalgesia, Primary	0	.	.	1,2	1	0	0	0	.	0	.	body mass index quantitative trait locus 11	1
CASD1	ENSG00000127995	gene with protein product	0	0	0	.	0	.	.	0	0	0	0	.	0	.	.	.	0	0	0	.	0	.	.	0	0	0	0	0	.	0	.	.	.	2	0	0	1	dystonia 11, myoclonic	0	.	.	1,2
CASK	ENSG00000147044	gene with protein product	3	0	1	Mental retardation and microcephaly with pontine and cerebellar hypoplasia	0	.	.	3	0	0	2	Early infantile epileptic encephalopathy|X-linked intellectual disability, Najm type	0	.	.	1,2	3	0	3	FG SYNDROME TYPE 4|MENTAL RETARDATION X-LINKED CASK-RELATED|MRX WITH/WITHOUT NYSTAGMUS	0	.	.	0	23	0	0	11	Cerebellar Diseases|Congenital pontocerebellar hypoplasia|Early infantile epileptic encephalopathy with suppression bursts	1	Large cell carcinoma of lung	.	1,2	8	0	0	5	early infantile epileptic encephalopathy|fg syndrome 4|mental retardation and microcephaly with pontine and cerebellar hypoplasia	0	.	.	1
CASP1	ENSG00000137752	gene with protein product	0	0	0	.	0	.	.	0	0	0	0	.	0	.	.	.	0	0	0	.	0	.	.	0	27	0	4	12	AMYOTROPHIC LATERAL SCLEROSIS 1|Amyotrophic Lateral Sclerosis, Familial|Amyotrophic Lateral Sclerosis, Sporadic	4	Experimental Lung Inflammation|Lobar Pneumonia|Pneumonia	.	1,2	0	0	0	0	.	0	.	.	.
CASP10	ENSG00000003400	gene with protein product	3	1	0	.	0	.	.	1	0	1	0	.	0	.	.	1	0	0	0	.	0	.	.	1	9	0	4	0	.	0	.	.	1,2	4	0	4	0	.	0	.	.	1
CASP12	ENSG00000204403	gene with protein product	1	0	0	.	0	.	{Sepsis, susceptibility to}	0	0	0	0	.	0	.	.	.	0	0	0	.	0	.	.	0	7	0	5	0	.	0	.	.	1,2	0	0	0	0	.	0	.	.	.
CASP14	ENSG00000105141	gene with protein product	1	0	0	.	0	.	Ichthyosis, congenital, autosomal recessive 12	0	0	0	0	.	0	.	.	.	0	0	0	.	0	.	.	0	0	0	0	0	.	0	.	.	.	1	0	0	0	.	1	ichthyosis, congenital, autosomal recessive 12	.	1
CASP2	ENSG00000106144	gene with protein product	0	0	0	.	0	.	.	0	0	0	0	.	0	.	.	.	1	0	1	AUTOSOMAL RECESSIVE MENTAL RETARDATION	0	.	.	0	10	0	0	4	Intellectual Disability|Mental deficiency|Mental Retardation, Psychosocial	0	.	.	1,2	0	0	0	0	.	0	.	.	.
CASP3	ENSG00000164305	gene with protein product	0	0	0	.	0	.	.	0	0	0	0	.	0	.	.	.	0	0	0	.	0	.	.	0	71	0	0	36	Acute Confusional Senile Dementia|Alzheimer Disease, Early Onset|Alzheimer Disease, Late Onset	0	.	.	1,2	0	0	0	0	.	0	.	.	.
CASP4	ENSG00000196954	gene with protein product	0	0	0	.	0	.	.	0	0	0	0	.	0	.	.	.	0	0	0	.	0	.	.	0	2	0	0	0	.	0	.	Liver Cirrhosis, Experimental|Schizophrenia	1,2	0	0	0	0	.	0	.	.	.
CASP7	ENSG00000165806	gene with protein product	0	0	0	.	0	.	.	0	0	0	0	.	0	.	.	.	0	0	0	.	0	.	.	0	11	0	0	0	.	0	.	Acute Myeloid Leukemia (AML-M2)|Acute Myeloid Leukemia, M1|Breast Carcinoma	1,2	0	0	0	0	.	0	.	.	.
CASP8	ENSG00000064012	gene with protein product	4	1	0	.	2	?Autoimmune lymphoproliferative syndrome, type IIB|{Lung cancer, protection against}	.	2	0	1	0	.	0	.	.	1	0	0	0	.	0	.	.	1	53	0	6	8	Cerebral Hemorrhage|Complex Partial Status Epilepticus|Grand Mal Status Epilepticus	3	Lung Neoplasms|Malignant neoplasm of lung|Non-Small Cell Lung Carcinoma	.	1,2	5	0	2	0	.	1	lung cancer	.	1
CASP9	ENSG00000132906	gene with protein product	0	0	0	.	0	.	.	0	0	0	0	.	0	.	.	.	0	0	0	.	0	.	.	0	19	0	0	12	Brain Ischemia|Brain Stem Ischemia, Transient|Carotid Circulation Transient Ischemic Attack	0	.	.	1,2	0	0	0	0	.	0	.	.	.
CASQ1	ENSG00000143318	gene with protein product	1	0	0	.	0	.	Myopathy, vacuolar, with CASQ1 aggregates	2	0	0	2	Tubular aggregate myopathy|Vacuolar myopathy with sarcoplasmic reticulum protein aggregates	0	.	.	1	0	0	0	.	0	.	.	0	3	0	0	2	MYOPATHY, TUBULAR AGGREGATE, 1|Tubular Aggregate Myopathy	0	.	.	1	2	0	0	2	myopathy, tubular aggregate, 1|myopathy, vacuolar, with casq1 aggregates	0	.	.	1
CASQ2	ENSG00000118729	gene with protein product	1	0	1	Ventricular tachycardia, catecholaminergic polymorphic, 2	0	.	.	1	0	0	0	.	0	.	Catecholaminergic polymorphic ventricular tachycardia	1	0	0	0	.	0	.	.	0	9	0	0	0	.	0	.	Atrial Fibrillation|Cardiomyopathies|familial atrial fibrillation	1,2	3	0	0	0	.	0	.	catecholaminergic polymorphic ventricular tachycardia|ventricular tachycardia, catecholaminergic polymorphic, 1, with or without atrial dysfunction and/or dilated cardiomyopathy|ventricular tachycardia, catecholaminergic polymorphic, 2	1
CASR	ENSG00000036828	gene with protein product	5	0	3	Hyperparathyroidism, neonatal|Hypocalcemia, autosomal dominant|Hypopigmentation, organomegaly, and delayed myelination and development	3	Hyperparathyroidism, neonatal|Hypocalcemia, autosomal dominant|Hypocalcemia, autosomal dominant, with Bartter syndrome	.	4	0	0	1	Autosomal dominant hypocalcemia	1	Familial hypocalciuric hypercalcemia type 1	.	1	0	0	0	.	0	.	.	0	17	0	0	1	Idiopathic generalized epilepsy	0	.	.	1,2	6	0	3	3	epilepsy, idiopathic generalized 8|hyperparathyroidism, neonatal severe|hypocalcemia, autosomal dominant 1	3	familial hypocalciuric hypercalcemia|hyperparathyroidism, neonatal severe|hypocalciuric hypercalcemia, familial, type i	.	1
CASS4	ENSG00000087589	gene with protein product	0	0	0	.	0	.	.	0	0	0	0	.	0	.	.	.	0	0	0	.	0	.	.	0	7	0	0	7	Acute Confusional Senile Dementia|Alzheimer Disease, Early Onset|Alzheimer Disease, Late Onset	0	.	.	1,2	0	0	0	0	.	0	.	.	.
CAST	ENSG00000153113	gene with protein product	1	0	0	.	0	.	Peeling skin with leukonychia, acral punctate keratoses, cheilitis, and knuckle pads	1	0	0	0	.	0	.	Peeling skin-leukonychia-acral punctate keratoses-cheilitis-knuckle pads syndrome	1	0	0	0	.	0	.	.	0	3	0	0	0	.	0	.	Liver Failure, Acute|Necrosis|PEELING SKIN WITH LEUKONYCHIA, ACRAL PUNCTATE KERATOSES, CHEILITIS, AND KNUCKLE PADS	1,2	1	0	0	0	.	0	.	peeling skin with leukonychia, acral punctate keratoses, cheilitis, and knuckle pads	1
CASZ1	ENSG00000130940	gene with protein product	0	0	0	.	0	.	.	1	0	0	1	1p36 deletion syndrome	0	.	.	1	0	0	0	.	0	.	.	0	8	0	0	2	Acute Cerebrovascular Accidents|Cerebrovascular accident	0	.	.	1,2	0	0	0	0	.	0	.	.	.
CAT	ENSG00000121691	gene with protein product	1	0	0	.	0	.	Acatalasemia	1	0	0	0	.	0	.	Acatalasemia	1	0	0	0	.	0	.	.	0	168	0	8	46	Absence Seizures|Asymmetric Diabetic Proximal Motor Neuropathy|Atonic Absence Seizures	7	Acute Lung Injury|Alveolitis, Fibrosing|Asthma	.	1,2	1	0	0	0	.	0	.	acatalasemia	1
CATIP	ENSG00000158428	gene with protein product	1	0	0	.	0	.	?Spermatogenic failure 54	0	0	0	0	.	0	.	.	.	0	0	0	.	0	.	.	0	0	0	0	0	.	0	.	.	.	0	0	0	0	.	0	.	.	.
CATSPER1	ENSG00000175294	gene with protein product	1	0	0	.	0	.	Spermatogenic failure 7	1	0	0	0	.	0	.	Non-syndromic male infertility due to sperm motility disorder	1	0	0	0	.	0	.	.	0	0	0	0	0	.	0	.	.	.	3	0	0	0	.	0	.	catsper-related male infertility|non-syndromic male infertility due to sperm motility disorder|spermatogenic failure 7	1,2
CATSPER2	ENSG00000166762	gene with protein product	0	0	0	.	0	.	.	1	0	0	0	.	0	.	Deafness-infertility syndrome	1	0	0	0	.	0	.	.	0	1	0	0	1	Deafness, Sensorineural, And Male Infertility	0	.	.	1	3	0	0	0	.	0	.	deafness-infertility syndrome|rare genetic deafness|spermatogenic failure 7	1
CAV1	ENSG00000105974	gene with protein product	3	0	1	Lipodystrophy, familial partial, type 7	1	Pulmonary hypertension, primary, 3	.	4	0	0	0	.	3	Diffuse cutaneous systemic sclerosis|Heritable pulmonary arterial hypertension|Limited cutaneous systemic sclerosis	.	1	1	0	0	.	0	.	CONGENITAL GENERALIZED LIPODYSTROPHY TYPE 3	0	54	0	5	0	.	5	Familial primary pulmonary hypertension|Idiopathic pulmonary arterial hypertension|Lung Neoplasms	.	1,2	8	0	2	1	lipodystrophy, familial partial, type 7	5	diffuse cutaneous systemic sclerosis|heritable pulmonary arterial hypertension|idiopathic/heritable pulmonary arterial hypertension	.	1
CAV2	ENSG00000105971	gene with protein product	0	0	0	.	0	.	.	0	0	0	0	.	0	.	.	.	0	0	0	.	0	.	.	0	10	0	1	0	.	0	.	.	1,2	0	0	0	0	.	0	.	.	.
CAV3	ENSG00000182533	gene with protein product	5	0	0	.	0	.	Cardiomyopathy, familial hypertrophic|Creatine phosphokinase, elevated serum|Long QT syndrome 9	5	0	0	2	Distal myopathy, Tateyama type|Rippling muscle disease	0	.	.	1,2	0	0	0	.	0	.	.	0	20	0	0	6	Isolated asymptomatic elevation of creatine phosphokinase|Muscular Dystrophies, Limb-Girdle|MUSCULAR DYSTROPHY, LIMB-GIRDLE, TYPE 1C	0	.	.	1,2	14	0	0	4	cav3-related distal myopathy|limb-girdle muscular dystrophy type 1c|myopathy, distal, tateyama type	1	limb-girdle muscular dystrophy type 1c	.	1
CAVIN1	ENSG00000177469	gene with protein product	1	1	0	.	0	.	.	1	0	0	0	.	0	.	Congenital generalized lipodystrophy	1	0	0	0	.	0	.	.	0	6	0	0	0	.	0	.	Familial generalized lipodystrophy|Lipoatrophic Diabetes Mellitus|Lipodystrophy, Congenital Generalized, Type 4	1,2	2	0	2	0	.	0	.	.	1
CAVIN2	ENSG00000168497	gene with protein product	0	0	0	.	0	.	.	0	0	0	0	.	0	.	.	.	0	0	0	.	0	.	.	0	4	0	0	0	.	0	.	Aganglionosis, Colonic|Aganglionosis, Rectosigmoid Colon|Congenital Intestinal Aganglionosis	1	0	0	0	0	.	0	.	.	.
CAVIN4	ENSG00000170681	gene with protein product	0	0	0	.	0	.	.	0	0	0	0	.	0	.	.	.	0	0	0	.	0	.	.	0	1	1	0	0	.	0	.	Cardiomyopathy, Dilated	2	0	0	0	0	.	0	.	.	.
CBFA2T3	ENSG00000129993	gene with protein product	0	0	0	.	0	.	.	1	0	0	0	.	0	.	Acute megakaryoblastic leukemia without Down syndrome	1	0	0	0	.	0	.	.	0	0	0	0	0	.	0	.	.	.	1	0	0	0	.	0	.	acute megakaryoblastic leukemia without down syndrome	1
CBFB	ENSG00000067955	gene with protein product	1	0	0	.	0	.	Myeloid leukemia, acute, M4/M4Eo subtype, somatic	1	0	0	0	.	0	.	Acute myeloid leukemia with abnormal bone marrow eosinophils inv(16)(p13q22) or t(16;16)(p13;q22)	1	0	0	0	.	0	.	.	0	10	0	0	0	.	0	.	Acute Myeloid Leukemia (AML-M2)|Acute Myeloid Leukemia, M1|Acute myelomonocytic leukemia	1,2	2	0	2	0	.	0	.	.	1
CBL	ENSG00000110395	gene with protein product	2	0	1	Noonan syndrome-like disorder with or without juvenile myelomonocytic leukemia	1	Noonan syndrome-like disorder with or without juvenile myelomonocytic leukemia	.	4	0	0	2	Noonan syndrome|Noonan syndrome-like disorder with juvenile myelomonocytic leukemia	0	.	.	1	1	0	1	NOONAN SYNDROME-LIKE DISORDER WITH OR WITHOUT JUVENILE MEYLOMONOCYTIC LEUKEMIA	0	.	.	0	21	0	0	0	.	0	.	Abdominal Cryptorchidism|Bilateral Cryptorchidism|Child Development Deviations	1,2	7	0	2	4	noonan syndrome 1|noonan syndrome-like disorder with or without juvenile myelomonocytic leukemia|pseudo-turner syndrome	0	.	.	1
CBLB	ENSG00000114423	gene with protein product	0	0	0	.	0	.	.	0	0	0	0	.	0	.	.	.	0	0	0	.	0	.	.	0	3	0	2	2	Experimental Autoimmune Encephalomyelitis|Multiple Sclerosis, Acute Fulminating	0	.	.	1,2	0	0	0	0	.	0	.	.	.
CBLIF	ENSG00000134812	gene with protein product	1	1	1	Intrinsic factor deficiency	0	.	.	1	0	0	0	.	0	.	Congenital intrinsic factor deficiency	1	0	0	0	.	0	.	.	0	4	0	0	0	.	0	.	Bipolar Disorder|Congenital deficiency of intrinsic factor|Intrinsic Factor Deficiency	1	2	0	0	1	intrinsic factor deficiency	0	.	.	1
CBLN2	ENSG00000141668	gene with protein product	0	0	0	.	0	.	.	0	0	0	0	.	0	.	.	.	0	0	0	.	0	.	.	0	1	1	0	0	.	1	Pulmonary Hypertension	.	2	0	0	0	0	.	0	.	.	.
CBR1	ENSG00000159228	gene with protein product	0	0	0	.	0	.	.	0	0	0	0	.	0	.	.	.	0	0	0	.	0	.	.	0	10	0	0	0	.	0	.	Cardiomyopathies|Cardiomyopathies, Primary|Colonic Neoplasms	1,2	0	0	0	0	.	0	.	.	.
CBS	ENSG00000160200	gene with protein product	2	0	2	Homocystinuria, B6-responsive and nonresponsive types|Thrombosis, hyperhomocysteinemic	0	.	.	1	0	0	1	Classic homocystinuria	0	.	.	1	1	0	1	CYSTATHIONINE BETA-SYNTHASE DEFICIENCY	0	.	.	0	22	0	11	2	Cystathionine beta-Synthase Deficiency Disease|Homocystinuria	0	.	.	1,2	3	0	0	1	homocystinuria due to cystathionine beta-synthase deficiency	0	.	.	1,2
CBWD1	ENSG00000172785	gene with protein product	0	0	0	.	0	.	.	0	0	0	0	.	0	.	.	.	0	0	0	.	0	.	.	0	1	0	0	0	.	0	.	Cakut	1	0	0	0	0	.	0	.	.	.
CBX1	ENSG00000108468	gene with protein product	0	0	0	.	0	.	.	0	0	0	0	.	0	.	.	.	0	0	0	.	0	.	.	0	2	0	0	0	.	0	.	Malignant neoplasm of prostate|Prostatic Neoplasms	1,2	0	0	0	0	.	0	.	.	.
CBX2	ENSG00000173894	gene with protein product	1	0	0	.	0	.	?46XY sex reversal 5	1	0	0	0	.	0	.	46,XY complete gonadal dysgenesis	1	0	0	0	.	0	.	.	0	3	0	0	0	.	0	.	46, XY Sex Reversal 5|Gonadal Dysgenesis, 46,XY|Swyer Syndrome	1	2	0	0	0	.	0	.	46,xy sex reversal|46,xy sex reversal 5	1
CBX5	ENSG00000094916	gene with protein product	0	0	0	.	0	.	.	0	0	0	0	.	0	.	.	.	0	0	0	.	0	.	.	0	2	0	0	0	.	0	.	Colorectal Carcinoma|Colorectal Neoplasms	1,2	0	0	0	0	.	0	.	.	.
CBX7	ENSG00000100307	gene with protein product	0	0	0	.	0	.	.	0	0	0	0	.	0	.	.	.	0	0	0	.	0	.	.	0	1	0	1	0	.	0	.	.	1	0	0	0	0	.	0	.	.	.
CBY1	ENSG00000100211	gene with protein product	0	0	0	.	0	.	.	1	0	0	1	Joubert syndrome	0	.	.	1	0	0	0	.	0	.	.	0	0	0	0	0	.	0	.	.	.	2	0	0	2	joubert syndrome 1|spinocerebellar ataxia 29	1	joubert syndrome 1	.	1
CC2D1A	ENSG00000132024	gene with protein product	1	0	1	Mental retardation, autosomal recessive 3	0	.	.	1	0	0	1	Autosomal recessive non-syndromic intellectual disability	0	.	.	1	1	0	1	MENTAL RETARDATION AUTOSOMAL RECESSIVE TYPE 3	0	.	.	0	1	0	0	1	MENTAL RETARDATION, AUTOSOMAL RECESSIVE 3	0	.	.	1	1	0	0	1	autosomal recessive non-syndromic intellectual disability	0	.	.	1
CC2D2A	ENSG00000048342	gene with protein product	3	0	2	Joubert syndrome 9|Meckel syndrome 6	0	.	.	3	0	0	3	Joubert syndrome with hepatic defect|Joubert syndrome with oculorenal defect|Meckel syndrome	0	.	.	1	1	0	1	JOUBERT SYNDROME 9	0	.	.	0	10	0	0	4	COACH syndrome|JOUBERT SYNDROME 9 (disorder)|Meckel syndrome type 1	1	Meckel syndrome type 1	.	1,2	18	0	0	12	arima syndrome|coach syndrome 1|coach syndrome 2	3	joubert syndrome 1|joubert syndrome 15|joubert syndrome 9	.	1
CCAR2	ENSG00000158941	gene with protein product	0	0	0	.	0	.	.	0	0	0	0	.	0	.	.	.	0	0	0	.	0	.	.	0	1	1	0	0	.	0	.	Wallerian Degeneration	2	0	0	0	0	.	0	.	.	.
CCAT1	.	RNA, long non-coding	0	0	0	.	0	.	.	0	0	0	0	.	0	.	.	.	0	0	0	.	0	.	.	0	11	0	0	0	.	2	Lung Neoplasms|Malignant neoplasm of lung	.	1,2	0	0	0	0	.	0	.	.	.
CCBE1	ENSG00000183287	gene with protein product	1	1	1	Hennekam lymphangiectasia-lymphedema syndrome 1	1	Hennekam lymphangiectasia-lymphedema syndrome 1	.	1	0	1	1	Hennekam syndrome	0	.	.	1	1	0	1	HENNEKAM LYMPHANGIECTASIA-LYMPHEDEMA SYNDROME	0	.	.	1	11	0	3	4	Intellectual Disability|Mental deficiency|Mental Retardation, Psychosocial	0	.	.	1,2	2	0	2	1	hennekam syndrome	0	.	.	1
CCDC103	ENSG00000167131	gene with protein product	1	0	0	.	1	Ciliary dyskinesia, primary, 17	.	1	0	0	0	.	1	Primary ciliary dyskinesia	.	1	1	0	0	.	1	PRIMARY CILIARY DYSKINESIA	.	0	5	0	0	0	.	4	Ciliary Dyskinesia, Primary, 1, With Or Without Situs Inversus|Kartagener Syndrome|Polynesian Bronchiectasis	.	1	5	0	0	0	.	4	ciliary dyskinesia, primary, 1|ciliary dyskinesia, primary, 17|kartagener syndrome	.	1
CCDC107	ENSG00000159884	gene with protein product	0	0	0	.	0	.	.	0	0	0	0	.	0	.	.	.	0	0	0	.	0	.	.	0	0	0	0	0	.	0	.	.	.	3	0	1	0	.	0	.	.	1
CCDC115	ENSG00000136710	gene with protein product	1	0	1	Congenital disorder of glycosylation, type IIo	0	.	.	1	0	0	0	.	0	.	CCDC115-CDG	1	1	0	1	Disorder of Golgi homeostasis	0	.	.	0	1	0	0	0	.	0	.	CONGENITAL DISORDER OF GLYCOSYLATION, TYPE IIo	1	2	0	2	2	congenital disorder of glycosylation, type iio|immunodeficiency 47	0	.	.	1
CCDC126	ENSG00000169193	gene with protein product	0	0	0	.	0	.	.	0	0	0	0	.	0	.	.	.	0	0	0	.	0	.	.	0	1	1	0	0	.	0	.	Liver Cirrhosis, Experimental	2	0	0	0	0	.	0	.	.	.
CCDC134	ENSG00000100147	gene with protein product	0	0	0	.	0	.	.	0	0	0	0	.	0	.	.	.	0	0	0	.	0	.	.	0	4	0	0	0	.	0	.	Condition, Preneoplastic|Liver neoplasms|Malignant neoplasm of liver	1,2	0	0	0	0	.	0	.	.	.
CCDC137	ENSG00000185298	gene with protein product	0	0	0	.	0	.	.	0	0	0	0	.	0	.	.	.	0	0	0	.	0	.	.	0	1	0	0	0	.	0	.	Schizophrenia	1	0	0	0	0	.	0	.	.	.
CCDC141	ENSG00000163492	gene with protein product	0	0	0	.	0	.	.	2	0	0	0	.	0	.	Kallmann syndrome|Kallmann syndrome	1	0	0	0	.	0	.	.	0	2	0	0	0	.	0	.	Idiopathic hypogonadotropic hypogonadism|Kallmann Syndrome	1	2	0	0	0	.	0	.	hypogonadotropic hypogonadism 7 with or without anosmia|kallmann syndrome	1
CCDC174	ENSG00000154781	gene with protein product	1	0	1	Hypotonia, infantile, with psychomotor retardation	1	Hypotonia, infantile, with psychomotor retardation	.	1	0	0	1	Severe hypotonia-psychomotor developmental delay-strabismus-cardiac septal defect syndrome	0	.	.	1	0	0	0	.	0	.	.	0	1	0	0	0	.	0	.	HYPOTONIA, INFANTILE, WITH PSYCHOMOTOR RETARDATION	1	1	0	0	1	hypotonia, infantile, with psychomotor retardation	0	.	.	1
CCDC22	ENSG00000101997	gene with protein product	1	0	1	Ritscher-Schinzel syndrome 2	0	.	.	1	0	0	1	3C syndrome	0	.	.	1	1	0	1	SYNDROMIC X-LINKED INTELLECTUAL DISABILITY	0	.	.	0	2	0	0	1	3C syndrome	0	.	.	1	2	0	0	2	ritscher-schinzel syndrome 1|ritscher-schinzel syndrome 2	0	.	.	1
CCDC26	ENSG00000229140	RNA, long non-coding	0	0	0	.	0	.	.	0	0	0	0	.	0	.	.	.	0	0	0	.	0	.	.	0	3	1	0	0	.	0	.	Glioma|Malignant Glioma|mixed gliomas	2	0	0	0	0	.	0	.	.	.
CCDC28B	ENSG00000160050	gene with protein product	1	0	1	{Bardet-Biedl syndrome 1, modifier of}	0	.	.	0	0	0	0	.	0	.	.	.	0	0	0	.	0	.	.	0	2	0	0	1	Bardet-Biedl syndrome 1 (disorder)	0	.	.	1	1	0	0	1	bardet-biedl syndrome 1	0	.	.	1
CCDC30	ENSG00000186409	gene with protein product	0	0	0	.	0	.	.	0	0	0	0	.	0	.	.	.	0	0	0	.	0	.	.	0	0	0	0	0	.	0	.	.	.	1	0	1	1	cardiomyopathy, dilated, 2c	0	.	.	1
CCDC32	ENSG00000128891	gene with protein product	1	0	1	Cardiofacioneurodevelopmental syndrome	0	.	.	1	0	0	1	Non-specific syndromic intellectual disability	0	.	.	1	1	0	0	.	0	.	CCDC32-associated neurodevelopmental syndrome	0	0	0	0	0	.	0	.	.	.	1	0	0	0	.	0	.	cardiofacioneurodevelopmental syndrome	1
CCDC39	ENSG00000145075	gene with protein product	1	0	0	.	1	Ciliary dyskinesia, primary, 14	.	1	0	0	0	.	1	Primary ciliary dyskinesia	.	1	1	0	0	.	0	.	CILIARY DYSKINESIA, PRIMARY, 14	0	2	0	0	0	.	2	Bronchiectasis|CILIARY DYSKINESIA, PRIMARY, 14|Primary Ciliary Dyskinesia	.	1	4	0	0	0	.	3	ciliary dyskinesia, primary, 1|ciliary dyskinesia, primary, 14|primary ciliary dyskinesia	.	1,2
CCDC40	ENSG00000141519	gene with protein product	1	0	0	.	1	Ciliary dyskinesia, primary, 15	.	1	0	0	0	.	1	Primary ciliary dyskinesia	.	1	1	0	0	.	0	.	CILIARY DYSKINESIA, PRIMARY, 15	0	5	0	0	0	.	5	Bronchiectasis|Ciliary Dyskinesia, Primary, 1, With Or Without Situs Inversus|CILIARY DYSKINESIA, PRIMARY, 14	.	1	4	0	0	0	.	4	ciliary dyskinesia, primary, 1|ciliary dyskinesia, primary, 15|kartagener syndrome	.	1
CCDC47	ENSG00000108588	gene with protein product	1	1	1	Trichohepatoneurodevelopmental syndrome	1	Trichohepatoneurodevelopmental syndrome	.	0	0	0	0	.	0	.	.	.	1	0	1	Woolly Hair Liver Dysfunction Dysmorphic Features and Global Developmental Delay	0	.	.	0	5	0	0	1	Intellectual Disability	0	.	.	1,2	1	0	0	0	.	0	.	trichohepatoneurodevelopmental syndrome	1
CCDC50	ENSG00000152492	gene with protein product	1	0	0	.	0	.	?Deafness, autosomal dominant 44	1	0	0	0	.	0	.	Autosomal dominant non-syndromic sensorineural deafness type DFNA	1	0	0	0	.	0	.	.	0	3	0	0	3	Deafness, Autosomal Dominant 44|hearing impairment|Nonsyndromic Deafness	0	.	.	1,2	2	0	0	2	autosomal dominant non-syndromic sensorineural deafness type dfna|deafness, autosomal dominant 44	0	.	.	1
CCDC6	ENSG00000108091	gene with protein product	0	0	0	.	0	.	.	1	0	0	0	.	0	.	Differentiated thyroid carcinoma	1	0	0	0	.	0	.	.	0	3	0	0	0	.	0	.	Familial Nonmedullary Thyroid Cancer|Nonmedullary Thyroid Carcinoma|Papillary thyroid carcinoma	1	1	0	0	0	.	0	.	differentiated thyroid carcinoma	1
CCDC63	ENSG00000173093	gene with protein product	0	0	0	.	0	.	.	0	0	0	0	.	0	.	.	.	0	0	0	.	0	.	.	0	1	1	0	0	.	0	.	melanoma	2	0	0	0	0	.	0	.	.	.
CCDC65	ENSG00000139537	gene with protein product	1	0	0	.	1	Ciliary dyskinesia, primary, 27	.	1	0	0	0	.	1	Primary ciliary dyskinesia	.	1	1	0	0	.	0	.	PRIMARY CILIARY DYSKINESIA	0	4	0	0	0	.	4	Ciliary Dyskinesia, Primary, 1, With Or Without Situs Inversus|Kartagener Syndrome|Polynesian Bronchiectasis	.	1	5	0	0	0	.	5	anomalous origin of coronary artery from the pulmonary artery|ciliary dyskinesia, primary, 1|ciliary dyskinesia, primary, 27	.	1
CCDC68	ENSG00000166510	gene with protein product	0	0	0	.	0	.	.	0	0	0	0	.	0	.	.	.	0	0	0	.	0	.	.	0	1	0	0	0	.	0	.	Schizophrenia	1	0	0	0	0	.	0	.	.	.
CCDC78	ENSG00000162004	gene with protein product	1	0	1	?Centronuclear myopathy 4	0	.	.	1	0	0	1	Congenital myopathy with internal nuclei and atypical cores	0	.	.	1	1	0	0	.	0	.	CONGENITAL MYOPATHY WITH PROMINENT INTERNAL NUCLEI AND ATYPICAL CORES	0	2	0	0	1	Centronuclear myopathy	0	.	.	1,2	1	0	0	1	myopathy, centronuclear, 4	1	myopathy, centronuclear, 4	.	1
CCDC8	ENSG00000169515	gene with protein product	1	0	0	.	0	.	3-M syndrome 3	1	0	0	0	.	0	.	3M syndrome	1	1	0	1	THREE M SYNDROME 3	0	.	.	0	4	0	0	2	Miller-McKusick-Malvaux-Syndrome (3M Syndrome)|Three M Syndrome 1	0	.	.	1	2	0	0	0	.	0	.	three m syndrome 1|three m syndrome 3	1
CCDC80	ENSG00000091986	gene with protein product	0	0	0	.	0	.	.	0	0	0	0	.	0	.	.	.	0	0	0	.	0	.	.	0	8	0	2	0	.	0	.	.	1,2	0	0	0	0	.	0	.	.	.
CCDC82	ENSG00000149231	gene with protein product	0	0	0	.	0	.	.	0	0	0	0	.	0	.	.	.	0	0	0	.	0	.	.	0	0	0	0	0	.	0	.	.	.	2	0	0	1	syndromic intellectual disability	0	.	.	1
CCDC86	ENSG00000110104	gene with protein product	0	0	0	.	0	.	.	0	0	0	0	.	0	.	.	.	0	0	0	.	0	.	.	0	2	0	1	0	.	0	.	.	1,2	0	0	0	0	.	0	.	.	.
CCDC88A	ENSG00000115355	gene with protein product	1	0	1	?PEHO syndrome-like	0	.	.	1	0	0	1	PEHO-like syndrome	0	.	.	1	1	0	1	PEHO-like syndrome	0	.	.	0	2	0	0	2	Microcephaly|PEHO syndrome	0	.	.	1	1	0	0	1	peho-like syndrome	0	.	.	1
CCDC88B	ENSG00000168071	gene with protein product	0	0	0	.	0	.	.	0	0	0	0	.	0	.	.	.	0	0	0	.	0	.	.	0	1	1	0	0	.	0	.	Leprosy	2	0	0	0	0	.	0	.	.	.
CCDC88C	ENSG00000015133	gene with protein product	2	0	2	?Spinocerebellar ataxia 40|Hydrocephalus, congenital, 1	0	.	.	2	0	0	2	Congenital non-communicating hydrocephalus|Spinocerebellar ataxia type 40	0	.	.	1	1	0	0	.	0	.	HYDROCEPHALUS, NONSYNDROMIC, AUTOSOMAL RECESSIVE	0	6	0	0	5	Ataxia, Spinocerebellar|Cerebral ventriculomegaly|Congenital Hydrocephalus	0	.	.	1,2	4	0	0	4	congenital hydrocephalus|hydrocephalus|hydrocephalus, congenital, 1	0	.	.	1
CCDC91	ENSG00000123106	gene with protein product	0	0	0	.	0	.	.	0	0	0	0	.	0	.	.	.	0	0	0	.	0	.	.	0	10	1	0	0	.	0	.	Drug abuse|Drug Dependence|Drug habituation	2	0	0	0	0	.	0	.	.	.
CCDC92	ENSG00000119242	gene with protein product	0	0	0	.	0	.	.	0	0	0	0	.	0	.	.	.	0	0	0	.	0	.	.	0	2	0	0	0	.	0	.	Coronary heart disease|Diabetes Mellitus, Non-Insulin-Dependent	1,2	0	0	0	0	.	0	.	.	.
CCHCR1	ENSG00000204536	gene with protein product	0	0	0	.	0	.	.	0	0	0	0	.	0	.	.	.	0	0	0	.	0	.	.	0	6	0	0	0	.	0	.	Amphetamine Abuse|Amphetamine Addiction|Amphetamine-Related Disorders	1,2	0	0	0	0	.	0	.	.	.
CCK	ENSG00000187094	gene with protein product	0	0	0	.	0	.	.	0	0	0	0	.	0	.	.	.	0	0	0	.	0	.	.	0	52	0	0	37	Absence Seizures|Atonic Absence Seizures|Catalepsy	0	.	.	1,2	0	0	0	0	.	0	.	.	.
CCKAR	ENSG00000163394	gene with protein product	0	0	0	.	0	.	.	0	0	0	0	.	0	.	.	.	0	0	0	.	0	.	.	0	9	0	0	0	.	0	.	Alcohol abuse|Alcohol Use Disorder|Alcoholic Intoxication, Chronic	1,2	0	0	0	0	.	0	.	.	.
CCKBR	ENSG00000110148	gene with protein product	0	0	0	.	0	.	.	0	0	0	0	.	0	.	.	.	0	0	0	.	0	.	.	0	16	0	0	7	Allodynia|Hyperalgesia|Hyperalgesia, Primary	0	.	.	1,2	0	0	0	0	.	0	.	.	.
CCL1	ENSG00000108702	gene with protein product	0	0	0	.	0	.	.	0	0	0	0	.	0	.	.	.	0	0	0	.	0	.	.	0	7	1	0	0	.	1	Pulmonary Hypertension	.	2	0	0	0	0	.	0	.	.	.
CCL11	ENSG00000172156	gene with protein product	2	0	0	.	1	{Asthma, susceptibility to}	.	0	0	0	0	.	0	.	.	.	0	0	0	.	0	.	.	0	19	0	7	2	Brain Ischemia|Cerebral Ischemia	8	Alveolitis, Fibrosing|Asthma|Experimental Lung Inflammation	.	1,2	2	0	2	0	.	1	asthma	.	1
CCL14	ENSG00000276409	gene with protein product	0	0	0	.	0	.	.	0	0	0	0	.	0	.	.	.	0	0	0	.	0	.	.	0	1	0	0	0	.	0	.	Liver carcinoma	1	0	0	0	0	.	0	.	.	.
CCL17	ENSG00000102970	gene with protein product	0	0	0	.	0	.	.	0	0	0	0	.	0	.	.	.	0	0	0	.	0	.	.	0	8	0	4	0	.	4	Experimental Lung Inflammation|Lobar Pneumonia|Pneumonia	.	1,2	0	0	0	0	.	0	.	.	.
CCL18	ENSG00000275385	gene with protein product	0	0	0	.	0	.	.	0	0	0	0	.	0	.	.	.	0	0	0	.	0	.	.	0	3	1	0	0	.	2	Lung Neoplasms|Malignant neoplasm of lung	.	2	0	0	0	0	.	0	.	.	.
CCL19	ENSG00000172724	gene with protein product	0	0	0	.	0	.	.	0	0	0	0	.	0	.	.	.	0	0	0	.	0	.	.	0	7	1	3	0	.	4	Experimental Lung Inflammation|Lobar Pneumonia|Pneumonia	.	2	0	0	0	0	.	0	.	.	.
CCL2	ENSG00000108691	gene with protein product	4	0	1	{Spina bifida, susceptibility to}	0	.	.	0	0	0	0	.	0	.	.	.	0	0	0	.	0	.	.	0	133	0	5	39	Allodynia|Arterial Diseases, Common Carotid|Becker Muscular Dystrophy	15	Alveolitis, Fibrosing|Asthma|Bronchial Hyperreactivity	.	1,2	2	0	1	1	neural tube defects	0	.	.	1
CCL20	ENSG00000115009	gene with protein product	0	0	0	.	0	.	.	0	0	0	0	.	0	.	.	.	0	0	0	.	0	.	.	0	36	0	7	5	Arsenic Encephalopathy|Arsenic Induced Polyneuropathy|Arsenic Poisoning	4	Experimental Lung Inflammation|Lobar Pneumonia|Pneumonia	.	1,2	0	0	0	0	.	0	.	.	.
CCL22	ENSG00000102962	gene with protein product	0	0	0	.	0	.	.	0	0	0	0	.	0	.	.	.	0	0	0	.	0	.	.	0	4	0	2	0	.	0	.	.	1,2	0	0	0	0	.	0	.	.	.
CCL23	ENSG00000274736	gene with protein product	0	0	0	.	0	.	.	0	0	0	0	.	0	.	.	.	0	0	0	.	0	.	.	0	1	0	0	0	.	1	Malignant mesothelioma	.	1	0	0	0	0	.	0	.	.	.
CCL24	ENSG00000106178	gene with protein product	0	0	0	.	0	.	.	0	0	0	0	.	0	.	.	.	0	0	0	.	0	.	.	0	11	0	5	0	.	4	Experimental Lung Inflammation|Lobar Pneumonia|Pneumonia	.	1,2	0	0	0	0	.	0	.	.	.
CCL27	ENSG00000213927	gene with protein product	0	0	0	.	0	.	.	0	0	0	0	.	0	.	.	.	0	0	0	.	0	.	.	0	3	0	0	0	.	1	Malignant mesothelioma	.	1,2	0	0	0	0	.	0	.	.	.
CCL3	ENSG00000277632	gene with protein product	1	0	0	.	0	.	{HIV infection, resistance to}	0	0	0	0	.	0	.	.	.	0	0	0	.	0	.	.	0	25	0	3	9	Brain Ischemia|Cerebral Ischemia|Complex Partial Status Epilepticus	5	Alveolitis, Fibrosing|Chronic Lung Injury|Lung Injury	.	1,2	1	0	1	0	.	0	.	.	1
CCL3L1	ENSG00000277796	gene with protein product	1	0	0	.	0	.	{HIV/AIDS, susceptibility to}	0	0	0	0	.	0	.	.	.	0	0	0	.	0	.	.	0	0	0	0	0	.	0	.	.	.	1	0	1	0	.	0	.	.	1
CCL3L3	ENSG00000276085	gene with protein product	0	0	0	.	0	.	.	0	0	0	0	.	0	.	.	.	0	0	0	.	0	.	.	0	6	1	0	5	Arsenic Encephalopathy|Arsenic Induced Polyneuropathy|Arsenic Poisoning	0	.	.	2	0	0	0	0	.	0	.	.	.
CCL4	ENSG00000275302	gene with protein product	0	0	0	.	0	.	.	0	0	0	0	.	0	.	.	.	0	0	0	.	0	.	.	0	25	1	2	7	Arsenic Encephalopathy|Arsenic Induced Polyneuropathy|Arsenic Poisoning	8	Alveolitis, Fibrosing|Chronic Lung Injury|Experimental Lung Inflammation	.	2	0	0	0	0	.	0	.	.	.
CCL5	ENSG00000271503	gene with protein product	2	0	0	.	0	.	{HIV-1 disease, delayed progression of}|{HIV-1 disease, rapid progression of}	0	0	0	0	.	0	.	.	.	0	0	0	.	0	.	.	0	18	0	3	0	.	3	Alveolitis, Fibrosing|Asthma|Malignant mesothelioma	.	1,2	0	0	0	0	.	0	.	.	.
CCL7	ENSG00000108688	gene with protein product	0	0	0	.	0	.	.	0	0	0	0	.	0	.	.	.	0	0	0	.	0	.	.	0	21	0	2	9	Embolic Infarction, Middle Cerebral Artery|Infarction, Middle Cerebral Artery|Left Middle Cerebral Artery Infarction	5	Experimental Lung Inflammation|Lobar Pneumonia|Malignant mesothelioma	.	1,2	0	0	0	0	.	0	.	.	.
CCL8	ENSG00000108700	gene with protein product	0	0	0	.	0	.	.	0	0	0	0	.	0	.	.	.	0	0	0	.	0	.	.	0	10	0	4	0	.	6	Experimental Lung Inflammation|Influenza|Lobar Pneumonia	.	1,2	0	0	0	0	.	0	.	.	.
CCM2	ENSG00000136280	gene with protein product	1	0	1	Cerebral cavernous malformations-2	0	.	.	1	0	0	1	Familial cerebral cavernous malformation	0	.	.	1	0	0	0	.	0	.	.	0	8	0	0	7	Cavernous Angioma, Central Nervous System|Cavernous Hemangioma of Brain|Cavernous Hemangioma, Extracerebral	0	.	.	1	4	0	0	4	cavernous hemangioma|cerebral cavernous malformation, familial|cerebral cavernous malformations	0	.	.	1,2
CCN1	ENSG00000142871	gene with protein product	0	0	0	.	0	.	.	0	0	0	0	.	0	.	.	.	0	0	0	.	0	.	.	0	5	0	1	0	.	2	Lung Neoplasms|Malignant neoplasm of lung	.	1,2	0	0	0	0	.	0	.	.	.
CCN2	ENSG00000118523	gene with protein product	0	0	0	.	0	.	.	2	0	0	0	.	2	Diffuse cutaneous systemic sclerosis|Limited cutaneous systemic sclerosis	.	1	0	0	0	.	0	.	.	0	39	0	2	0	.	5	Alveolitis, Fibrosing|Lung diseases|Lung Neoplasms	.	1,2	2	0	0	0	.	2	diffuse cutaneous systemic sclerosis|limited scleroderma	.	1
CCN4	ENSG00000104415	gene with protein product	0	0	0	.	0	.	.	0	0	0	0	.	0	.	.	.	0	0	0	.	0	.	.	0	1	1	0	0	.	0	.	Neoplasm Metastasis	2	0	0	0	0	.	0	.	.	.
CCN6	ENSG00000112761	gene with protein product	1	0	0	.	0	.	Progressive pseudorheumatoid dysplasia	1	0	0	0	.	0	.	Progressive pseudorheumatoid arthropathy of childhood	1	0	0	0	.	0	.	.	0	1	0	0	0	.	0	.	Progressive pseudorheumatoid dysplasia	1	2	0	0	0	.	0	.	progressive pseudorheumatoid dysplasia|spondyloepiphyseal dysplasia tarda, autosomal recessive	1
CCNA1	ENSG00000133101	gene with protein product	0	0	0	.	0	.	.	0	0	0	0	.	0	.	.	.	0	0	0	.	0	.	.	0	3	0	0	0	.	0	.	Human papilloma virus infection|Liver carcinoma|Squamous cell carcinoma of the head and neck	1,2	0	0	0	0	.	0	.	.	.
CCNA2	ENSG00000145386	gene with protein product	0	0	0	.	0	.	.	0	0	0	0	.	0	.	.	.	1	0	1	AUTOSOMAL RECESSIVE MENTAL RETARDATION	0	.	.	0	7	0	0	4	Intellectual Disability|Mental deficiency|Mental Retardation, Psychosocial	0	.	.	1,2	1	0	0	1	pontocerebellar hypoplasia, type 1d	1	pontocerebellar hypoplasia, type 1d	.	1
CCNB1	ENSG00000134057	gene with protein product	0	0	0	.	0	.	.	0	0	0	0	.	0	.	.	.	0	0	0	.	0	.	.	0	4	0	0	0	.	0	.	Liver carcinoma|Polycystic Ovary Syndrome|Sclerocystic Ovaries	1,2	0	0	0	0	.	0	.	.	.
CCNB2	ENSG00000157456	gene with protein product	0	0	0	.	0	.	.	0	0	0	0	.	0	.	.	.	0	0	0	.	0	.	.	0	2	0	0	0	.	0	.	Liver carcinoma|Liver Cirrhosis, Experimental	1,2	0	0	0	0	.	0	.	.	.
CCNB3	ENSG00000147082	gene with protein product	0	0	0	.	0	.	.	0	0	0	0	.	0	.	.	.	0	0	0	.	0	.	.	0	1	0	0	0	.	0	.	Colorectal Carcinoma|Osteosarcoma	1	1	0	0	0	.	0	.	pregnancy loss, recurrent 1	1
CCND1	ENSG00000110092	gene with protein product	3	0	1	{von Hippel-Lindau syndrome, modifier of}	1	{von Hippel-Lindau syndrome, modifier of}	.	3	0	0	1	Multiple myeloma	0	.	.	1	0	0	0	.	0	.	.	0	91	0	4	8	Benign neoplasm of brain, unspecified|Brain Neoplasms|Brain Tumor, Primary	2	Lung Neoplasms|Malignant neoplasm of lung	.	1,2	5	0	2	2	myeloma, multiple|von hippel-lindau syndrome	0	.	.	1
CCND2	ENSG00000118971	gene with protein product	1	0	1	Megalencephaly-polymicrogyria-polydactyly-hydrocephalus syndrome 3	0	.	.	1	0	0	1	Megalencephaly-polymicrogyria-postaxial polydactyly-hydrocephalus syndrome	0	.	.	1	1	0	1	MEGALENCEPHALY-POLYMICROGYRIA-POLYDACTYLY-HYDROCEPHALUS SYNDROME	0	.	.	0	39	0	0	12	Aqueductal Stenosis|Cerebral ventriculomegaly|Communicating Hydrocephalus	2	Carcinoma of lung|Lung Neoplasms|Malignant neoplasm of lung	.	1,2	2	0	0	2	megalencephaly-polymicrogyria-polydactyly-hydrocephalus syndrome 1|megalencephaly-polymicrogyria-polydactyly-hydrocephalus syndrome 3	0	.	.	1
CCND3	ENSG00000112576	gene with protein product	0	0	0	.	0	.	.	0	0	0	0	.	0	.	.	.	0	0	0	.	0	.	.	0	2	1	1	0	.	0	.	.	2	0	0	0	0	.	0	.	.	.
CCNDBP1	ENSG00000166946	gene with protein product	0	0	0	.	0	.	.	0	0	0	0	.	0	.	.	.	0	0	0	.	0	.	.	0	4	1	0	0	.	0	.	Experimental Hepatoma|Hepatoma, Morris|Hepatoma, Novikoff	2	0	0	0	0	.	0	.	.	.
CCNE1	ENSG00000105173	gene with protein product	0	0	0	.	0	.	.	0	0	0	0	.	0	.	.	.	0	0	0	.	0	.	.	0	20	0	0	0	.	0	.	Adult Medulloblastoma|Bladder Neoplasm|Breast Carcinoma	1,2	0	0	0	0	.	0	.	.	.
CCNE2	ENSG00000175305	gene with protein product	0	0	0	.	0	.	.	0	0	0	0	.	0	.	.	.	0	0	0	.	0	.	.	0	6	0	0	0	.	1	Malignant mesothelioma	.	1,2	0	0	0	0	.	0	.	.	.
CCNF	ENSG00000162063	gene with protein product	1	0	0	.	0	.	Frontotemporal dementia and/or amyotrophic lateral sclerosis 5	1	0	0	1	Amyotrophic lateral sclerosis	0	.	.	1	0	0	0	.	0	.	.	0	2	0	0	1	Amyotrophic Lateral Sclerosis	0	.	.	1	2	0	0	2	amyotrophic lateral sclerosis 1|frontotemporal dementia and/or amyotrophic lateral sclerosis 5	0	.	.	1
CCNG1	ENSG00000113328	gene with protein product	0	0	0	.	0	.	.	0	0	0	0	.	0	.	.	.	0	0	0	.	0	.	.	0	3	1	0	0	.	2	Lung Neoplasms|Malignant neoplasm of lung	.	2	0	0	0	0	.	0	.	.	.
CCNH	ENSG00000134480	gene with protein product	0	0	0	.	0	.	.	0	0	0	0	.	0	.	.	.	0	0	0	.	0	.	.	0	28	0	0	0	.	1	Non-Small Cell Lung Carcinoma	.	1,2	3	0	0	1	capillary malformation-arteriovenous malformation 1	2	basal cell carcinoma 1|basal cell carcinoma, multiple	.	1
CCNK	ENSG00000090061	gene with protein product	1	0	1	?Intellectual developmental disorder with hypertelorism and distinctive facies	0	.	.	1	0	0	1	CCNK-related neurodevelopmental disorder-severe intellectual disability-facial dysmorphism syndrome	0	.	.	1	1	0	1	Syndromic Neurodevelopmental Disorder with Distinctive Facial Dysmorphism	0	.	.	0	1	0	0	0	.	0	.	INTELLECTUAL DEVELOPMENTAL DISORDER WITH HYPERTELORISM AND DISTINCTIVE FACIES	1	1	0	0	0	.	0	.	intellectual developmental disorder with hypertelorism and distinctive facies	1
CCNO	ENSG00000152669	gene with protein product	1	0	0	.	1	Ciliary dyskinesia, primary, 29	.	1	0	0	0	.	1	Primary ciliary dyskinesia	.	1	1	0	0	.	0	.	CILIARY DYSKINESIA, PRIMARY, 29	0	6	0	0	0	.	5	Ciliary Dyskinesia, Primary, 1, With Or Without Situs Inversus|Kartagener Syndrome|Lung Diseases, Obstructive	.	1,2	4	0	0	0	.	4	ciliary dyskinesia, primary, 1|ciliary dyskinesia, primary, 29|kartagener syndrome	.	1
CCNQ	ENSG00000262919	gene with protein product	1	0	0	.	0	.	STAR syndrome	1	0	0	0	.	0	.	Syndactyly-telecanthus-anogenital and renal malformations syndrome	1	1	0	0	.	0	.	STAR SYNDROME	0	2	0	0	0	.	0	.	Anorectal Malformations|TOE SYNDACTYLY, TELECANTHUS, AND ANOGENITAL AND RENAL MALFORMATIONS	1	1	0	0	0	.	0	.	toe syndactyly, telecanthus, and anogenital and renal malformations	1
CCNY	ENSG00000108100	gene with protein product	0	0	0	.	0	.	.	0	0	0	0	.	0	.	.	.	0	0	0	.	0	.	.	0	6	0	0	0	.	0	.	Crohn Disease|Crohn's disease of large bowel|Crohn's disease of the ileum	1,2	0	0	0	0	.	0	.	.	.
CCPG1	ENSG00000260916	gene with protein product	0	0	0	.	0	.	.	0	0	0	0	.	0	.	.	.	0	0	0	.	0	.	.	0	0	0	0	0	.	0	.	.	.	1	0	0	1	developmental and epileptic encephalopathy 80	1	developmental and epileptic encephalopathy 80	.	1
CCR1	ENSG00000163823	gene with protein product	0	0	0	.	0	.	.	1	0	0	1	Behcet's disease	0	.	.	1	0	0	0	.	0	.	.	0	12	0	2	0	.	4	Experimental Lung Inflammation|Lobar Pneumonia|Pneumonia	.	1,2	1	0	1	1	behcet syndrome	0	.	.	1
CCR10	ENSG00000184451	gene with protein product	0	0	0	.	0	.	.	0	0	0	0	.	0	.	.	.	0	0	0	.	0	.	.	0	7	1	0	7	Complex Partial Status Epilepticus|Grand Mal Status Epilepticus|Non-Convulsive Status Epilepticus	0	.	.	2	0	0	0	0	.	0	.	.	.
CCR2	ENSG00000121807	gene with protein product	1	0	0	.	0	.	{HIV infection, susceptibility/resistance to}	0	0	0	0	.	0	.	.	.	0	0	0	.	0	.	.	0	23	1	3	7	Complex Partial Status Epilepticus|Grand Mal Status Epilepticus|Non-Convulsive Status Epilepticus	5	Alveolitis, Fibrosing|Experimental Lung Inflammation|Lobar Pneumonia	.	2	0	0	0	0	.	0	.	.	.
CCR3	ENSG00000183625	gene with protein product	0	0	0	.	0	.	.	0	0	0	0	.	0	.	.	.	0	0	0	.	0	.	.	0	15	0	6	7	Complex Partial Status Epilepticus|Grand Mal Status Epilepticus|Non-Convulsive Status Epilepticus	4	Alveolitis, Fibrosing|Asthma, Aspirin-Induced|Pulmonary Fibrosis	.	1,2	0	0	0	0	.	0	.	.	.
CCR4	ENSG00000183813	gene with protein product	0	0	0	.	0	.	.	0	0	0	0	.	0	.	.	.	0	0	0	.	0	.	.	0	10	0	2	2	Brain Ischemia|Cerebral Ischemia	0	.	.	1,2	0	0	0	0	.	0	.	.	.
CCR5	ENSG00000160791	gene with protein product	4	0	0	.	0	.	{Diabetes mellitus, insulin-dependent, 22}|{Hepatitis C virus, resistance to}|{HIV infection, susceptibility/resistance to}	0	0	0	0	.	0	.	.	.	0	0	0	.	0	.	.	0	7	0	2	0	.	0	.	.	1,2	3	0	3	1	west nile virus	0	.	.	1
CCR6	ENSG00000112486	gene with protein product	0	0	0	.	0	.	.	2	0	0	0	.	2	Diffuse cutaneous systemic sclerosis|Limited cutaneous systemic sclerosis	.	1	0	0	0	.	0	.	.	0	13	0	3	1	Anhedonia	4	Experimental Lung Inflammation|Lobar Pneumonia|Pneumonia	.	1,2	2	0	0	0	.	2	diffuse cutaneous systemic sclerosis|limited scleroderma	.	1
CCR7	ENSG00000126353	gene with protein product	0	0	0	.	0	.	.	0	0	0	0	.	0	.	.	.	0	0	0	.	0	.	.	0	9	1	1	8	Anhedonia|Complex Partial Status Epilepticus|Grand Mal Status Epilepticus	0	.	.	2	0	0	0	0	.	0	.	.	.
CCR8	ENSG00000179934	gene with protein product	0	0	0	.	0	.	.	0	0	0	0	.	0	.	.	.	0	0	0	.	0	.	.	0	7	1	0	7	Complex Partial Status Epilepticus|Grand Mal Status Epilepticus|Non-Convulsive Status Epilepticus	0	.	.	2	0	0	0	0	.	0	.	.	.
CCR9	ENSG00000173585	gene with protein product	0	0	0	.	0	.	.	0	0	0	0	.	0	.	.	.	0	0	0	.	0	.	.	0	13	1	2	7	Complex Partial Status Epilepticus|Grand Mal Status Epilepticus|Non-Convulsive Status Epilepticus	4	Experimental Lung Inflammation|Lobar Pneumonia|Pneumonia	.	2	0	0	0	0	.	0	.	.	.
CCRL2	ENSG00000121797	gene with protein product	0	0	0	.	0	.	.	0	0	0	0	.	0	.	.	.	0	0	0	.	0	.	.	0	6	1	0	5	Arsenic Encephalopathy|Arsenic Induced Polyneuropathy|Arsenic Poisoning	0	.	.	2	0	0	0	0	.	0	.	.	.
CCS	ENSG00000173992	gene with protein product	0	0	0	.	0	.	.	0	0	0	0	.	0	.	.	.	0	0	0	.	0	.	.	0	4	1	0	0	.	0	.	Chronic active hepatitis|Chronic Persistent Hepatitis|Cryptogenic Chronic Hepatitis	2	0	0	0	0	.	0	.	.	.
CCSER1	ENSG00000184305	gene with protein product	0	0	0	.	0	.	.	0	0	0	0	.	0	.	.	.	0	0	0	.	0	.	.	0	3	1	0	0	.	0	.	Cocaine Abuse|Cocaine Dependence|Cocaine-Related Disorders	2	0	0	0	0	.	0	.	.	.
CCT2	ENSG00000166226	gene with protein product	0	0	0	.	0	.	.	0	0	0	0	.	0	.	.	.	0	0	0	.	0	.	.	0	4	0	0	0	.	0	.	Osteoporosis|Osteoporosis, Age-Related|Osteoporosis, Senile	1,2	0	0	0	0	.	0	.	.	.
CCT3	ENSG00000163468	gene with protein product	0	0	0	.	0	.	.	0	0	0	0	.	0	.	.	.	0	0	0	.	0	.	.	0	8	1	2	0	.	0	.	.	2	0	0	0	0	.	0	.	.	.
CCT5	ENSG00000150753	gene with protein product	1	0	1	Neuropathy, hereditary sensory, with spastic paraplegia	0	.	.	1	0	0	1	Mutilating hereditary sensory neuropathy with spastic paraplegia	0	.	.	1	0	0	0	.	0	.	.	0	15	0	2	1	Neuropathy, Hereditary Sensory, with Spastic Paraplegia, Autosomal Recessive	0	.	.	1,2	1	0	0	1	neuropathy, hereditary sensory, with spastic paraplegia, autosomal recessive	0	.	.	1
CCT6B	ENSG00000132141	gene with protein product	0	0	0	.	0	.	.	0	0	0	0	.	0	.	.	.	0	0	0	.	0	.	.	0	3	0	3	0	.	0	.	.	1,2	0	0	0	0	.	0	.	.	.
CCT7	ENSG00000135624	gene with protein product	0	0	0	.	0	.	.	0	0	0	0	.	0	.	.	.	0	0	0	.	0	.	.	0	6	0	2	0	.	0	.	.	1,2	1	0	0	0	.	0	.	myocardial infarction	1
CCZ1B	ENSG00000146574	gene with protein product	0	0	0	.	0	.	.	0	0	0	0	.	0	.	.	.	0	0	0	.	0	.	.	0	1	0	0	0	.	0	.	Retinitis Pigmentosa	1	0	0	0	0	.	0	.	.	.
CD109	ENSG00000156535	gene with protein product	0	0	0	.	0	.	.	1	0	0	0	.	0	.	Fetal and neonatal alloimmune thrombocytopenia	1	0	0	0	.	0	.	.	0	8	0	0	0	.	0	.	Breast Carcinoma|Colorectal Carcinoma|Colorectal Neoplasms	1,2	1	0	1	0	.	0	.	.	1
CD14	ENSG00000170458	gene with protein product	0	0	0	.	0	.	.	0	0	0	0	.	0	.	.	.	0	0	0	.	0	.	.	0	12	0	5	0	.	1	Asthma	.	1,2	0	0	0	0	.	0	.	.	.
CD151	ENSG00000177697	gene with protein product	2	0	0	.	0	.	[Blood group, Raph]|Nephropathy with pretibial epidermolysis bullosa and deafness	1	0	0	0	.	0	.	Nephrotic syndrome-epidermolysis bullosa-sensorineural deafness syndrome	1	1	0	0	.	0	.	NEPHROPATHY WITH PRETIBIAL EPIDERMOLYSIS BULLOSA AND DEAFNESS	0	1	0	0	1	Nephropathy with Pretibial Epidermolysis Bullosa and Deafness	0	.	.	1	2	0	0	0	.	0	.	nephropathy with pretibial epidermolysis bullosa and deafness|raph blood group system	1
CD163	ENSG00000177575	gene with protein product	0	0	0	.	0	.	.	0	0	0	0	.	0	.	.	.	0	0	0	.	0	.	.	0	21	0	1	5	Arterial Diseases, Common Carotid|Carotid Artery Diseases|Carotid Atherosclerosis	0	.	.	1,2	0	0	0	0	.	0	.	.	.
CD163L1	ENSG00000177675	gene with protein product	0	0	0	.	0	.	.	0	0	0	0	.	0	.	.	.	0	0	0	.	0	.	.	0	1	1	0	0	.	0	.	melanoma	2	0	0	0	0	.	0	.	.	.
CD164	ENSG00000135535	gene with protein product	1	0	0	.	0	.	?Deafness, autosomal dominant 66	1	0	0	0	.	0	.	Autosomal dominant non-syndromic sensorineural deafness type DFNA	1	0	0	0	.	0	.	.	0	6	0	0	1	Nonsyndromic Deafness	0	.	.	1,2	2	0	0	2	autosomal dominant non-syndromic sensorineural deafness type dfna|deafness, autosomal dominant 66	0	.	.	1
CD19	ENSG00000177455	gene with protein product	1	1	0	.	1	Immunodeficiency, common variable, 3	.	1	0	1	0	.	0	.	.	1	0	0	0	.	0	.	.	1	6	0	5	0	.	0	.	.	1,2	3	0	3	0	.	0	.	.	1
CD2	ENSG00000116824	gene with protein product	0	0	0	.	0	.	.	0	0	0	0	.	0	.	.	.	0	0	0	.	0	.	.	0	4	0	1	0	.	0	.	.	1,2	0	0	0	0	.	0	.	.	.
CD200R1	ENSG00000163606	gene with protein product	0	0	0	.	0	.	.	0	0	0	0	.	0	.	.	.	0	0	0	.	0	.	.	0	1	1	0	0	.	0	.	Liver Cirrhosis, Experimental	2	0	0	0	0	.	0	.	.	.
CD207	ENSG00000116031	gene with protein product	1	0	0	.	0	.	[?Birbeck granule deficiency]	0	0	0	0	.	0	.	.	.	0	0	0	.	0	.	.	0	1	0	0	0	.	0	.	BIRBECK GRANULE DEFICIENCY	1	1	0	0	0	.	0	.	birbeck granule deficiency	1
CD209	ENSG00000090659	gene with protein product	3	0	0	.	0	.	{Dengue fever, protection against}|{HIV type 1, susceptibility to}|{Mycobacterium tuberculosis, susceptibility to}	0	0	0	0	.	0	.	.	.	0	0	0	.	0	.	.	0	4	1	2	0	.	1	Tuberculosis, Pulmonary	.	2	2	0	1	0	.	0	.	.	1
CD226	ENSG00000150637	gene with protein product	0	0	0	.	0	.	.	0	0	0	0	.	0	.	.	.	0	0	0	.	0	.	.	0	10	0	2	0	.	0	.	.	1,2	0	0	0	0	.	0	.	.	.
CD24	ENSG00000272398	gene with protein product	0	0	0	.	0	.	.	1	1	0	0	.	0	.	NON RARE IN EUROPE: Multiple sclerosis	2	0	0	0	.	0	.	.	0	3	1	0	0	.	0	.	Liver Cirrhosis, Experimental|Malignant neoplasm of pancreas|Pancreatic Neoplasm	2	0	0	0	0	.	0	.	.	.
CD244	ENSG00000122223	gene with protein product	1	1	1	{Rheumatoid arthritis, susceptibility to}	1	{Rheumatoid arthritis, susceptibility to}	.	0	0	0	0	.	0	.	.	.	0	0	0	.	0	.	.	0	0	0	0	0	.	0	.	.	.	1	0	1	0	.	1	rheumatoid arthritis	.	1
CD247	ENSG00000198821	gene with protein product	1	1	0	.	0	.	.	3	0	1	0	.	2	Oligoarticular juvenile idiopathic arthritis|Rheumatoid factor-negative polyarticular juvenile idiopathic arthritis	.	1	0	0	0	.	0	.	.	1	3	0	3	0	.	0	.	.	1	4	0	2	0	.	2	oligoarticular juvenile idiopathic arthritis|rheumatoid factor-negative polyarticular juvenile idiopathic arthritis	.	1
CD248	ENSG00000174807	gene with protein product	0	0	0	.	0	.	.	0	0	0	0	.	0	.	.	.	0	0	0	.	0	.	.	0	1	0	0	0	.	0	.	Colorectal Carcinoma	1	0	0	0	0	.	0	.	.	.
CD27	ENSG00000139193	gene with protein product	1	1	0	.	0	.	.	1	0	1	0	.	0	.	.	1	0	0	0	.	0	.	.	1	2	0	1	0	.	0	.	.	1,2	4	0	4	0	.	0	.	.	1
CD274	ENSG00000120217	gene with protein product	0	0	0	.	0	.	.	0	0	0	0	.	0	.	.	.	0	0	0	.	0	.	.	0	25	0	6	0	.	2	Lung Neoplasms|Malignant neoplasm of lung	.	1,2	0	0	0	0	.	0	.	.	.
CD276	ENSG00000103855	gene with protein product	0	0	0	.	0	.	.	0	0	0	0	.	0	.	.	.	0	0	0	.	0	.	.	0	4	0	0	0	.	0	.	Liver carcinoma|Liver Cirrhosis, Experimental|Malignant neoplasm of prostate	1,2	0	0	0	0	.	0	.	.	.
CD27-AS1	ENSG00000215039	RNA, long non-coding	0	0	0	.	0	.	.	0	0	0	0	.	0	.	.	.	0	0	0	.	0	.	.	0	0	0	0	0	.	0	.	.	.	4	0	4	0	.	0	.	.	1
CD28	ENSG00000178562	gene with protein product	0	0	0	.	0	.	.	2	0	0	0	.	0	.	Classic mycosis fungoides|Sézary syndrome	1	0	0	0	.	0	.	.	0	13	0	10	0	.	2	Berylliosis|Beryllium Disease	.	1,2	2	0	2	0	.	0	.	.	1
CD2AP	ENSG00000198087	gene with protein product	1	0	0	.	0	.	Glomerulosclerosis, focal segmental, 3	1	0	0	0	.	0	.	Genetic steroid-resistant nephrotic syndrome	1	0	0	0	.	0	.	.	0	10	0	0	7	Acute Confusional Senile Dementia|Alzheimer Disease, Early Onset|Alzheimer Disease, Late Onset	0	.	.	1,2	2	0	1	0	.	0	.	.	1
CD320	ENSG00000167775	gene with protein product	1	0	0	.	0	.	Methylmalonic aciduria, transient, due to transcobalamin receptor defect	1	0	0	0	.	0	.	Methylmalonic aciduria due to transcobalamin receptor defect	1	0	0	0	.	0	.	.	0	2	0	0	0	.	0	.	Methylmalonic aciduria due to transcobalamin receptor defect|METHYLMALONIC ACIDURIA, TRANSIENT, DUE TO TRANSCOBALAMIN RECEPTOR DEFECT	1	2	0	0	0	.	0	.	methylmalonic acidemia due to transcobalamin receptor defect|methylmalonic aciduria, transient, due to transcobalamin receptor defect	1
CD33	ENSG00000105383	gene with protein product	0	0	0	.	0	.	.	0	0	0	0	.	0	.	.	.	0	0	0	.	0	.	.	0	10	0	0	7	Acute Confusional Senile Dementia|Alzheimer Disease, Early Onset|Alzheimer Disease, Late Onset	0	.	.	1,2	0	0	0	0	.	0	.	.	.
CD34	ENSG00000174059	gene with protein product	0	0	0	.	0	.	.	0	0	0	0	.	0	.	.	.	0	0	0	.	0	.	.	0	6	0	0	0	.	0	.	Liver carcinoma|Major Depressive Disorder|Neoplastic Cell Transformation	1,2	0	0	0	0	.	0	.	.	.
CD36	ENSG00000135218	gene with protein product	4	0	0	.	0	.	{Coronary heart disease, susceptibility to, 7}|{Malaria, cerebral, reduced risk of}|{Malaria, cerebral, susceptibility to}	0	0	0	0	.	0	.	.	.	0	0	0	.	0	.	.	0	19	0	3	0	.	0	.	.	1,2	4	0	1	0	.	0	.	.	1,2
CD38	ENSG00000004468	gene with protein product	0	0	0	.	0	.	.	0	0	0	0	.	0	.	.	.	0	0	0	.	0	.	.	0	3	1	0	0	.	0	.	Albuminuria|Liver Cirrhosis, Experimental|Myocardial Ischemia	2	0	0	0	0	.	0	.	.	.
CD3D	ENSG00000167286	gene with protein product	1	1	0	.	1	Immunodeficiency 19	.	1	0	1	0	.	0	.	.	1	0	0	0	.	0	.	.	1	14	0	4	3	Encephalopathy, Toxic|Neurotoxicity Syndromes|Toxic Encephalitis	0	.	.	1,2	2	0	2	0	.	1	immunodeficiency 19	.	1
CD3E	ENSG00000198851	gene with protein product	2	2	0	.	2	Immunodeficiency 18|Immunodeficiency 18, SCID variant	.	1	0	1	0	.	0	.	.	1	0	0	0	.	0	.	.	1	10	0	6	0	.	0	.	.	1,2	2	0	2	0	.	0	.	.	1
CD3G	ENSG00000160654	gene with protein product	1	1	0	.	1	Immunodeficiency 17, CD3 gamma deficient	.	1	0	1	0	.	0	.	.	1	0	0	0	.	0	.	.	1	2	0	1	0	.	0	.	.	1	1	0	1	0	.	0	.	.	1
CD4	ENSG00000010610	gene with protein product	2	1	0	.	1	Immunodeficiency 79	.	0	0	0	0	.	0	.	.	.	0	0	0	.	0	.	.	0	5	0	1	3	Becker Muscular Dystrophy|Duchenne and Becker Muscular Dystrophy|Muscular Dystrophy, Duchenne	0	.	.	1,2	2	0	1	0	.	0	.	.	1
CD40	ENSG00000101017	gene with protein product	1	1	0	.	0	.	.	1	0	1	0	.	0	.	.	1	0	0	0	.	0	.	.	1	24	0	4	9	Complex Partial Status Epilepticus|Grand Mal Status Epilepticus|Multiple Sclerosis	0	.	.	1,2	1	0	1	0	.	0	.	.	1
CD40LG	ENSG00000102245	gene with protein product	1	1	0	.	0	.	.	1	0	1	0	.	0	.	.	1	0	0	0	.	0	.	.	1	16	0	4	3	Amyotrophic Lateral Sclerosis|Amyotrophic Lateral Sclerosis With Dementia|Amyotrophic Lateral Sclerosis, Guam Form	5	Experimental Lung Inflammation|Lobar Pneumonia|Pneumonia	.	1,2	2	0	2	2	cd40 ligand deficiency|immunodeficiency with hyper-igm, type 1	0	.	.	1
CD44	ENSG00000026508	gene with protein product	1	0	0	.	0	.	[Blood group, Indian system]	0	0	0	0	.	0	.	.	.	0	0	0	.	0	.	.	0	31	0	1	5	Arsenic Encephalopathy|Arsenic Induced Polyneuropathy|Arsenic Poisoning	0	.	.	1,2	0	0	0	0	.	0	.	.	.
CD46	ENSG00000117335	gene with protein product	1	1	0	.	0	.	.	2	0	0	0	.	0	.	Atypical hemolytic uremic syndrome with complement gene abnormality|HELLP syndrome	1	0	0	0	.	0	.	.	1	10	0	1	0	.	0	.	.	1,2	4	0	2	0	.	0	.	.	1
CD47	ENSG00000196776	gene with protein product	0	0	0	.	0	.	.	0	0	0	0	.	0	.	.	.	0	0	0	.	0	.	.	0	4	0	0	0	.	0	.	Bipolar Disorder|Depression, Bipolar|Manic	1,2	0	0	0	0	.	0	.	.	.
CD48	ENSG00000117091	gene with protein product	0	0	0	.	0	.	.	0	0	0	0	.	0	.	.	.	0	0	0	.	0	.	.	0	1	1	0	0	.	0	.	Liver Cirrhosis, Experimental	2	0	0	0	0	.	0	.	.	.
CD5	ENSG00000110448	gene with protein product	0	0	0	.	0	.	.	0	0	0	0	.	0	.	.	.	0	0	0	.	0	.	.	0	2	0	2	0	.	0	.	.	1	0	0	0	0	.	0	.	.	.
CD53	ENSG00000143119	gene with protein product	0	0	0	.	0	.	.	0	0	0	0	.	0	.	.	.	0	0	0	.	0	.	.	0	2	1	0	0	.	0	.	Gastro-enteropancreatic neuroendocrine tumor|Liver Cirrhosis, Experimental	2	0	0	0	0	.	0	.	.	.
CD55	ENSG00000196352	gene with protein product	2	1	0	.	1	Complement hyperactivation, angiopathic thrombosis, and protein-losing enteropathy	.	1	0	0	0	.	0	.	Complement hyperactivation-angiopathic thrombosis-protein-losing enteropathy syndrome	1	0	0	0	.	0	.	.	1	10	0	2	0	.	0	.	.	1,2	3	0	1	0	.	0	.	.	1,2
CD58	ENSG00000116815	gene with protein product	0	0	0	.	0	.	.	0	0	0	0	.	0	.	.	.	0	0	0	.	0	.	.	0	3	1	3	2	Multiple Sclerosis|Multiple Sclerosis, Acute Fulminating	0	.	.	2	0	0	0	0	.	0	.	.	.
CD59	ENSG00000085063	gene with protein product	1	0	1	Hemolytic anemia, CD59-mediated, with or without immune-mediated polyneuropathy	0	.	.	1	0	1	1	Primary CD59 deficiency	0	.	.	1	0	0	0	.	0	.	.	1	6	0	1	1	Primary CD59 deficiency	0	.	.	1,2	1	0	1	1	hemolytic anemia, cd59-mediated, with or without immune-mediated polyneuropathy	0	.	.	1
CD5L	ENSG00000073754	gene with protein product	0	0	0	.	0	.	.	0	0	0	0	.	0	.	.	.	0	0	0	.	0	.	.	0	2	0	0	0	.	0	.	Liver carcinoma|Liver Cirrhosis, Experimental	1,2	0	0	0	0	.	0	.	.	.
CD6	ENSG00000013725	gene with protein product	0	0	0	.	0	.	.	0	0	0	0	.	0	.	.	.	0	0	0	.	0	.	.	0	2	1	2	2	Multiple Sclerosis|Multiple Sclerosis, Acute Fulminating	0	.	.	2	0	0	0	0	.	0	.	.	.
CD63	ENSG00000135404	gene with protein product	0	0	0	.	0	.	.	0	0	0	0	.	0	.	.	.	0	0	0	.	0	.	.	0	5	1	0	0	.	0	.	Experimental Hepatoma|Hepatoma, Morris|Hepatoma, Novikoff	2	0	0	0	0	.	0	.	.	.
CD68	ENSG00000129226	gene with protein product	0	0	0	.	0	.	.	0	0	0	0	.	0	.	.	.	0	0	0	.	0	.	.	0	22	0	0	3	AMYOTROPHIC LATERAL SCLEROSIS 1|Amyotrophic Lateral Sclerosis, Familial|Amyotrophic Lateral Sclerosis, Sporadic	0	.	.	1,2	0	0	0	0	.	0	.	.	.
CD69	ENSG00000110848	gene with protein product	0	0	0	.	0	.	.	0	0	0	0	.	0	.	.	.	0	0	0	.	0	.	.	0	14	0	5	0	.	0	.	.	1,2	0	0	0	0	.	0	.	.	.
CD7	ENSG00000173762	gene with protein product	0	0	0	.	0	.	.	0	0	0	0	.	0	.	.	.	0	0	0	.	0	.	.	0	8	0	0	3	AMYOTROPHIC LATERAL SCLEROSIS 1|Amyotrophic Lateral Sclerosis, Familial|Amyotrophic Lateral Sclerosis, Sporadic	0	.	.	1,2	0	0	0	0	.	0	.	.	.
CD70	ENSG00000125726	gene with protein product	1	1	0	.	0	.	.	1	0	1	0	.	0	.	.	1	0	0	0	.	0	.	.	1	3	0	1	0	.	0	.	.	1,2	1	0	1	0	.	0	.	.	1
CD74	ENSG00000019582	gene with protein product	0	0	0	.	0	.	.	0	0	0	0	.	0	.	.	.	0	0	0	.	0	.	.	0	6	0	0	0	.	1	Non-Small Cell Lung Carcinoma	.	1,2	0	0	0	0	.	0	.	.	.
CD79A	ENSG00000105369	gene with protein product	1	1	0	.	1	Agammaglobulinemia 3	.	1	0	1	0	.	0	.	.	1	0	0	0	.	0	.	.	1	6	0	4	0	.	0	.	.	1,2	2	0	1	0	.	0	.	.	1
CD79B	ENSG00000007312	gene with protein product	1	1	0	.	1	Agammaglobulinemia 6	.	1	0	1	0	.	0	.	.	1	0	0	0	.	0	.	.	1	8	0	4	0	.	0	.	.	1,2	2	0	1	0	.	0	.	.	1
CD80	ENSG00000121594	gene with protein product	0	0	0	.	0	.	.	0	0	0	0	.	0	.	.	.	0	0	0	.	0	.	.	0	6	0	0	0	.	0	.	Biliary cirrhosis|Biliary Cirrhosis, Primary, 1|Celiac Disease	1,2	0	0	0	0	.	0	.	.	.
CD81	ENSG00000110651	gene with protein product	1	1	0	.	1	Immunodeficiency, common variable, 6	.	1	0	1	0	.	0	.	.	1	0	0	0	.	0	.	.	1	4	0	2	0	.	0	.	.	1,2	2	0	2	0	.	0	.	.	1
CD82	ENSG00000085117	gene with protein product	0	0	0	.	0	.	.	0	0	0	0	.	0	.	.	.	0	0	0	.	0	.	.	0	6	1	0	0	.	0	.	Abortion, Tubal|Early Pregnancy Loss|Miscarriage	2	0	0	0	0	.	0	.	.	.
CD83	ENSG00000112149	gene with protein product	0	0	0	.	0	.	.	0	0	0	0	.	0	.	.	.	0	0	0	.	0	.	.	0	12	1	5	5	Arsenic Encephalopathy|Arsenic Induced Polyneuropathy|Arsenic Poisoning	0	.	.	2	0	0	0	0	.	0	.	.	.
CD84	ENSG00000066294	gene with protein product	0	0	0	.	0	.	.	0	0	0	0	.	0	.	.	.	0	0	0	.	0	.	.	0	4	1	0	0	.	0	.	Abortion, Tubal|Early Pregnancy Loss|Miscarriage	2	0	0	0	0	.	0	.	.	.
CD86	ENSG00000114013	gene with protein product	0	0	0	.	0	.	.	0	0	0	0	.	0	.	.	.	0	0	0	.	0	.	.	0	7	0	1	0	.	0	.	.	1,2	0	0	0	0	.	0	.	.	.
CD8A	ENSG00000153563	gene with protein product	1	1	0	.	1	CD8 deficiency, familial	.	1	0	1	0	.	0	.	.	1	0	0	0	.	0	.	.	1	7	0	1	0	.	2	Chronic Airflow Obstruction|Chronic Obstructive Airway Disease	.	1,2	1	0	0	0	.	1	cd8 deficiency, familial	.	1
CD8B	ENSG00000172116	gene with protein product	0	0	0	.	0	.	.	0	0	0	0	.	0	.	.	.	0	0	0	.	0	.	.	0	5	1	5	0	.	0	.	.	2	0	0	0	0	.	0	.	.	.
CD9	ENSG00000010278	gene with protein product	0	0	0	.	0	.	.	0	0	0	0	.	0	.	.	.	0	0	0	.	0	.	.	0	21	0	0	0	.	1	Non-Small Cell Lung Carcinoma	.	1,2	0	0	0	0	.	0	.	.	.
CD93	ENSG00000125810	gene with protein product	0	0	0	.	0	.	.	0	0	0	0	.	0	.	.	.	0	0	0	.	0	.	.	0	1	0	0	0	.	0	.	Colorectal Carcinoma	1	0	0	0	0	.	0	.	.	.
CD96	ENSG00000153283	gene with protein product	1	0	1	C syndrome	0	.	.	1	0	0	1	C syndrome	0	.	.	1	1	0	1	C SYNDROME	0	.	.	0	2	0	0	1	Opitz trigonocephaly syndrome	0	.	.	1	1	0	0	1	c syndrome	0	.	.	1
CD99	ENSG00000002586	gene with protein product	0	0	0	.	0	.	.	0	0	0	0	.	0	.	.	.	0	0	0	.	0	.	.	0	1	1	0	0	.	0	.	Mesenchymal Chondrosarcoma	2	0	0	0	0	.	0	.	.	.
CDA	ENSG00000158825	gene with protein product	0	0	0	.	0	.	.	0	0	0	0	.	0	.	.	.	0	0	0	.	0	.	.	0	5	0	0	0	.	0	.	Breast Carcinoma|Malignant neoplasm of breast|Mammary Carcinoma, Human	1,2	0	0	0	0	.	0	.	.	.
CDAN1	ENSG00000140326	gene with protein product	1	0	0	.	0	.	Dyserythropoietic anemia, congenital, type Ia	1	0	0	0	.	0	.	Congenital dyserythropoietic anemia type I	1	0	0	0	.	0	.	.	0	2	0	0	0	.	0	.	Congenital dyserythropoietic anemia|Congenital dyserythropoietic anemia, type I|Congenital dyserythropoietic anemia, type II	1	1	0	1	0	.	0	.	.	1
CDC14A	ENSG00000079335	gene with protein product	1	0	0	.	0	.	Deafness, autosomal recessive 32, with or without immotile sperm	1	0	0	0	.	0	.	Autosomal recessive non-syndromic sensorineural deafness type DFNB	1	0	0	0	.	0	.	.	0	14	0	0	9	Bilateral Deafness|Complete Hearing Loss|Deaf Mutism	0	.	.	1,2	4	0	0	4	autosomal recessive nonsyndromic deafness 32|autosomal recessive non-syndromic sensorineural deafness type dfnb|deafness, autosomal recessive 32, with or without immotile sperm	0	.	.	1
CDC25B	ENSG00000101224	gene with protein product	0	0	0	.	0	.	.	0	0	0	0	.	0	.	.	.	0	0	0	.	0	.	.	0	7	1	0	0	.	0	.	Chemical and Drug Induced Liver Injury|Chemically-Induced Liver Toxicity|Drug-Induced Acute Liver Injury	2	0	0	0	0	.	0	.	.	.
CDC25C	ENSG00000158402	gene with protein product	0	0	0	.	0	.	.	0	0	0	0	.	0	.	.	.	0	0	0	.	0	.	.	0	2	0	0	0	.	0	.	Liver carcinoma|Schizophrenia	1	0	0	0	0	.	0	.	.	.
CDC27	ENSG00000004897	gene with protein product	0	0	0	.	0	.	.	0	0	0	0	.	0	.	.	.	0	0	0	.	0	.	.	0	2	0	0	0	.	0	.	Malignant neoplasm of breast|Malignant neoplasm of prostate|Prostatic Neoplasms	1,2	0	0	0	0	.	0	.	.	.
CDC40	ENSG00000168438	gene with protein product	1	0	1	?Pontocerebellar hypoplasia, type 15	0	.	.	0	0	0	0	.	0	.	.	.	1	0	1	CDC40-related Neurodegenerative Pontocerebellar Hypoplasia with Microcephaly	0	.	.	0	0	0	0	0	.	0	.	.	.	0	0	0	0	.	0	.	.	.
CDC42	ENSG00000070831	gene with protein product	1	1	1	Takenouchi-Kosaki syndrome	0	.	.	1	0	0	1	Macrothrombocytopenia-lymphedema-developmental delay-facial dysmorphism-camptodactyly syndrome	0	.	.	1	1	1	1	CDC42-related Neurodevelopmental Disorder	0	.	.	0	17	0	2	1	Intellectual Disability	0	.	.	1,2	1	0	0	1	takenouchi-kosaki syndrome	0	.	.	1
CDC42BPB	ENSG00000198752	gene with protein product	0	0	0	.	0	.	.	0	0	0	0	.	0	.	.	.	1	0	1	CDC42BPB-related Neurodevelopmental Disorder	0	.	.	0	1	1	0	0	.	1	Large cell carcinoma of lung	.	2	0	0	0	0	.	0	.	.	.
CDC42EP3	ENSG00000163171	gene with protein product	0	0	0	.	0	.	.	0	0	0	0	.	0	.	.	.	0	0	0	.	0	.	.	0	1	0	0	0	.	0	.	Schizophrenia	1	0	0	0	0	.	0	.	.	.
CDC42SE1	ENSG00000197622	gene with protein product	0	0	0	.	0	.	.	0	0	0	0	.	0	.	.	.	0	0	0	.	0	.	.	0	1	1	0	0	.	0	.	Liver Cirrhosis, Experimental	2	0	0	0	0	.	0	.	.	.
CDC42SE2	ENSG00000158985	gene with protein product	0	0	0	.	0	.	.	0	0	0	0	.	0	.	.	.	0	0	0	.	0	.	.	0	1	0	0	0	.	0	.	Schizophrenia	1	0	0	0	0	.	0	.	.	.
CDC45	ENSG00000093009	gene with protein product	1	0	1	Meier-Gorlin syndrome 7	1	Meier-Gorlin syndrome 7	.	1	0	0	1	Ear-patella-short stature syndrome	0	.	.	1	1	0	1	Meier-Gorlin Syndrome and Craniosynostosis	0	.	.	0	4	0	0	0	.	0	.	Coronal synostosis|EAR, PATELLA, SHORT STATURE SYNDROME|Liver carcinoma	1,2	2	0	0	2	meier-gorlin syndrome 1|meier-gorlin syndrome 7	0	.	.	1
CDC6	ENSG00000094804	gene with protein product	1	0	1	?Meier-Gorlin syndrome 5	0	.	.	1	0	0	1	Ear-patella-short stature syndrome	0	.	.	1	1	0	1	MEIER-GORLIN SYNDROME 5	0	.	.	0	8	0	0	1	Seckel syndrome	0	.	.	1,2	2	0	0	2	meier-gorlin syndrome 1|meier-gorlin syndrome 5	0	.	.	1
CDC73	ENSG00000134371	gene with protein product	4	0	0	.	0	.	Hyperparathyroidism, familial primary|Hyperparathyroidism-jaw tumor syndrome|Parathyroid adenoma with cystic changes	3	0	0	0	.	0	.	Familial isolated hyperparathyroidism|Hyperparathyroidism-jaw tumor syndrome|Parathyroid carcinoma	1	0	0	0	.	0	.	.	0	6	0	0	0	.	0	.	Carcinoma of Endocrine Gland|Familial Isolated Hyperparathyroidism|Head and Neck Carcinoma	1,2	8	0	1	0	.	1	tumor predisposition syndrome	.	1,2
CDCA2	ENSG00000184661	gene with protein product	0	0	0	.	0	.	.	0	0	0	0	.	0	.	.	.	0	0	0	.	0	.	.	0	1	0	0	0	.	0	.	Liver carcinoma	1	0	0	0	0	.	0	.	.	.
CDCA3	ENSG00000111665	gene with protein product	0	0	0	.	0	.	.	0	0	0	0	.	0	.	.	.	0	0	0	.	0	.	.	0	1	0	0	0	.	0	.	Liver carcinoma	1	1	0	0	1	night blindness, congenital stationary, type 1h	0	.	.	1
CDCA5	ENSG00000146670	gene with protein product	0	0	0	.	0	.	.	0	0	0	0	.	0	.	.	.	0	0	0	.	0	.	.	0	1	0	0	0	.	0	.	Liver carcinoma	1	0	0	0	0	.	0	.	.	.
CDCA7	ENSG00000144354	gene with protein product	1	1	1	Immunodeficiency-centromeric instability-facial anomalies syndrome 3	0	.	.	1	0	1	0	.	0	.	.	1	0	0	0	.	0	.	.	1	8	0	2	0	.	1	Recurrent respiratory infections	.	1,2	2	0	2	0	.	0	.	.	1
CDCA7L	ENSG00000164649	gene with protein product	0	0	0	.	0	.	.	0	0	0	0	.	0	.	.	.	0	0	0	.	0	.	.	0	0	0	0	0	.	0	.	.	.	3	0	0	0	.	3	ciliary dyskinesia, primary, 1|ciliary dyskinesia, primary, 7|primary ciliary dyskinesia	.	1
CDCA8	ENSG00000134690	gene with protein product	0	0	0	.	0	.	.	0	0	0	0	.	0	.	.	.	0	0	0	.	0	.	.	0	3	0	0	0	.	0	.	Congenital Hypothyroidism|Liver carcinoma|Thyroid Dysgenesis	1	0	0	0	0	.	0	.	.	.
CDCP1	ENSG00000163814	gene with protein product	0	0	0	.	0	.	.	0	0	0	0	.	0	.	.	.	0	0	0	.	0	.	.	0	10	1	0	0	.	0	.	Drug abuse|Drug Dependence|Drug habituation	2	0	0	0	0	.	0	.	.	.
CDH1	ENSG00000039068	gene with protein product	6	0	1	Blepharocheilodontic syndrome 1	0	.	.	4	0	0	0	.	0	.	Blepharo-cheilo-odontic syndrome|Cleft lip/palate|Hereditary breast cancer	1	1	0	0	.	0	.	Blepharo-cheiro-dontic syndrome	0	68	0	0	0	.	0	.	Adenoid Cystic Carcinoma|Anaplastic carcinoma|Animal Mammary Neoplasms	1,2	11	0	1	0	.	1	tumor predisposition syndrome	.	1
CDH10	ENSG00000040731	gene with protein product	0	0	0	.	0	.	.	0	0	0	0	.	0	.	.	.	0	0	0	.	0	.	.	0	3	0	0	0	.	0	.	Alcoholic Intoxication, Chronic|Autism Spectrum Disorders|Autistic Disorder	1	0	0	0	0	.	0	.	.	.
CDH11	ENSG00000140937	gene with protein product	1	0	1	Elsahy-Waters syndrome	0	.	.	1	0	0	1	Branchioskeletogenital syndrome	0	.	.	1	0	0	0	.	0	.	.	0	3	0	0	1	Hypospadias, Hypertelorism, Upper Lid Coloboma, and Mixed-Type Hearing Loss	0	.	.	1	1	0	0	1	elsahy-waters syndrome	0	.	.	1
CDH12	ENSG00000154162	gene with protein product	0	0	0	.	0	.	.	0	0	0	0	.	0	.	.	.	0	0	0	.	0	.	.	0	2	0	0	0	.	0	.	Alcoholic Intoxication, Chronic|Malignant neoplasm of prostate|Prostatic Neoplasms	1,2	0	0	0	0	.	0	.	.	.
CDH13	ENSG00000140945	gene with protein product	0	0	0	.	0	.	.	0	0	0	0	.	0	.	.	.	0	0	0	.	0	.	.	0	26	0	0	0	.	3	Lung Neoplasms|Malignant neoplasm of lung|Non-Small Cell Lung Carcinoma	.	1,2	0	0	0	0	.	0	.	.	.
CDH15	ENSG00000129910	gene with protein product	1	0	0	.	0	.	Mental retardation, autosomal dominant 3	1	0	0	1	Autosomal dominant non-syndromic intellectual disability	0	.	.	1	1	0	1	MENTAL RETARDATION AUTOSOMAL DOMINANT TYPE 3	0	.	.	0	4	0	0	1	Mental Retardation, Autosomal Dominant 3	0	.	.	1,2	2	0	0	2	autosomal dominant non-syndromic intellectual disability|autosomal dominant non-syndromic intellectual disability 3	0	.	.	1
CDH17	ENSG00000079112	gene with protein product	0	0	0	.	0	.	.	0	0	0	0	.	0	.	.	.	0	0	0	.	0	.	.	0	5	0	1	0	.	1	Asthma, Occupational	.	1,2	0	0	0	0	.	0	.	.	.
CDH18	ENSG00000145526	gene with protein product	0	0	0	.	0	.	.	0	0	0	0	.	0	.	.	.	0	0	0	.	0	.	.	0	2	0	0	0	.	0	.	Alcoholic Intoxication, Chronic|Anorectal Malformations	1	0	0	0	0	.	0	.	.	.
CDH2	ENSG00000170558	gene with protein product	2	0	1	Agenesis of corpus callosum, cardiac, ocular, and genital syndrome	0	.	.	1	0	0	0	.	0	.	Familial isolated arrhythmogenic ventricular dysplasia, right dominant form	1	1	0	1	Syndromic Neurodevelopmental Disorder with Corpus Collosum, Axon, Cardiac, Ocular, and Genital Defects	0	.	.	0	28	0	0	11	Complex Partial Status Epilepticus|Duane Retraction Syndrome|Grand Mal Status Epilepticus	0	.	.	1,2	5	0	0	3	agenesis of corpus callosum, cardiac, ocular, and genital syndrome|corpus callosum, agenesis of|intellectual disability - hypoplastic corpus callosum - preauricular tag	0	.	.	1
CDH22	ENSG00000149654	gene with protein product	0	0	0	.	0	.	.	0	0	0	0	.	0	.	.	.	0	0	0	.	0	.	.	0	2	0	0	0	.	0	.	Colorectal Carcinoma|Colorectal Neoplasms	1,2	0	0	0	0	.	0	.	.	.
CDH23	ENSG00000107736	gene with protein product	4	0	1	{Pituitary adenoma 5, multiple types}	0	.	.	6	0	0	0	.	0	.	Autosomal recessive non-syndromic sensorineural deafness type DFNB|Cushing disease|Familial isolated pituitary adenoma	1	2	0	0	.	0	.	DEAFNESS AUTOSOMAL RECESSIVE TYPE 12|USHER SYNDROME TYPE 1D	0	20	0	0	12	DEAFNESS, AUTOSOMAL RECESSIVE (disorder)|Deafness, Autosomal Recessive 12|hearing impairment	2	Bagassosis|Pneumoconiosis	.	1,2	20	0	0	7	autosomal recessive non-syndromic sensorineural deafness type dfnb|cone-rod dystrophy 2|deafness, autosomal recessive 12	0	.	.	1,2
CDH23-AS1	ENSG00000223817	RNA, long non-coding	0	0	0	.	0	.	.	0	0	0	0	.	0	.	.	.	0	0	0	.	0	.	.	0	0	0	0	0	.	0	.	.	.	5	0	0	2	autosomal recessive non-syndromic sensorineural deafness type dfnb|deafness, autosomal recessive 12	0	.	.	1
CDH3	ENSG00000062038	gene with protein product	2	0	0	.	0	.	Ectodermal dysplasia, ectrodactyly, and macular dystrophy|Hypotrichosis, congenital, with juvenile macular dystrophy	2	0	0	0	.	0	.	EEM syndrome|Hypotrichosis with juvenile macular degeneration	1	1	0	0	.	0	.	EEM SYNDROME	0	5	0	0	0	.	0	.	Corpus Luteum Cyst|Disorder of eye|Ectodermal dysplasia, ectrodactyly, and macular dystrophy	1,2	3	0	0	1	fundus dystrophy	0	.	.	1,2
CDH5	ENSG00000179776	gene with protein product	0	0	0	.	0	.	.	0	0	0	0	.	0	.	.	.	0	0	0	.	0	.	.	0	15	0	0	0	.	0	.	Alcoholic Intoxication, Chronic|Biliary cirrhosis|Biliary Cirrhosis, Primary, 1	1,2	0	0	0	0	.	0	.	.	.
CDH6	ENSG00000113361	gene with protein product	0	0	0	.	0	.	.	0	0	0	0	.	0	.	.	.	0	0	0	.	0	.	.	0	1	1	0	0	.	0	.	Cachexia	2	0	0	0	0	.	0	.	.	.
CDH7	ENSG00000081138	gene with protein product	0	0	0	.	0	.	.	0	0	0	0	.	0	.	.	.	0	0	0	.	0	.	.	0	5	0	0	0	.	0	.	Bipolar Disorder|Colorectal Carcinoma|Colorectal Neoplasms	1,2	0	0	0	0	.	0	.	.	.
CDH8	ENSG00000150394	gene with protein product	0	0	0	.	0	.	.	0	0	0	0	.	0	.	.	.	0	0	0	.	0	.	.	0	1	0	0	0	.	0	.	Alcoholic Intoxication, Chronic	1	0	0	0	0	.	0	.	.	.
CDH9	ENSG00000113100	gene with protein product	0	0	0	.	0	.	.	0	0	0	0	.	0	.	.	.	0	0	0	.	0	.	.	0	2	0	0	0	.	0	.	Alcoholic Intoxication, Chronic|Autistic Disorder	1	0	0	0	0	.	0	.	.	.
CDHR1	ENSG00000148600	gene with protein product	2	0	0	.	0	.	Cone-rod dystrophy 15|Retinitis pigmentosa 65	2	0	0	0	.	0	.	Cone rod dystrophy|Retinitis pigmentosa	1	0	0	0	.	0	.	.	0	3	0	0	0	.	0	.	CONE-ROD DYSTROPHY 15|Cone-Rod Dystrophy 2|Disorder of eye	1	5	0	0	5	cone-rod dystrophy 15|cone-rod dystrophy 2|fundus dystrophy	0	.	.	1,2
CDHR3	ENSG00000128536	gene with protein product	0	0	0	.	0	.	.	0	0	0	0	.	0	.	.	.	0	0	0	.	0	.	.	0	1	1	1	0	.	1	Asthma	.	2	0	0	0	0	.	0	.	.	.
CDIN1	ENSG00000186073	gene with protein product	1	0	0	.	0	.	Dyserythropoietic anemia, congenital, type Ib	1	0	0	0	.	0	.	Congenital dyserythropoietic anemia type I	1	0	0	0	.	0	.	.	0	3	0	0	0	.	0	.	ANEMIA, CONGENITAL DYSERYTHROPOIETIC, TYPE Ib|Congenital dyserythropoietic anemia|Congenital dyserythropoietic anemia, type I	1	2	0	2	0	.	0	.	.	1
CDK1	ENSG00000170312	gene with protein product	0	0	0	.	0	.	.	0	0	0	0	.	0	.	.	.	0	0	0	.	0	.	.	0	4	0	1	0	.	0	.	.	1,2	0	0	0	0	.	0	.	.	.
CDK10	ENSG00000185324	gene with protein product	1	0	1	Al Kaissi syndrome	0	.	.	0	0	0	0	.	0	.	.	.	1	0	1	Severe Growth Retardation, Spine Malformations, and Developmental Delays	0	.	.	0	2	0	0	1	Intellectual Disability	0	.	.	1,2	1	0	0	0	.	0	.	al kaissi syndrome	1
CDK12	ENSG00000167258	gene with protein product	0	0	0	.	0	.	.	0	0	0	0	.	0	.	.	.	0	0	0	.	0	.	.	0	4	0	0	0	.	0	.	Adenocarcinoma of large intestine|Malignant neoplasm of ovary|Malignant neoplasm of prostate	1,2	0	0	0	0	.	0	.	.	.
CDK13	ENSG00000065883	gene with protein product	1	0	1	Congenital heart defects, dysmorphic facial features, and intellectual developmental disorder	0	.	.	0	0	0	0	.	0	.	.	.	1	0	1	Syndromic INTELLECTUAL DISABILITY with or without congenital heart disease	0	.	.	0	1	0	0	0	.	0	.	CONGENITAL HEART DEFECTS, DYSMORPHIC FACIAL FEATURES, AND INTELLECTUAL DEVELOPMENTAL DISORDER	1	1	0	0	0	.	0	.	congenital heart defects, dysmorphic facial features, and intellectual developmental disorder	1
CDK14	ENSG00000058091	gene with protein product	0	0	0	.	0	.	.	0	0	0	0	.	0	.	.	.	0	0	0	.	0	.	.	0	1	0	0	0	.	0	.	Liver carcinoma|Ovarian Mucinous Adenocarcinoma	1	0	0	0	0	.	0	.	.	.
CDK16	ENSG00000102225	gene with protein product	0	0	0	.	0	.	.	0	0	0	0	.	0	.	.	.	1	0	1	INTELLECTUAL DISABILITY	0	.	.	0	2	0	0	1	Intellectual Disability	0	.	.	1,2	0	0	0	0	.	0	.	.	.
CDK19	ENSG00000155111	gene with protein product	1	0	1	Developmental and epileptic encephalopathy 87	0	.	.	1	0	0	1	Non-specific early-onset epileptic encephalopathy	0	.	.	1	1	0	0	.	0	.	CDK19-associated Intellectual Disability and Epileptic Encephalopathy	0	0	0	0	0	.	0	.	.	.	2	0	0	2	developmental and epileptic encephalopathy 87|undetermined early-onset epileptic encephalopathy	1	developmental and epileptic encephalopathy 87	.	1
CDK2	ENSG00000123374	gene with protein product	0	0	0	.	0	.	.	0	0	0	0	.	0	.	.	.	0	0	0	.	0	.	.	0	4	0	2	0	.	0	.	.	1,2	0	0	0	0	.	0	.	.	.
CDK20	ENSG00000156345	gene with protein product	0	0	0	.	0	.	.	0	0	0	0	.	0	.	.	.	0	0	0	.	0	.	.	0	4	0	0	0	.	0	.	Alcohol abuse|Alcohol Use Disorder|Alcoholic Intoxication, Chronic	1,2	3	0	0	3	attention deficit-hyperactivity disorder|obsessive-compulsive disorder|seizure disorder	0	.	.	1
CDK2AP2	ENSG00000167797	gene with protein product	0	0	0	.	0	.	.	0	0	0	0	.	0	.	.	.	0	0	0	.	0	.	.	0	1	1	0	0	.	0	.	Malignant neoplasm of prostate|Prostatic Neoplasms	2	0	0	0	0	.	0	.	.	.
CDK3	ENSG00000250506	gene with protein product	0	0	0	.	0	.	.	0	0	0	0	.	0	.	.	.	0	0	0	.	0	.	.	0	1	0	0	0	.	0	.	Glioblastoma Multiforme	1	0	0	0	0	.	0	.	.	.
CDK4	ENSG00000135446	gene with protein product	1	0	0	.	0	.	{Melanoma, cutaneous malignant, 3}	3	0	0	0	.	0	.	Dedifferentiated liposarcoma|Familial melanoma|Well-differentiated liposarcoma	1	0	0	0	.	0	.	.	0	36	0	1	11	Benign neoplasm of brain, unspecified|Brain Stem Neoplasms|Brain Stem Neoplasms, Primary	0	.	.	1,2	8	0	0	0	.	1	tumor predisposition syndrome	.	1
CDK5	ENSG00000164885	gene with protein product	1	0	1	?Lissencephaly 7 with cerebellar hypoplasia	1	?Lissencephaly 7 with cerebellar hypoplasia	.	0	0	0	0	.	0	.	.	.	0	0	0	.	0	.	.	0	4	0	0	1	Tauopathies	0	.	.	1,2	1	0	0	1	lissencephaly 7 with cerebellar hypoplasia	0	.	.	1
CDK5R1	ENSG00000176749	gene with protein product	0	0	0	.	0	.	.	0	0	0	0	.	0	.	.	.	0	0	0	.	0	.	.	0	5	0	0	2	Brain Diseases|Encephalopathies	0	.	.	1,2	0	0	0	0	.	0	.	.	.
CDK5RAP2	ENSG00000136861	gene with protein product	1	0	1	Microcephaly 3, primary, autosomal recessive	0	.	.	1	0	0	1	Autosomal recessive primary microcephaly	0	.	.	1	1	0	1	PRIMARY AUTOSOMAL RECESSIVE MICROCEPHALY	0	.	.	0	2	0	0	2	Microcephaly, Primary Autosomal Recessive, 3|Primary microcephaly	0	.	.	1	3	0	0	3	microcephaly|microcephaly 3, primary, autosomal recessive|primary autosomal recessive microcephaly	0	.	.	1
CDK6	ENSG00000105810	gene with protein product	1	0	1	?Microcephaly 12, primary, autosomal recessive	0	.	.	1	0	0	1	Autosomal recessive primary microcephaly	0	.	.	1	0	0	0	.	0	.	.	0	38	0	4	8	Acute Cerebrovascular Accidents|Autosomal Recessive Primary Microcephaly|Brain Stem Neoplasms	1	Malignant mesothelioma	.	1,2	2	0	0	2	microcephaly 12, primary, autosomal recessive|primary autosomal recessive microcephaly	0	.	.	1
CDK8	ENSG00000132964	gene with protein product	1	0	1	Intellectual developmental disorder with hypotonia and behavioral abnormalities	0	.	.	0	0	0	0	.	0	.	.	.	1	0	1	SYNDROMIC INTELLECTUAL DISABILITY	0	.	.	0	11	0	0	4	Generalized hypotonia|hearing impairment|Intellectual Disability	0	.	.	1,2	6	0	0	2	hydrocephalus, congenital, 1|intellectual developmental disorder with hypotonia and behavioral abnormalities	2	diaphragmatic hernia, congenital|heart disease	.	1,2
CDKAL1	ENSG00000145996	gene with protein product	0	0	0	.	0	.	.	0	0	0	0	.	0	.	.	.	0	0	0	.	0	.	.	0	4	0	0	0	.	0	.	Birth Weight|Body Weight|Diabetes Mellitus, Non-Insulin-Dependent	1,2	0	0	0	0	.	0	.	.	.
CDKL2	ENSG00000138769	gene with protein product	0	0	0	.	0	.	.	0	0	0	0	.	0	.	.	.	0	0	0	.	0	.	.	0	4	1	0	0	.	0	.	Disease Exacerbation|Mammary Neoplasms, Experimental|Neoplasm Metastasis	2	0	0	0	0	.	0	.	.	.
CDKL5	ENSG00000008086	gene with protein product	1	0	1	Developmental and epileptic encephalopathy 2	1	Developmental and epileptic encephalopathy 2	.	4	0	0	4	Atypical Rett syndrome|CDKL5-deficiency disorder|Early infantile epileptic encephalopathy	0	.	.	1	1	0	1	EPILEPTIC ENCEPHALOPATHY EARLY INFANTILE TYPE 2	0	.	.	0	37	0	0	36	Absence Seizures|Angelman Syndrome|Atonic Absence Seizures	0	.	.	1,2	19	0	0	16	angelman syndrome|autism|developmental and epileptic encephalopathy	3	developmental and epileptic encephalopathy|developmental and epileptic encephalopathy 2|developmental and epileptic encephalopathy 4	.	1,2
CDKN1A	ENSG00000124762	gene with protein product	0	0	0	.	0	.	.	1	0	0	0	.	0	.	Multiple endocrine neoplasia type 1	1	0	0	0	.	0	.	.	0	34	0	2	1	Muscular Dystrophy, Facioscapulohumeral	3	Lung Neoplasms|Malignant mesothelioma|Malignant neoplasm of lung	.	1,2	1	0	0	1	multiple endocrine neoplasia, type i	0	.	.	1
CDKN1B	ENSG00000111276	gene with protein product	1	0	0	.	1	Multiple endocrine neoplasia, type IV	.	2	0	0	0	.	0	.	Multiple endocrine neoplasia type 1|Multiple endocrine neoplasia type 4	1	0	0	0	.	0	.	.	0	48	0	1	3	Pituitary Adenoma|Pituitary carcinoma|Pituitary Neoplasms	2	Lung Neoplasms|Malignant neoplasm of lung	.	1,2	6	0	0	2	multiple endocrine neoplasia, type i|multiple endocrine neoplasia, type iv	1	tumor predisposition syndrome	.	1
CDKN1C	ENSG00000129757	gene with protein product	2	0	2	Beckwith-Wiedemann syndrome|IMAGE syndrome	0	.	.	4	0	0	0	.	0	.	Beckwith-Wiedemann syndrome due to CDKN1C mutation|IMAGe syndrome|Intrauterine growth restriction-short stature-early adult-onset diabetes syndrome	1	2	0	0	.	0	.	BECKWITH-WIEDEMANN SYNDROME|IMAGe Syndrome	0	21	0	0	0	.	2	Lung Neoplasms|Malignant neoplasm of lung	.	1,2	5	0	0	1	williams-beuren syndrome	0	.	.	1
CDKN2A	ENSG00000147889	gene with protein product	3	0	1	{Melanoma and neural system tumor syndrome}	0	.	.	7	0	0	2	Li-Fraumeni syndrome|Melanoma and neural system tumor syndrome	0	.	.	1	0	0	0	.	0	.	.	0	109	0	12	17	Benign neoplasm of brain, unspecified|Brain Neoplasms|Brain Stem Neoplasms	4	Lung Neoplasms|Malignant mesothelioma|Malignant neoplasm of lung	.	1,2	17	0	2	2	li-fraumeni syndrome|melanoma-astrocytoma syndrome	1	tumor predisposition syndrome	.	1,2
CDKN2AIPNL	ENSG00000237190	gene with protein product	0	0	0	.	0	.	.	0	0	0	0	.	0	.	.	.	0	0	0	.	0	.	.	0	1	1	0	0	.	0	.	Liver Cirrhosis, Experimental	2	0	0	0	0	.	0	.	.	.
CDKN2B	ENSG00000147883	gene with protein product	0	0	0	.	0	.	.	2	0	0	0	.	0	.	Familial melanoma|Multiple endocrine neoplasia type 1	1	0	0	0	.	0	.	.	0	11	0	1	0	.	0	.	.	1,2	2	0	0	1	multiple endocrine neoplasia, type i	0	.	.	1
CDKN2B-AS1	ENSG00000240498	RNA, long non-coding	0	0	0	.	0	.	.	0	0	0	0	.	0	.	.	.	0	0	0	.	0	.	.	0	11	0	1	0	.	0	.	.	1,2	0	0	0	0	.	0	.	.	.
CDKN2C	ENSG00000123080	gene with protein product	0	0	0	.	0	.	.	1	0	0	0	.	0	.	Multiple endocrine neoplasia type 1	1	0	0	0	.	0	.	.	0	4	0	1	0	.	0	.	.	1,2	1	0	0	1	multiple endocrine neoplasia, type i	0	.	.	1
CDKN2D	ENSG00000129355	gene with protein product	0	0	0	.	0	.	.	0	0	0	0	.	0	.	.	.	0	0	0	.	0	.	.	0	3	0	0	0	.	0	.	Hereditary Diffuse Gastric Cancer|Malignant neoplasm of stomach|Stomach Neoplasms	1,2	0	0	0	0	.	0	.	.	.
CDKN3	ENSG00000100526	gene with protein product	0	0	0	.	0	.	.	0	0	0	0	.	0	.	.	.	0	0	0	.	0	.	.	0	2	0	0	0	.	0	.	Liver carcinoma|Liver Cirrhosis, Experimental	1,2	1	0	0	0	.	0	.	hepatocellular carcinoma	1
CDO1	ENSG00000129596	gene with protein product	0	0	0	.	0	.	.	0	0	0	0	.	0	.	.	.	0	0	0	.	0	.	.	0	3	0	0	0	.	0	.	Colorectal Carcinoma|Diabetes Mellitus, Non-Insulin-Dependent|Liver Cirrhosis, Experimental	1,2	0	0	0	0	.	0	.	.	.
CDON	ENSG00000064309	gene with protein product	1	0	1	Holoprosencephaly 11	0	.	.	7	0	0	6	Alobar holoprosencephaly|Lobar holoprosencephaly|Microform holoprosencephaly	0	.	.	1	1	0	1	HOLOPROSENCEPHALY 11	0	.	.	0	5	0	0	1	Holoprosencephaly	0	.	.	1,2	9	0	0	9	alobar holoprosencephaly|holoprosencephaly|holoprosencephaly 11	0	.	.	1
CDS1	ENSG00000163624	gene with protein product	0	0	0	.	0	.	.	0	0	0	0	.	0	.	.	.	0	0	0	.	0	.	.	0	14	1	0	0	.	0	.	Anaplastic carcinoma|Animal Mammary Neoplasms|Carcinoma	2	0	0	0	0	.	0	.	.	.
CDSN	ENSG00000204539	gene with protein product	2	1	0	.	1	Peeling skin syndrome 1	.	2	0	0	0	.	0	.	Hypotrichosis simplex of the scalp|Peeling skin syndrome type B	1	0	0	0	.	0	.	.	0	2	0	0	0	.	0	.	Hypotrichosis Simplex of Scalp|PEELING SKIN SYNDROME	1	4	0	0	0	.	0	.	generalized peeling skin syndrome|hypotrichosis 2|hypotrichosis simplex of the scalp	1
CDT1	ENSG00000167513	gene with protein product	1	0	1	Meier-Gorlin syndrome 4	1	Meier-Gorlin syndrome 4	.	1	0	0	1	Ear-patella-short stature syndrome	0	.	.	1	1	0	1	MEIER-GORLIN SYNDROME 4	0	.	.	0	6	0	0	1	Seckel syndrome	0	.	.	1,2	2	0	0	2	meier-gorlin syndrome 1|meier-gorlin syndrome 4	0	.	.	1
CDX1	ENSG00000113722	gene with protein product	0	0	0	.	0	.	.	0	0	0	0	.	0	.	.	.	0	0	0	.	0	.	.	0	1	0	0	0	.	0	.	Anorectal Malformations	1	0	0	0	0	.	0	.	.	.
CDX2	ENSG00000165556	gene with protein product	0	0	0	.	0	.	.	0	0	0	0	.	0	.	.	.	0	0	0	.	0	.	.	0	5	0	0	0	.	0	.	Colonic Neoplasms|Condition, Preneoplastic|Malignant tumor of colon	1,2	0	0	0	0	.	0	.	.	.
CDY1	ENSG00000172288	gene with protein product	0	0	0	.	0	.	.	0	0	0	0	.	0	.	.	.	0	0	0	.	0	.	.	0	0	0	0	0	.	0	.	.	.	1	0	0	0	.	0	.	spermatogenic failure, y-linked, 2	1
CDY2A	ENSG00000182415	gene with protein product	0	0	0	.	0	.	.	0	0	0	0	.	0	.	.	.	0	0	0	.	0	.	.	0	0	0	0	0	.	0	.	.	.	1	0	0	0	.	0	.	spermatogenic failure, y-linked, 2	1
CDYL	ENSG00000153046	gene with protein product	0	0	0	.	0	.	.	0	0	0	0	.	0	.	.	.	0	0	0	.	0	.	.	0	1	0	0	0	.	1	Small cell carcinoma of lung	.	1	0	0	0	0	.	0	.	.	.
CEACAM1	ENSG00000079385	gene with protein product	0	0	0	.	0	.	.	0	0	0	0	.	0	.	.	.	0	0	0	.	0	.	.	0	12	1	0	0	.	2	Lung Neoplasms|Malignant neoplasm of lung	.	2	0	0	0	0	.	0	.	.	.
CEACAM16	ENSG00000213892	gene with protein product	2	0	0	.	0	.	Deafness, autosomal dominant 4B|Deafness, autosomal recessive 113	2	0	0	0	.	0	.	Autosomal dominant non-syndromic sensorineural deafness type DFNA|Autosomal recessive non-syndromic sensorineural deafness type DFNB	1	0	0	0	.	0	.	.	0	3	0	0	1	Nonsyndromic Deafness	0	.	.	1,2	6	0	0	5	autosomal dominant non-syndromic sensorineural deafness type dfna|autosomal recessive non-syndromic sensorineural deafness type dfnb|deafness, autosomal dominant 4b	0	.	.	1,2
CEACAM21	ENSG00000007129	gene with protein product	0	0	0	.	0	.	.	0	0	0	0	.	0	.	.	.	0	0	0	.	0	.	.	0	1	0	0	0	.	0	.	Schizophrenia	1	0	0	0	0	.	0	.	.	.
CEACAM3	ENSG00000170956	gene with protein product	0	0	0	.	0	.	.	1	0	0	0	.	1	Cystic fibrosis	.	1	0	0	0	.	0	.	.	0	0	0	0	0	.	0	.	.	.	0	0	0	0	.	0	.	.	.
CEACAM5	ENSG00000105388	gene with protein product	0	0	0	.	0	.	.	0	0	0	0	.	0	.	.	.	0	0	0	.	0	.	.	0	4	1	0	0	.	0	.	Abortion, Tubal|Early Pregnancy Loss|Miscarriage	2	0	0	0	0	.	0	.	.	.
CEACAM6	ENSG00000086548	gene with protein product	0	0	0	.	0	.	.	1	0	0	0	.	1	Cystic fibrosis	.	1	0	0	0	.	0	.	.	0	5	0	0	1	Parkinson Disease	0	.	.	1,2	0	0	0	0	.	0	.	.	.
CEBPA	ENSG00000245848	gene with protein product	2	0	0	.	0	.	?Leukemia, acute myeloid|Leukemia, acute myeloid, somatic	3	0	0	0	.	0	.	Acute myeloid leukemia with CEBPA somatic mutations|Acute myeloid leukemia with t(8;21)(q22;q22) translocation|Inherited acute myeloid leukemia	1	0	0	0	.	0	.	.	0	33	0	0	0	.	2	Alveolitis, Fibrosing|Pulmonary Fibrosis	.	1,2	2	0	1	0	.	0	.	.	1
CEBPA-DT	ENSG00000267296	RNA, long non-coding	0	0	0	.	0	.	.	0	0	0	0	.	0	.	.	.	0	0	0	.	0	.	.	0	2	0	0	0	.	0	.	Colorectal Carcinoma|Colorectal Neoplasms	1,2	0	0	0	0	.	0	.	.	.
CEBPB	ENSG00000172216	gene with protein product	0	0	0	.	0	.	.	0	0	0	0	.	0	.	.	.	0	0	0	.	0	.	.	0	11	0	0	2	Brain Ischemia|Cerebral Ischemia	2	Alveolitis, Fibrosing|Pulmonary Fibrosis	.	1,2	0	0	0	0	.	0	.	.	.
CEBPD	ENSG00000221869	gene with protein product	0	0	0	.	0	.	.	0	0	0	0	.	0	.	.	.	0	0	0	.	0	.	.	0	9	0	0	3	Macroprolactinoma|Microprolactinoma|Prolactinoma	0	.	.	1,2	0	0	0	0	.	0	.	.	.
CEBPE	ENSG00000092067	gene with protein product	1	0	0	.	0	.	Specific granule deficiency	2	0	2	0	.	0	.	.	1	0	0	0	.	0	.	.	1	6	0	3	0	.	0	.	.	1,2	3	0	1	0	.	0	.	.	1
CECR2	ENSG00000099954	gene with protein product	0	0	0	.	0	.	.	0	0	0	0	.	0	.	.	.	0	0	0	.	0	.	.	0	9	0	0	9	Acrania|Craniorachischisis|Diastematomyelia	0	.	.	1	0	0	0	0	.	0	.	.	.
CEL	ENSG00000170835	gene with protein product	1	0	0	.	0	.	Maturity-onset diabetes of the young, type VIII	1	0	0	0	.	0	.	MODY	1	0	0	0	.	0	.	.	0	2	0	0	0	.	0	.	Maturity onset diabetes mellitus in young|MATURITY-ONSET DIABETES OF THE YOUNG, TYPE 8, WITH EXOCRINE DYSFUNCTION|Pancreatitis, Chronic	1	2	0	0	1	maturity-onset diabetes of the young	0	.	.	1
CELA1	ENSG00000139610	gene with protein product	0	0	0	.	0	.	.	0	0	0	0	.	0	.	.	.	0	0	0	.	0	.	.	0	7	1	0	0	.	0	.	Chemical and Drug Induced Liver Injury|Chemically-Induced Liver Toxicity|Drug-Induced Acute Liver Injury	2	0	0	0	0	.	0	.	.	.
CELA2A	ENSG00000142615	gene with protein product	1	0	0	.	0	.	Abdominal obesity-metabolic syndrome 4	0	0	0	0	.	0	.	.	.	0	0	0	.	0	.	.	0	4	0	0	0	.	0	.	Atherogenesis|Atherosclerosis|Hypertensive disease	1,2	6	0	1	1	lipodystrophy, familial partial, type 6	0	.	.	1
CELA3B	ENSG00000219073	gene with protein product	0	0	0	.	0	.	.	0	0	0	0	.	0	.	.	.	0	0	0	.	0	.	.	0	1	1	0	0	.	0	.	Exocrine pancreatic insufficiency	2	0	0	0	0	.	0	.	.	.
CELF2	ENSG00000048740	gene with protein product	0	0	0	.	0	.	.	1	0	0	1	Non-specific early-onset epileptic encephalopathy	0	.	.	1	1	0	1	CELF2-related neurodevelopmental disorder	0	.	.	0	9	0	5	0	.	0	.	.	1,2	0	0	0	0	.	0	.	.	.
CELP	ENSG00000170827	pseudogene	0	0	0	.	0	.	.	0	0	0	0	.	0	.	.	.	0	0	0	.	0	.	.	0	1	1	0	0	.	0	.	Pancreatitis, Chronic	2	0	0	0	0	.	0	.	.	.
CELSR1	ENSG00000075275	gene with protein product	1	0	0	.	0	.	Lymphatic malformation 9	0	0	0	0	.	0	.	.	.	0	0	0	.	0	.	.	0	2	0	0	0	.	0	.	Milroy Disease|NEURAL TUBE DEFECTS, SUSCEPTIBILITY TO	1	2	0	1	1	neural tube defects	0	.	.	1
CELSR2	ENSG00000143126	gene with protein product	0	0	0	.	0	.	.	0	0	0	0	.	0	.	.	.	0	0	0	.	0	.	.	0	4	1	0	0	.	0	.	Atypical Endometrial Hyperplasia|Complex Endometrial Hyperplasia|Endometrial Hyperplasia	2	0	0	0	0	.	0	.	.	.
CELSR3	ENSG00000008300	gene with protein product	0	0	0	.	0	.	.	0	0	0	0	.	0	.	.	.	0	0	0	.	0	.	.	0	2	0	0	0	.	0	.	Hirschsprung Disease|Liver carcinoma	1	0	0	0	0	.	0	.	.	.
CEMIP	ENSG00000103888	gene with protein product	0	0	0	.	0	.	.	0	0	0	0	.	0	.	.	.	0	0	0	.	0	.	.	0	1	1	0	1	Nonsyndromic Deafness	0	.	.	2	0	0	0	0	.	0	.	.	.
CEMIP2	ENSG00000135048	gene with protein product	0	0	0	.	0	.	.	0	0	0	0	.	0	.	.	.	0	0	0	.	0	.	.	0	1	1	0	0	.	0	.	Liver Cirrhosis, Experimental	2	4	0	0	2	fundus dystrophy|myopia	0	.	.	1,2
CENPA	ENSG00000115163	gene with protein product	0	0	0	.	0	.	.	0	0	0	0	.	0	.	.	.	0	0	0	.	0	.	.	0	1	0	0	0	.	0	.	Liver carcinoma	1	0	0	0	0	.	0	.	.	.
CENPCP1	ENSG00000226982	pseudogene	0	0	0	.	0	.	.	0	0	0	0	.	0	.	.	.	0	0	0	.	0	.	.	0	3	1	0	0	.	0	.	Amphetamine Abuse|Amphetamine Addiction|Amphetamine-Related Disorders	2	0	0	0	0	.	0	.	.	.
[truncated: 8,516 more rows]

## Sheet: Table_S2
The list of immune disease genes with the full list of specific phenotypes identified as related to the immune system in accordance with database classifications.
[truncated: 2,130 more rows]

[truncated: 9 more sheets: Table_S3, Table_S4, Table_S5, Table_S6, Table_S7, Table_S8, Table_S9, Table_S10, Table_S11]
